# Supplementary material for: Deciphering the mechanism of anhydrobiosis in the entomopathogenic nematode Heterorhabditis indica through comparative transcriptomics
Source: PLoS One. 2022 Oct 27;17(10):e0275342. doi: 10.1371/journal.pone.0275342 (PMC9612587; doi:10.1371/journal.pone.0275342)
Supplement: S1 File — (XLS) [file pone.0275342.s003.xls]

## Sheet: Biological Processes
GO ID	GO Term (Biological Processes)	Number of ORF
GO:0006412	translation [GO:0006412]	604
GO:0006351	transcription, DNA-templated [GO:0006351]	427
GO:0055085	transmembrane transport [GO:0055085]	407
GO:0006355	regulation of transcription, DNA-templated [GO:0006355]	334
GO:0007264	small GTPase mediated signal transduction [GO:0007264]	332
GO:0007165	signal transduction [GO:0007165]	317
GO:0006351	zinc ion binding [GO:0008270]	311
GO:0016192	vesicle-mediated transport [GO:0016192]	277
GO:0006457	protein folding [GO:0006457]	221
GO:0006886	intracellular protein transport [GO:0006886]	188
GO:0015031	protein transport [GO:0015031]	184
GO:0006355	sequence-specific DNA binding [GO:0043565]	168
GO:0006810	transport [GO:0006810]	168
GO:0006099	tricarboxylic acid cycle [GO:0006099]	124
GO:0035556	metal ion binding [GO:0046872]	118
GO:0007018	microtubule-based movement [GO:0007018]	111
GO:0006629	lipid metabolic process [GO:0006629]	97
GO:0055085	transporter activity [GO:0005215]	92
GO:0006511	ubiquitinyl hydrolase activity [GO:0036459]	88
GO:0042254	ribosome biogenesis [GO:0042254]	82
GO:0038032	termination of G-protein coupled receptor signaling pathway [GO:0038032]	81
GO:0006486	protein glycosylation [GO:0006486]	80
GO:0006511	ubiquitin-dependent protein catabolic process [GO:0006511]	75
GO:0035556	intracellular signal transduction [GO:0035556]	71
GO:0007156	calcium ion binding [GO:0005509]	62
GO:0006396	RNA binding [GO:0003723]	61
GO:0007017	structural constituent of cytoskeleton [GO:0005200]	60
GO:0051258	microtubule-based process [GO:0007017]	59
GO:0006979	response to oxidative stress [GO:0006979]	59
GO:0008033	tRNA processing [GO:0008033]	58
GO:0006470	protein serine/threonine phosphatase activity [GO:0004722]	58
GO:0035556	protein kinase activity [GO:0004672]	54
GO:0051260	voltage-gated potassium channel complex [GO:0008076]	53
GO:0006633	integral component of membrane [GO:0016021]	53
GO:0007275	multicellular organismal development [GO:0007275]	52
GO:0000079	regulation of cyclin-dependent protein serine/threonine kinase activity [GO:0000079]	52
GO:0005975	hydrolase activity, hydrolyzing O-glycosyl compounds [GO:0004553]	51
GO:0006313	transposition, DNA-mediated [GO:0006313]	51
GO:0006886	structural molecule activity [GO:0005198]	51
GO:0006811	ion transport [GO:0006811]	49
GO:0015074	transposase activity [GO:0004803]	49
GO:0001522	pseudouridine synthesis [GO:0001522]	43
GO:0009058	catalytic activity [GO:0003824]	43
GO:0006904	vesicle docking involved in exocytosis [GO:0006904]	42
GO:0030163	protein catabolic process [GO:0030163]	42
GO:0001731	translation initiation factor activity [GO:0003743]	41
GO:0006364	rRNA processing [GO:0006364]	40
GO:0006096	glycolytic process [GO:0006096]	39
GO:0006446	formation of translation preinitiation complex [GO:0001731]	39
GO:0018996	zinc ion binding [GO:0008270]	38
GO:0015671	oxygen transport [GO:0015671]	37
GO:0006298	mismatched DNA binding [GO:0030983]	37
GO:0006811	plasma membrane [GO:0005886]	37
GO:0051260	protein homooligomerization [GO:0051260]	36
GO:0007155	integral component of membrane [GO:0016021]	36
GO:0006487	protein N-linked glycosylation [GO:0006487]	36
GO:0009966	regulation of signal transduction [GO:0009966]	36
GO:0005975	carbohydrate metabolic process [GO:0005975]	35
GO:0035556	phosphatidylinositol phospholipase C activity [GO:0004435]	35
GO:0007156	plasma membrane [GO:0005886]	35
GO:0045454	electron carrier activity [GO:0009055]	35
GO:0007205	protein kinase C-activating G-protein coupled receptor signaling pathway [GO:0007205]	34
GO:0008654	phosphotransferase activity, for other substituted phosphate groups [GO:0016780]	33
GO:0006511	ubiquitin-specific protease activity [GO:0004843]	33
GO:0006260	DNA replication [GO:0006260]	32
GO:0034314	Arp2/3 protein complex [GO:0005885]	32
GO:0006914	autophagy [GO:0006914]	32
GO:0042176	regulation of protein catabolic process [GO:0042176]	31
GO:0007188	signal transducer activity [GO:0004871]	31
GO:0016042	signal transducer activity [GO:0004871]	31
GO:0006886	protein transporter activity [GO:0008565]	30
GO:0006030	chitin binding [GO:0008061]	30
GO:0005991	trehalose metabolic process [GO:0005991]	30
GO:0007218	neuropeptide signaling pathway [GO:0007218]	30
GO:0061025	membrane fusion [GO:0061025]	30
GO:0006397	mRNA processing [GO:0006397]	30
GO:0051726	regulation of cell cycle [GO:0051726]	29
GO:0006396	RNA processing [GO:0006396]	29
GO:0006506	endoplasmic reticulum membrane [GO:0005789]	29
GO:0006429	leucyl-tRNA aminoacylation [GO:0006429]	29
GO:0006397	nucleotide binding [GO:0000166]	29
GO:0019441	tryptophan catabolic process to kynurenine [GO:0019441]	28
GO:0006631	fatty acid metabolic process [GO:0006631]	28
GO:0006914	cytoplasm [GO:0005737]	28
GO:0006950	response to stress [GO:0006950]	28
GO:0007034	vacuolar transport [GO:0007034]	27
GO:0006886	membrane [GO:0016020]	27
GO:0005992	trehalose biosynthetic process [GO:0005992]	27
GO:0007229	integrin-mediated signaling pathway [GO:0007229]	26
GO:0006629	phosphoric diester hydrolase activity [GO:0008081]	26
GO:0006886	membrane coat [GO:0030117]	26
GO:0006814	transporter activity [GO:0005215]	26
GO:0006812	ATPase activity [GO:0016887]	26
GO:0006367	transcription initiation from RNA polymerase II promoter [GO:0006367]	26
GO:0055085	sodium ion transport [GO:0006814]	26
GO:0006614	7S RNA binding [GO:0008312]	26
GO:0006397	nucleus [GO:0005634]	25
GO:0030036	actin cytoskeleton organization [GO:0030036]	25
GO:0006166	purine ribonucleoside salvage [GO:0006166]	25
GO:0006869	lipid transport [GO:0006869]	25
GO:0006024	integral component of membrane [GO:0016021]	24
GO:0007179	transforming growth factor beta receptor signaling pathway [GO:0007179]	24
GO:0009765	chlorophyll binding [GO:0016168]	24
GO:0006355	zinc ion binding [GO:0008270]	24
GO:0046928	regulation of neurotransmitter secretion [GO:0046928]	24
GO:0045454	cell redox homeostasis [GO:0045454]	24
GO:0006097	isocitrate lyase activity [GO:0004451]	24
GO:0006164	purine nucleotide biosynthetic process [GO:0006164]	24
GO:0006289	nucleotide-excision repair [GO:0006289]	24
GO:0006102	NAD binding [GO:0051287]	24
GO:0006486	transferase activity, transferring glycosyl groups [GO:0016757]	24
GO:0018298	protein-chromophore linkage [GO:0018298]	24
GO:0015991	integral component of membrane [GO:0016021]	23
GO:0006541	glutamine metabolic process [GO:0006541]	23
GO:0009058	pyridoxal phosphate binding [GO:0030170]	23
GO:0019752	pyridoxal phosphate binding [GO:0030170]	23
GO:0007154	calcium:sodium antiporter activity [GO:0005432]	23
GO:0009116	nucleoside metabolic process [GO:0009116]	23
GO:0000398	spliceosomal complex [GO:0005681]	23
GO:0051603	threonine-type endopeptidase activity [GO:0004298]	23
GO:0006260	nucleus [GO:0005634]	23
GO:0006885	sodium:proton antiporter activity [GO:0015385]	22
GO:0006888	cis-Golgi network [GO:0005801]	22
GO:0015991	proton-transporting V-type ATPase, V1 domain [GO:0033180]	22
GO:0000724	double-strand break repair via homologous recombination [GO:0000724]	22
GO:0009113	purine nucleobase biosynthetic process [GO:0009113]	22
GO:0006887	exocytosis [GO:0006887]	22
GO:0006749	glutathione metabolic process [GO:0006749]	22
GO:0006096	hexokinase activity [GO:0004396]	22
GO:0008285	negative regulation of cell proliferation [GO:0008285]	22
GO:0009451	transferase activity [GO:0016740]	22
GO:0006506	integral component of membrane [GO:0016021]	21
GO:0007275	DNA binding [GO:0003677]	21
GO:0006518	peptidylglycine monooxygenase activity [GO:0004504]	21
GO:0009117	nucleotide metabolic process [GO:0009117]	21
GO:0046856	phosphatidylinositol dephosphorylation [GO:0046856]	21
GO:0015986	mitochondrial proton-transporting ATP synthase complex, coupling factor F(o) [GO:0000276]	21
GO:0015991	ATP binding [GO:0005524]	21
GO:0007275	nucleus [GO:0005634]	21
GO:0006817	phosphate ion transport [GO:0006817]	21
GO:0055114	oxidation-reduction process [GO:0055114]	21
GO:0007186	GTP binding [GO:0005525]	21
GO:0001522	RNA processing [GO:0006396]	21
GO:0006334	nucleus [GO:0005634]	21
GO:0006428	isoleucyl-tRNA aminoacylation [GO:0006428]	20
GO:0015012	glycosaminoglycan biosynthetic process [GO:0006024]	20
GO:0006665	sphingolipid metabolic process [GO:0006665]	20
GO:0006464	cellular protein modification process [GO:0006464]	20
GO:0006438	valyl-tRNA aminoacylation [GO:0006438]	20
GO:0006479	protein methylation [GO:0006479]	20
GO:0006886	GTPase activity [GO:0003924]	20
GO:0006913	nucleocytoplasmic transport [GO:0006913]	20
GO:0043087	regulation of GTPase activity [GO:0043087]	19
GO:0006596	polyamine biosynthetic process [GO:0006596]	19
GO:0006730	zinc ion binding [GO:0008270]	19
GO:0006935	chemokine receptor activity [GO:0004950]	19
GO:0002098	tRNA wobble uridine modification [GO:0002098]	19
GO:0006897	endocytosis [GO:0006897]	19
GO:0007067	mitotic nuclear division [GO:0007067]	19
GO:0045454	isomerase activity [GO:0016853]	19
GO:0046907	intracellular transport [GO:0046907]	19
GO:0009058	nucleotidyltransferase activity [GO:0016779]	19
GO:0006887	membrane [GO:0016020]	19
GO:0006777	Mo-molybdopterin cofactor biosynthetic process [GO:0006777]	19
GO:0008654	phospholipid biosynthetic process [GO:0008654]	19
GO:0006260	DNA-directed DNA polymerase activity [GO:0003887]	19
GO:0006744	ubiquinone biosynthetic process [GO:0006744]	19
GO:0035058	nonmotile primary cilium assembly [GO:0035058]	18
GO:0030334	regulation of cell migration [GO:0030334]	18
GO:0006364	small-subunit processome [GO:0032040]	18
GO:0005975	intramolecular transferase activity, phosphotransferases [GO:0016868]	18
GO:0006535	cysteine synthase activity [GO:0004124]	18
GO:0016042	lipid catabolic process [GO:0016042]	18
GO:0060291	membrane [GO:0016020]	18
GO:0018279	protein N-linked glycosylation via asparagine [GO:0018279]	17
GO:0035999	tetrahydrofolate interconversion [GO:0035999]	17
GO:0019432	triglyceride biosynthetic process [GO:0019432]	17
GO:0006662	cell redox homeostasis [GO:0045454]	17
GO:0046854	phosphatidylinositol phosphorylation [GO:0046854]	17
GO:0045454	protein disulfide oxidoreductase activity [GO:0015035]	17
GO:0006281	nucleus [GO:0005634]	17
GO:0016180	snRNA processing [GO:0016180]	17
GO:0045116	protein neddylation [GO:0045116]	17
GO:0000902	cell morphogenesis [GO:0000902]	17
GO:0045454	flavin adenine dinucleotide binding [GO:0050660]	17
GO:0000956	nucleic acid binding [GO:0003676]	17
GO:0044262	citrate (Si)-synthase activity [GO:0004108]	17
GO:0042127	regulation of cell proliferation [GO:0042127]	17
GO:0009190	intracellular [GO:0005622]	17
GO:0006189	cytoplasm [GO:0005737]	17
GO:0006470	protein tyrosine/serine/threonine phosphatase activity [GO:0008138]	17
GO:0006281	damaged DNA binding [GO:0003684]	17
GO:0007160	cell-matrix adhesion [GO:0007160]	17
GO:0006637	acyl-CoA metabolic process [GO:0006637]	16
GO:0007268	synaptic transmission [GO:0007268]	16
GO:0006261	DNA binding [GO:0003677]	16
GO:0006260	DNA repair [GO:0006281]	16
GO:0006621	protein retention in ER lumen [GO:0006621]	16
GO:0006505	intracellular [GO:0005622]	16
GO:0006310	integral component of membrane [GO:0016021]	16
GO:0051205	protein insertion into membrane [GO:0051205]	16
GO:0007186	G-protein coupled receptor signaling pathway [GO:0007186]	16
GO:0019236	response to pheromone [GO:0019236]	16
GO:0006886	P-P-bond-hydrolysis-driven protein transmembrane transporter activity [GO:0015450]	16
GO:0006891	intra-Golgi vesicle-mediated transport [GO:0006891]	16
GO:0007010	cytoskeleton organization [GO:0007010]	16
GO:0006937	troponin complex [GO:0005861]	16
GO:0006423	cysteinyl-tRNA aminoacylation [GO:0006423]	16
GO:0000723	telomere maintenance [GO:0000723]	16
GO:0035556	Rho guanyl-nucleotide exchange factor activity [GO:0005089]	16
GO:0006368	transcription elongation from RNA polymerase II promoter [GO:0006368]	16
GO:0043547	positive regulation of GTPase activity [GO:0043547]	16
GO:0006098	pentose-phosphate shunt [GO:0006098]	16
GO:0006376	mRNA splice site selection [GO:0006376]	16
GO:0008612	peptidyl-lysine modification to peptidyl-hypusine [GO:0008612]	15
GO:0006542	glutamine biosynthetic process [GO:0006542]	15
GO:0018344	protein geranylgeranylation [GO:0018344]	15
GO:0016075	RNA processing [GO:0006396]	15
GO:0060070	Wnt-activated receptor activity [GO:0042813]	15
GO:0019509	cytoplasm [GO:0005737]	15
GO:0006139	nucleobase-containing compound metabolic process [GO:0006139]	15
GO:0006334	DNA binding [GO:0003677]	15
GO:0035556	cyclic nucleotide biosynthetic process [GO:0009190]	15
GO:0016055	integral component of membrane [GO:0016021]	15
GO:0046034	proton-transporting ATPase activity, rotational mechanism [GO:0046961]	15
GO:0051568	nucleus [GO:0005634]	15
GO:0006012	galactose metabolic process [GO:0006012]	15
GO:0015991	vacuolar proton-transporting V-type ATPase, V1 domain [GO:0000221]	15
GO:0006434	seryl-tRNA aminoacylation [GO:0006434]	15
GO:0005977	glycogen metabolic process [GO:0005977]	15
GO:0050808	synapse organization [GO:0050808]	15
GO:0006265	DNA topological change [GO:0006265]	15
GO:0006563	glycine hydroxymethyltransferase activity [GO:0004372]	15
GO:0006749	cell redox homeostasis [GO:0045454]	15
GO:0045454	glutathione-disulfide reductase activity [GO:0004362]	15
GO:0009165	ribose phosphate diphosphokinase activity [GO:0004749]	15
GO:0006471	protein ADP-ribosylation [GO:0006471]	14
GO:0006424	glutamyl-tRNA aminoacylation [GO:0006424]	14
GO:0016226	iron-sulfur cluster binding [GO:0051536]	14
GO:0007606	sensory perception of chemical stimulus [GO:0007606]	14
GO:0051028	mRNA cis splicing, via spliceosome [GO:0045292]	14
GO:0042147	retrograde transport, endosome to Golgi [GO:0042147]	14
GO:0006614	GTPase activity [GO:0003924]	14
GO:0045292	RNA cap binding [GO:0000339]	14
GO:0032456	GTP binding [GO:0005525]	14
GO:0009082	branched-chain amino acid biosynthetic process [GO:0009082]	14
GO:0005978	glycogen biosynthetic process [GO:0005978]	14
GO:0006633	metal ion binding [GO:0046872]	14
GO:0007017	microtubule-based process [GO:0007017]	14
GO:0070125	GTPase activity [GO:0003924]	14
GO:0006357	regulation of transcription from RNA polymerase II promoter [GO:0006357]	14
GO:0000042	protein targeting to Golgi [GO:0000042]	14
GO:0000184	nuclear-transcribed mRNA catabolic process, nonsense-mediated decay [GO:0000184]	14
GO:0042384	cilium assembly [GO:0042384]	13
GO:0006418	tRNA aminoacylation for protein translation [GO:0006418]	13
GO:0006094	phosphoenolpyruvate carboxykinase (GTP) activity [GO:0004613]	13
GO:0048278	vesicle docking [GO:0048278]	13
GO:0034227	tRNA thio-modification [GO:0034227]	13
GO:0009408	response to heat [GO:0009408]	13
GO:0006426	glycyl-tRNA aminoacylation [GO:0006426]	13
GO:0009058	strictosidine synthase activity [GO:0016844]	13
GO:0015937	pantothenate kinase activity [GO:0004594]	13
GO:0009072	fumarylacetoacetase activity [GO:0004334]	13
GO:0006003	fructose 2,6-bisphosphate metabolic process [GO:0006003]	13
GO:0006289	damaged DNA binding [GO:0003684]	13
GO:0017157	regulation of exocytosis [GO:0017157]	13
GO:0007050	nucleus [GO:0005634]	13
GO:0006635	acyl-CoA oxidase activity [GO:0003997]	13
GO:0008610	lipid biosynthetic process [GO:0008610]	13
GO:0048193	endoplasmic reticulum [GO:0005783]	13
GO:0006071	glycerone kinase activity [GO:0004371]	13
GO:0006352	nucleus [GO:0005634]	13
GO:0090090	nonmotile primary cilium [GO:0031513]	13
GO:0006520	cellular amino acid metabolic process [GO:0006520]	13
GO:0016998	chitinase activity [GO:0004568]	13
GO:0006032	cell wall macromolecule catabolic process [GO:0016998]	13
GO:0006422	ATP binding [GO:0005524]	13
GO:0006163	purine nucleotide metabolic process [GO:0006163]	13
GO:0071805	potassium ion transmembrane transport [GO:0071805]	13
GO:0006270	DNA binding [GO:0003677]	12
GO:0006569	tryptophan catabolic process [GO:0006569]	12
GO:0000103	sulfate assimilation [GO:0000103]	12
GO:0044262	ATP citrate synthase activity [GO:0003878]	12
GO:0046854	phosphotransferase activity, alcohol group as acceptor [GO:0016773]	12
GO:0032447	protein urmylation [GO:0032447]	12
GO:0046952	3-oxoacid CoA-transferase activity [GO:0008260]	12
GO:0070588	plasma membrane [GO:0005886]	12
GO:0006099	fumarate metabolic process [GO:0006106]	12
GO:0006366	transcription from RNA polymerase II promoter [GO:0006366]	12
GO:0006520	pyridoxal phosphate binding [GO:0030170]	12
GO:0008299	isoprenoid biosynthetic process [GO:0008299]	12
GO:0007155	integrin complex [GO:0008305]	12
GO:0071897	DNA ligase (ATP) activity [GO:0003910]	12
GO:0006421	ATP binding [GO:0005524]	12
GO:0002143	Mo-molybdopterin cofactor biosynthetic process [GO:0006777]	12
GO:0019752	carbohydrate metabolic process [GO:0005975]	12
GO:0032956	regulation of actin cytoskeleton organization [GO:0032956]	12
GO:0006397	RNA binding [GO:0003723]	12
GO:0032264	IMP salvage [GO:0032264]	12
GO:0006000	fructose metabolic process [GO:0006000]	12
GO:0006777	ATP binding [GO:0005524]	12
GO:0007528	neuromuscular junction development [GO:0007528]	12
GO:0006281	ATPase activity [GO:0016887]	12
GO:0006106	fumarate hydratase activity [GO:0004333]	12
GO:0005975	L-lactate dehydrogenase activity [GO:0004459]	12
GO:0006397	nucleic acid binding [GO:0003676]	12
GO:0006633	fatty acid biosynthetic process [GO:0006633]	12
GO:0048015	phosphatidylinositol phosphorylation [GO:0046854]	12
GO:0006081	cellular aldehyde metabolic process [GO:0006081]	12
GO:0043044	ATP binding [GO:0005524]	12
GO:0006499	glycylpeptide N-tetradecanoyltransferase activity [GO:0004379]	12
GO:0006432	tRNA binding [GO:0000049]	12
GO:0035556	Wnt signaling pathway [GO:0016055]	12
GO:0010172	embryonic body morphogenesis [GO:0010172]	12
GO:0042744	metal ion binding [GO:0046872]	12
GO:0030042	actin filament depolymerization [GO:0030042]	12
GO:0006465	signal peptide processing [GO:0006465]	12
GO:0006886	synaptic vesicle [GO:0008021]	12
GO:0007172	signal transducer activity [GO:0004871]	12
GO:0030001	metal ion transport [GO:0030001]	12
GO:0016567	protein ubiquitination [GO:0016567]	12
GO:0006260	DNA binding [GO:0003677]	12
GO:0006098	carbohydrate metabolic process [GO:0005975]	12
GO:0018192	nucleotidyltransferase activity [GO:0016779]	12
GO:0008299	transferase activity [GO:0016740]	12
GO:0016055	intracellular [GO:0005622]	12
GO:0006437	tyrosyl-tRNA aminoacylation [GO:0006437]	12
GO:0070084	protein initiator methionine removal [GO:0070084]	12
GO:0016337	single organismal cell-cell adhesion [GO:0016337]	12
GO:0015074	nucleus [GO:0005634]	12
GO:0006839	mitochondrial transport [GO:0006839]	11
GO:0042384	intraciliary transport particle B [GO:0030992]	11
GO:0097056	transferase activity, transferring selenium-containing groups [GO:0016785]	11
GO:0005975	poly(ADP-ribose) glycohydrolase activity [GO:0004649]	11
GO:0006069	zinc ion binding [GO:0008270]	11
GO:0045033	peroxisome inheritance [GO:0045033]	11
GO:0009190	ATP binding [GO:0005524]	11
GO:0006189	amidophosphoribosyltransferase activity [GO:0004044]	11
GO:0035556	adenylate cyclase activity [GO:0004016]	11
GO:0010826	negative regulation of centrosome duplication [GO:0010826]	11
GO:0005975	cytoplasm [GO:0005737]	11
GO:0051694	pointed-end actin filament capping [GO:0051694]	11
GO:0015986	proton-transporting ATP synthase complex, catalytic core F(1) [GO:0045261]	11
GO:0007155	cytoplasm [GO:0005737]	11
GO:0006833	water transport [GO:0006833]	11
GO:0006355	multicellular organismal development [GO:0007275]	11
GO:0048513	organ development [GO:0048513]	11
GO:0006032	carbohydrate metabolic process [GO:0005975]	11
GO:0016567	ubiquitin ligase complex [GO:0000151]	11
GO:0006419	ATP binding [GO:0005524]	11
GO:0006298	ATP binding [GO:0005524]	11
GO:0006432	phenylalanyl-tRNA aminoacylation [GO:0006432]	11
GO:0007229	metalloendopeptidase activity [GO:0004222]	11
GO:0019358	nicotinate-nucleotide diphosphorylase (carboxylating) activity [GO:0004514]	11
GO:0005975	chitinase activity [GO:0004568]	11
GO:0051304	protein serine/threonine kinase activity [GO:0004674]	11
GO:0006281	DNA recombination [GO:0006310]	11
GO:0006378	mRNA polyadenylation [GO:0006378]	11
GO:0050764	regulation of phagocytosis [GO:0050764]	11
GO:0007169	transmembrane receptor protein tyrosine kinase signaling pathway [GO:0007169]	11
GO:0009058	transferase activity [GO:0016740]	11
GO:0000003	reproduction [GO:0000003]	11
GO:0042073	cilium assembly [GO:0042384]	11
GO:0007093	protein serine/threonine/tyrosine kinase activity [GO:0004712]	11
GO:0006414	translational elongation [GO:0006414]	11
GO:0051301	cytoplasm [GO:0005737]	11
GO:0006888	cytoplasm [GO:0005737]	11
GO:0006886	ER to Golgi vesicle-mediated transport [GO:0006888]	11
GO:0008202	steroid metabolic process [GO:0008202]	11
GO:0009435	nicotinate phosphoribosyltransferase activity [GO:0004516]	11
GO:0006631	ATP binding [GO:0005524]	11
GO:0006096	mitochondrion [GO:0005739]	11
GO:0006270	DNA helicase activity [GO:0003678]	11
GO:0035194	transcription cofactor activity [GO:0003712]	11
GO:0006476	zinc ion binding [GO:0008270]	11
GO:0016055	cell-cell adherens junction [GO:0005913]	11
GO:0007155	membrane [GO:0016020]	11
GO:0006108	malate metabolic process [GO:0006108]	10
GO:0006090	pyruvate metabolic process [GO:0006090]	10
GO:0006626	protein targeting to mitochondrion [GO:0006626]	10
GO:0007096	regulation of exit from mitosis [GO:0007096]	10
GO:0055085	glycerol transport [GO:0015793]	10
GO:0044255	cellular lipid metabolic process [GO:0044255]	10
GO:0006436	tryptophanyl-tRNA aminoacylation [GO:0006436]	10
GO:0007015	actin filament organization [GO:0007015]	10
GO:0006120	NADH dehydrogenase (ubiquinone) activity [GO:0008137]	10
GO:0006606	protein transporter activity [GO:0008565]	10
GO:0006888	zinc ion binding [GO:0008270]	10
GO:0006427	histidyl-tRNA aminoacylation [GO:0006427]	10
GO:0006654	phospholipase D activity [GO:0004630]	10
GO:0006564	O-phospho-L-serine:2-oxoglutarate aminotransferase activity [GO:0004648]	10
GO:0008063	Toll signaling pathway [GO:0008063]	10
GO:0007155	cell adhesion [GO:0007155]	10
GO:0006807	nitrogen compound metabolic process [GO:0006807]	10
GO:0006338	chromatin remodeling [GO:0006338]	10
GO:0006094	glucose-6-phosphate isomerase activity [GO:0004347]	10
GO:0006396	nucleotide binding [GO:0000166]	10
GO:0009204	metal ion binding [GO:0046872]	10
GO:0042026	protein refolding [GO:0042026]	10
GO:0006355	signal transducer activity [GO:0004871]	10
GO:0006857	transporter activity [GO:0005215]	10
GO:0006506	transferase activity, transferring hexosyl groups [GO:0016758]	10
GO:0000132	microtubule associated complex [GO:0005875]	10
GO:0007094	mitotic spindle assembly checkpoint [GO:0007094]	10
GO:0007049	cell cycle [GO:0007049]	10
GO:0008299	mevalonate kinase activity [GO:0004496]	10
GO:0042981	regulation of apoptotic process [GO:0042981]	10
GO:0007010	zinc ion binding [GO:0008270]	10
GO:0010212	response to ionizing radiation [GO:0010212]	10
GO:0015780	sugar:proton symporter activity [GO:0005351]	10
GO:0006098	phosphogluconate dehydrogenase (decarboxylating) activity [GO:0004616]	10
GO:0035556	nucleotide binding [GO:0000166]	10
GO:0034314	ATP binding [GO:0005524]	10
GO:0048017	intracellular [GO:0005622]	10
GO:0006520	biosynthetic process [GO:0009058]	10
GO:0015793	integral component of membrane [GO:0016021]	10
GO:0005975	transferase activity, transferring glycosyl groups [GO:0016757]	10
GO:0005975	zinc ion binding [GO:0008270]	10
GO:0006310	nucleic acid binding [GO:0003676]	10
GO:0006338	nucleus [GO:0005634]	10
GO:0006352	DNA-templated transcription, initiation [GO:0006352]	10
GO:0006511	ubiquitin-ubiquitin ligase activity [GO:0034450]	9
GO:0008340	striated muscle dense body [GO:0055120]	9
GO:0018342	protein prenyltransferase activity [GO:0008318]	9
GO:0006310	DNA recombination [GO:0006310]	9
GO:0034354	cytoplasm [GO:0005737]	9
GO:0007067	nucleus [GO:0005634]	9
GO:0006352	transcription factor TFIID complex [GO:0005669]	9
GO:0045454	endoplasmic reticulum [GO:0005783]	9
GO:0008643	plasma membrane [GO:0005886]	9
GO:0043161	proteasomal ubiquitin-independent protein catabolic process [GO:0010499]	9
GO:0043050	zinc ion binding [GO:0008270]	9
GO:0019427	acetyl-CoA biosynthetic process from acetate [GO:0019427]	9
GO:0006270	DNA-directed DNA polymerase activity [GO:0003887]	9
GO:0006644	transferase activity, transferring acyl groups [GO:0016746]	9
GO:0043161	proteasome-mediated ubiquitin-dependent protein catabolic process [GO:0043161]	9
GO:0030968	flavin adenine dinucleotide binding [GO:0050660]	9
GO:0010499	endopeptidase activity [GO:0004175]	9
GO:0006002	fructose 6-phosphate metabolic process [GO:0006002]	9
GO:0006379	mRNA cleavage and polyadenylation specificity factor complex [GO:0005847]	9
GO:0005975	kinase activity [GO:0016301]	9
GO:0006260	DNA recombination [GO:0006310]	9
GO:0016055	proteinaceous extracellular matrix [GO:0005578]	9
GO:0006388	RNA ligase (ATP) activity [GO:0003972]	9
GO:0006750	glutathione biosynthetic process [GO:0006750]	9
GO:0006139	DNA binding [GO:0003677]	9
GO:0016255	peptidase activity [GO:0008233]	9
GO:0006370	nucleus [GO:0005634]	9
GO:0006207	amino acid binding [GO:0016597]	9
GO:0016042	phospholipase D activity [GO:0004630]	9
GO:0009116	purine-nucleoside phosphorylase activity [GO:0004731]	9
GO:0005975	phosphotransferase activity, alcohol group as acceptor [GO:0016773]	9
GO:0006072	sn-glycerol-3-phosphate:ubiquinone-8 oxidoreductase activity [GO:0052591]	9
GO:0009396	formate-tetrahydrofolate ligase activity [GO:0004329]	9
GO:0006094	metal ion binding [GO:0046872]	9
GO:0009072	iron ion binding [GO:0005506]	9
GO:0006520	lyase activity [GO:0016829]	9
GO:0016568	nucleus [GO:0005634]	9
GO:0034773	histone methyltransferase activity (H4-K20 specific) [GO:0042799]	9
GO:0006006	NADP binding [GO:0050661]	9
GO:0009249	protein lipoylation [GO:0009249]	9
GO:0006529	asparagine synthase (glutamine-hydrolyzing) activity [GO:0004066]	9
GO:0006562	proline dehydrogenase activity [GO:0004657]	9
GO:0006338	nuclear chromosome [GO:0000228]	9
GO:0040011	embryo development ending in birth or egg hatching [GO:0009792]	9
GO:0006541	metal ion binding [GO:0046872]	9
GO:0006915	apoptotic process [GO:0006915]	9
GO:0009792	ATP binding [GO:0005524]	9
GO:0000398	RNA binding [GO:0003723]	9
GO:0019509	2-hydroxy-3-keto-5-methylthiopentenyl-1-phosphate phosphatase activity [GO:0043716]	9
GO:0007051	spindle organization [GO:0007051]	9
GO:0019284	2,3-diketo-5-methylthiopentyl-1-phosphate enolase activity [GO:0043715]	9
GO:0033314	DNA replication [GO:0006260]	9
GO:0005975	catalytic activity [GO:0003824]	9
GO:0040007	growth [GO:0040007]	9
GO:0006030	membrane [GO:0016020]	9
GO:0043666	regulation of phosphoprotein phosphatase activity [GO:0043666]	9
GO:0017183	peptidyl-diphthamide biosynthetic process from peptidyl-histidine [GO:0017183]	9
GO:0006471	zinc ion binding [GO:0008270]	9
GO:0046355	mannan catabolic process [GO:0046355]	9
GO:0042773	mitochondrial inner membrane [GO:0005743]	9
GO:0006457	ubiquitin-protein transferase activity [GO:0004842]	9
GO:0019805	quinolinate biosynthetic process [GO:0019805]	9
GO:0007016	focal adhesion [GO:0005925]	9
GO:0006629	lysosome [GO:0005764]	9
GO:0007064	chromatin binding [GO:0003682]	9
GO:0006888	ER to Golgi vesicle-mediated transport [GO:0006888]	9
GO:0009072	metal ion binding [GO:0046872]	9
GO:0006796	phosphate-containing compound metabolic process [GO:0006796]	9
GO:0005975	nucleus [GO:0005634]	9
GO:0040034	sequence-specific DNA binding RNA polymerase II transcription factor activity [GO:0000981]	9
GO:0000466	nucleolus [GO:0005730]	8
GO:0006281	DNA repair [GO:0006281]	8
GO:0051013	microtubule severing [GO:0051013]	8
GO:0015936	integral component of membrane [GO:0016021]	8
GO:0007186	heterotrimeric G-protein complex [GO:0005834]	8
GO:0010606	nuclear-transcribed mRNA poly(A) tail shortening [GO:0000289]	8
GO:0006122	mitochondrial respiratory chain complex III [GO:0005750]	8
GO:0051103	DNA ligation involved in DNA repair [GO:0051103]	8
GO:0006072	glycerol-3-phosphate metabolic process [GO:0006072]	8
GO:0006310	DNA binding [GO:0003677]	8
GO:0006887	hydrolase activity [GO:0016787]	8
GO:0006397	poly(A) RNA binding [GO:0044822]	8
GO:0016255	attachment of GPI anchor to protein [GO:0016255]	8
GO:0042391	phosphorelay sensor kinase activity [GO:0000155]	8
GO:0000055	ribosomal large subunit export from nucleus [GO:0000055]	8
GO:0006886	endosomal transport [GO:0016197]	8
GO:0034551	ATP binding [GO:0005524]	8
GO:0016192	intracellular protein transport [GO:0006886]	8
GO:0009298	mannose-6-phosphate isomerase activity [GO:0004476]	8
GO:0016197	intracellular [GO:0005622]	8
GO:0019725	GTPase activity [GO:0003924]	8
GO:0007049	transcriptional repressor complex [GO:0017053]	8
GO:0006659	phosphatidylserine biosynthetic process [GO:0006659]	8
GO:0030036	cell [GO:0005623]	8
GO:0006506	transferase activity [GO:0016740]	8
GO:0006742	NAD biosynthetic process [GO:0009435]	8
GO:0051276	ATP binding [GO:0005524]	8
GO:0006417	translation initiation factor activity [GO:0003743]	8
GO:0006633	mitochondrion [GO:0005739]	8
GO:0000289	protein kinase activity [GO:0004672]	8
GO:0042273	ribosomal large subunit biogenesis [GO:0042273]	8
GO:0009435	aspartate dehydrogenase activity [GO:0033735]	8
GO:0006544	glycine metabolic process [GO:0006544]	8
GO:0042558	zinc ion binding [GO:0008270]	8
GO:0044205	mitochondrial inner membrane [GO:0005743]	8
GO:0032094	response to food [GO:0032094]	8
GO:0006559	amino acid binding [GO:0016597]	8
GO:0048488	synaptic vesicle endocytosis [GO:0048488]	8
GO:0009612	response to mechanical stimulus [GO:0009612]	8
GO:0007275	metal ion binding [GO:0046872]	8
GO:0007009	plasma membrane organization [GO:0007009]	8
GO:0006886	zinc ion binding [GO:0008270]	8
GO:0048312	intracellular distribution of mitochondria [GO:0048312]	8
GO:0030150	protein import into mitochondrial matrix [GO:0030150]	8
GO:0044237	cellular metabolic process [GO:0044237]	8
GO:0000226	microtubule organizing center [GO:0005815]	8
GO:0015992	proton transport [GO:0015992]	8
GO:0009312	oligosaccharide biosynthetic process [GO:0009312]	8
GO:0001558	serine-type endopeptidase inhibitor activity [GO:0004867]	8
GO:0000463	nucleoplasm [GO:0005654]	8
GO:0022904	respiratory electron transport chain [GO:0022904]	8
GO:0006207	dihydroorotate dehydrogenase activity [GO:0004152]	8
GO:0007099	centriole replication [GO:0007099]	8
GO:0006285	4 iron, 4 sulfur cluster binding [GO:0051539]	8
GO:0006464	ligase activity [GO:0016874]	8
GO:0030050	vesicle transport along actin filament [GO:0030050]	7
GO:0007254	cytoplasm [GO:0005737]	7
GO:0032502	developmental process [GO:0032502]	7
GO:0006520	aminoacylase activity [GO:0004046]	7
GO:0040025	vulval development [GO:0040025]	7
GO:0045292	nucleotide binding [GO:0000166]	7
GO:0043248	proteasome assembly [GO:0043248]	7
GO:0030322	stabilization of membrane potential [GO:0030322]	7
GO:0006289	zinc ion binding [GO:0008270]	7
GO:0097359	UDP-glucose:glycoprotein glucosyltransferase activity [GO:0003980]	7
GO:0000165	ATP binding [GO:0005524]	7
GO:0005975	glycerol kinase activity [GO:0004370]	7
GO:0006302	nucleus [GO:0005634]	7
GO:0019674	NAD+ kinase activity [GO:0003951]	7
GO:0030154	cytoplasm [GO:0005737]	7
GO:0006351	nucleotide-excision repair [GO:0006289]	7
GO:0015672	monovalent inorganic cation transport [GO:0015672]	7
GO:0030148	sphingolipid delta-4 desaturase activity [GO:0042284]	7
GO:0006886	metal ion binding [GO:0046872]	7
GO:0006281	DNA binding [GO:0003677]	7
GO:0006032	chitinase activity [GO:0004568]	7
GO:0061062	UDP-glucosylation [GO:0097359]	7
GO:0030968	protein N-linked glycosylation via asparagine [GO:0018279]	7
GO:0006086	pyruvate dehydrogenase (acetyl-transferring) activity [GO:0004739]	7
GO:0015074	nucleic acid binding [GO:0003676]	7
GO:0006351	cell cycle [GO:0007049]	7
GO:0000028	structural constituent of ribosome [GO:0003735]	7
GO:0006915	intracellular [GO:0005622]	7
GO:0006544	pyridoxal phosphate binding [GO:0030170]	7
GO:0034976	response to endoplasmic reticulum stress [GO:0034976]	7
GO:0009408	protein phosphorylation [GO:0006468]	7
GO:0051016	barbed-end actin filament capping [GO:0051016]	7
GO:0008295	spermidine biosynthetic process [GO:0008295]	7
GO:0007049	nucleus [GO:0005634]	7
GO:0006480	methyltransferase activity [GO:0008168]	7
GO:0048208	Golgi membrane [GO:0000139]	7
GO:0008643	carbohydrate transport [GO:0008643]	7
GO:0046579	protein phosphatase type 1 complex [GO:0000164]	7
GO:0006955	transferase activity [GO:0016740]	7
GO:0018406	protein C-linked glycosylation via 2'-alpha-mannosyl-L-tryptophan [GO:0018406]	7
GO:0008152	cell differentiation [GO:0030154]	7
GO:0006096	pyruvate dehydrogenase complex [GO:0045254]	7
GO:0051090	regulation of sequence-specific DNA binding transcription factor activity [GO:0051090]	7
GO:0035556	DNA binding [GO:0003677]	7
GO:0070072	vacuolar proton-transporting V-type ATPase complex assembly [GO:0070072]	7
GO:0019673	GDP-mannose 4,6-dehydratase activity [GO:0008446]	7
GO:0008203	lipase activity [GO:0016298]	7
GO:0006597	spermine biosynthetic process [GO:0006597]	7
GO:0006537	glutamate synthase activity [GO:0015930]	7
GO:0007399	metabolic process [GO:0008152]	7
GO:0006468	negative regulation of axon regeneration [GO:0048681]	7
GO:0005975	extracellular region [GO:0005576]	7
GO:0051321	double-strand break repair [GO:0006302]	7
GO:0048681	hyperosmotic response [GO:0006972]	7
GO:0051260	voltage-gated potassium channel activity [GO:0005249]	7
GO:0006635	NAD+ binding [GO:0070403]	7
GO:0006435	threonyl-tRNA aminoacylation [GO:0006435]	7
GO:0042773	membrane [GO:0016020]	7
GO:0006972	determination of adult lifespan [GO:0008340]	7
GO:0071804	dendrite membrane [GO:0032590]	7
GO:0046777	protein autophosphorylation [GO:0046777]	7
GO:0006260	single-stranded DNA binding [GO:0003697]	7
GO:0006021	inositol-3-phosphate synthase activity [GO:0004512]	7
GO:0006284	mitochondrion [GO:0005739]	7
GO:0007155	cytoskeleton [GO:0005856]	7
GO:0007258	nucleus [GO:0005634]	7
GO:0035556	protein serine/threonine kinase activity [GO:0004674]	7
GO:0006464	small protein activating enzyme activity [GO:0008641]	7
GO:0006784	integral component of membrane [GO:0016021]	7
GO:0008340	transcription factor binding [GO:0008134]	7
GO:0050906	iron ion binding [GO:0005506]	7
GO:0006955	polysaccharide binding [GO:0030247]	7
GO:0018279	regulation of nematode larval development [GO:0061062]	7
GO:0051382	kinetochore assembly [GO:0051382]	7
GO:0006396	nucleus [GO:0005634]	7
GO:0035329	apoptotic process [GO:0006915]	7
GO:0006741	NADP biosynthetic process [GO:0006741]	7
GO:0006629	oxidoreductase activity [GO:0016491]	7
GO:0042254	RNA processing [GO:0006396]	6
GO:0009452	methyltransferase activity [GO:0008168]	6
GO:0072375	zinc ion binding [GO:0008270]	6
GO:0006013	mannosidase activity [GO:0015923]	6
GO:0007029	endoplasmic reticulum organization [GO:0007029]	6
GO:0018095	protein polyglutamylation [GO:0018095]	6
GO:0040040	thermosensory behavior [GO:0040040]	6
GO:0042147	protein transport [GO:0015031]	6
GO:0006281	DNA damage checkpoint [GO:0000077]	6
GO:0016055	membrane [GO:0016020]	6
GO:0051017	actin crosslink formation [GO:0051764]	6
GO:0006420	arginyl-tRNA aminoacylation [GO:0006420]	6
GO:0035556	magnesium ion binding [GO:0000287]	6
GO:0005975	hexosaminidase activity [GO:0015929]	6
GO:0030071	regulation of mitotic metaphase/anaphase transition [GO:0030071]	6
GO:0016226	iron-sulfur cluster assembly [GO:0016226]	6
GO:0045454	endoplasmic reticulum lumen [GO:0005788]	6
GO:0006913	structural constituent of nuclear pore [GO:0017056]	6
GO:0035556	GTP binding [GO:0005525]	6
GO:0032784	translation elongation factor activity [GO:0003746]	6
GO:0002119	nematode larval development [GO:0002119]	6
GO:0006013	zinc ion binding [GO:0008270]	6
GO:0009890	negative regulation of biosynthetic process [GO:0009890]	6
GO:0001510	7-methylguanosine RNA capping [GO:0009452]	6
GO:0007268	zinc ion binding [GO:0008270]	6
GO:0051764	calcium ion binding [GO:0005509]	6
GO:0006801	superoxide metabolic process [GO:0006801]	6
GO:0000244	viral nucleocapsid [GO:0019013]	6
GO:0006012	zinc ion binding [GO:0008270]	6
GO:0006633	malonyl-CoA decarboxylase activity [GO:0050080]	6
GO:0006357	zinc ion binding [GO:0008270]	6
GO:0006520	oxidoreductase activity [GO:0016491]	6
GO:0006625	protein targeting to peroxisome [GO:0006625]	6
GO:0005975	glycogen phosphorylase activity [GO:0008184]	6
GO:0015031	retromer complex [GO:0030904]	6
GO:0045454	selenium binding [GO:0008430]	6
GO:0006221	de novo' pyrimidine nucleobase biosynthetic process [GO:0006207]	6
GO:0007168	receptor guanylyl cyclase signaling pathway [GO:0007168]	6
GO:0006850	mitochondrial pyruvate transport [GO:0006850]	6
GO:0046662	regulation of oviposition [GO:0046662]	6
GO:0006535	cysteine biosynthetic process from serine [GO:0006535]	6
GO:0006177	cytoplasm [GO:0005737]	6
GO:0006207	cytoplasm [GO:0005737]	6
GO:0051603	proteolysis involved in cellular protein catabolic process [GO:0051603]	6
GO:0006557	adenosylmethionine decarboxylase activity [GO:0004014]	6
GO:0007614	medium-term memory [GO:0072375]	6
GO:0006886	phagocytic vesicle [GO:0045335]	6
GO:0090389	intracellular protein transport [GO:0006886]	6
GO:0006890	structural molecule activity [GO:0005198]	6
GO:0007601	visual perception [GO:0007601]	6
GO:0006541	phosphoribosylformylglycinamidine synthase activity [GO:0004642]	6
GO:0019985	DNA replication [GO:0006260]	6
GO:0045454	mitochondrial matrix [GO:0005759]	6
GO:0006260	ribonucleoside-diphosphate reductase activity, thioredoxin disulfide as acceptor [GO:0004748]	6
GO:0006633	flavin adenine dinucleotide binding [GO:0050660]	6
GO:0006436	zinc ion binding [GO:0008270]	6
GO:0007269	metal ion binding [GO:0046872]	6
GO:0015937	dephospho-CoA kinase activity [GO:0004140]	6
GO:0006396	nucleolus [GO:0005730]	6
GO:0006874	calcium ion binding [GO:0005509]	6
GO:0000132	nuclear pore [GO:0005643]	6
GO:0032981	mitochondrion [GO:0005739]	6
GO:0016567	ubiquitin-protein transferase activity [GO:0004842]	6
GO:0006351	regulation of DNA-templated transcription, elongation [GO:0032784]	6
GO:0006348	nucleus [GO:0005634]	6
GO:0042351	coenzyme binding [GO:0050662]	6
GO:0006777	cytosol [GO:0005829]	6
GO:0000398	RNA cap binding [GO:0000339]	6
GO:0006007	manganese ion binding [GO:0030145]	6
GO:0016579	ubiquitin-specific protease activity [GO:0004843]	5
GO:0005975	N-acetyltransferase activity [GO:0008080]	5
GO:0007205	intracellular signal transduction [GO:0035556]	5
GO:0016226	metal ion binding [GO:0046872]	5
GO:0016095	polyprenol catabolic process [GO:0016095]	5
GO:0043967	histone H4 acetylation [GO:0043967]	5
GO:0009165	nucleotide biosynthetic process [GO:0009165]	5
GO:0006281	Ino80 complex [GO:0031011]	5
GO:0006431	methionine-tRNA ligase activity [GO:0004825]	5
GO:0019953	innate immune response [GO:0045087]	5
GO:0006233	thymidylate kinase activity [GO:0004798]	5
GO:0030433	nuclear proteasome complex [GO:0031595]	5
GO:0006814	potassium ion transport [GO:0006813]	5
GO:0031145	anaphase-promoting complex-dependent proteasomal ubiquitin-dependent protein catabolic process [GO:0031145]	5
GO:0005980	glycogen catabolic process [GO:0005980]	5
GO:0061061	podosome [GO:0002102]	5
GO:0006400	tRNA modification [GO:0006400]	5
GO:0045892	negative regulation of transcription, DNA-templated [GO:0045892]	5
GO:0006545	glycine biosynthetic process [GO:0006545]	5
GO:0006364	small nucleolar ribonucleoprotein complex [GO:0005732]	5
GO:0006913	intracellular protein transport [GO:0006886]	5
GO:0006189	N6-(1,2-dicarboxyethyl)AMP AMP-lyase (fumarate-forming) activity [GO:0004018]	5
GO:0045666	positive regulation of neuron differentiation [GO:0045666]	5
GO:0009235	cobalamin metabolic process [GO:0009235]	5
GO:0007212	dopamine neurotransmitter receptor activity, coupled via Gi/Go [GO:0001591]	5
GO:0006820	integral component of membrane [GO:0016021]	5
GO:0008152	metabolic process [GO:0008152]	5
GO:0005975	hydrolase activity, acting on carbon-nitrogen (but not peptide) bonds [GO:0016810]	5
GO:0035556	membrane [GO:0016020]	5
GO:0035556	nucleic acid binding [GO:0003676]	5
GO:0006685	sphingomyelin phosphodiesterase activity [GO:0004767]	5
GO:0006379	ribonuclease P complex [GO:0030677]	5
GO:0005975	glucosamine-6-phosphate deaminase activity [GO:0004342]	5
GO:0042427	aromatic amino acid family metabolic process [GO:0009072]	5
GO:0002115	sexual reproduction [GO:0019953]	5
GO:0043420	pyridoxal phosphate binding [GO:0030170]	5
GO:0006813	sodium:potassium-exchanging ATPase complex [GO:0005890]	5
GO:0005975	plasma membrane [GO:0005886]	5
GO:0006044	cytoplasm [GO:0005737]	5
GO:0007218	secretory granule [GO:0030141]	5
GO:0006281	nucleic acid binding [GO:0003676]	5
GO:0051028	nucleus [GO:0005634]	5
GO:0006511	protein deubiquitination [GO:0016579]	5
GO:0043052	thermotaxis [GO:0043052]	5
GO:0022900	mitochondrial inner membrane [GO:0005743]	5
GO:0005975	fructose 1,6-bisphosphate 1-phosphatase activity [GO:0042132]	5
GO:0007638	extracellular matrix structural constituent [GO:0005201]	5
GO:0006506	GPI anchor biosynthetic process [GO:0006506]	5
GO:0016485	protein processing [GO:0016485]	5
GO:0006777	4 iron, 4 sulfur cluster binding [GO:0051539]	5
GO:0002119	striated muscle dense body [GO:0055120]	5
GO:0006364	ribonuclease activity [GO:0004540]	5
GO:0006613	Sec61 translocon complex [GO:0005784]	5
GO:0006281	NuA4 histone acetyltransferase complex [GO:0035267]	5
GO:0048034	integral component of membrane [GO:0016021]	5
GO:0046439	cysteine dioxygenase activity [GO:0017172]	5
GO:0006589	copper ion binding [GO:0005507]	5
GO:0045900	negative regulation of translational elongation [GO:0045900]	5
GO:0009072	aromatic amino acid family metabolic process [GO:0009072]	5
GO:0000281	mitotic cytokinesis [GO:0000281]	5
GO:0016055	Wnt signaling pathway [GO:0016055]	5
GO:0006310	ATP-dependent 3'-5' DNA helicase activity [GO:0043140]	5
GO:0031929	TORC1 complex [GO:0031931]	5
GO:0019079	viral genome replication [GO:0019079]	5
GO:0009443	pyridoxal kinase activity [GO:0008478]	5
GO:0007049	ATP binding [GO:0005524]	5
GO:0044208	(S)-2-(5-amino-1-(5-phospho-D-ribosyl)imidazole-4-carboxamido)succinate AMP-lyase (fumarate-forming) activity [GO:0070626]	5
GO:0019478	cytoplasm [GO:0005737]	5
GO:0006488	integral component of membrane [GO:0016021]	5
GO:0006355	transcription cofactor activity [GO:0003712]	5
GO:0045899	TBP-class protein binding [GO:0017025]	5
GO:0006338	DNA repair [GO:0006281]	5
GO:1901800	ER-associated ubiquitin-dependent protein catabolic process [GO:0030433]	5
GO:0043050	vinculin binding [GO:0017166]	5
GO:0043154	negative regulation of cysteine-type endopeptidase activity involved in apoptotic process [GO:0043154]	5
GO:0043968	histone H2A acetylation [GO:0043968]	5
GO:0030728	store-operated calcium channel activity [GO:0015279]	5
GO:0006433	prolyl-tRNA aminoacylation [GO:0006433]	5
GO:0006281	nuclease activity [GO:0004518]	5
GO:0001682	tRNA 5'-leader removal [GO:0001682]	5
GO:0046496	nicotinamide nucleotide metabolic process [GO:0046496]	5
GO:0019348	endoplasmic reticulum membrane [GO:0005789]	5
GO:0035556	ATP binding [GO:0005524]	5
GO:0010508	positive regulation of autophagy [GO:0010508]	5
GO:0097053	kynureninase activity [GO:0030429]	5
GO:0034244	negative regulation of transcription elongation from RNA polymerase II promoter [GO:0034244]	5
GO:0070526	threonylcarbamoyladenosine biosynthetic process [GO:0070526]	5
GO:0019835	integral component of membrane [GO:0016021]	5
GO:0032008	positive regulation of TOR signaling [GO:0032008]	5
GO:0045087	voltage-gated calcium channel complex [GO:0005891]	5
GO:0006364	RNA binding [GO:0003723]	5
GO:0009186	oxidoreductase activity [GO:0016491]	5
GO:0006396	ribonuclease III activity [GO:0004525]	5
GO:0006457	zinc ion binding [GO:0008270]	5
GO:0055085	anion transport [GO:0006820]	5
GO:0030490	protein serine/threonine kinase activity [GO:0004674]	5
GO:0034314	early endosome [GO:0005769]	4
GO:0034220	calcium ion import [GO:0070509]	4
GO:0016050	vesicle organization [GO:0016050]	4
GO:0030728	negative regulation of oocyte maturation [GO:1900194]	4
GO:0009231	riboflavin kinase activity [GO:0008531]	4
GO:0000462	nucleolus [GO:0005730]	4
GO:0000724	kinase activity [GO:0016301]	4
GO:0032439	endosome localization [GO:0032439]	4
GO:0040021	embryonic body morphogenesis [GO:0010172]	4
GO:0006936	endosome organization [GO:0007032]	4
GO:0019307	GDP-mannose biosynthetic process [GO:0009298]	4
GO:0006625	zinc ion binding [GO:0008270]	4
GO:0006096	phosphoglycerate kinase activity [GO:0004618]	4
GO:0006397	metal ion binding [GO:0046872]	4
GO:0006281	methylated-DNA-[protein]-cysteine S-methyltransferase activity [GO:0003908]	4
GO:0006811	membrane [GO:0016020]	4
GO:0016310	phosphorylation [GO:0016310]	4
GO:0002181	tRNA methyltransferase activity [GO:0008175]	4
GO:0006515	serine-type endopeptidase activity [GO:0004252]	4
GO:0006605	protein targeting [GO:0006605]	4
GO:0006886	selenium binding [GO:0008430]	4
GO:0006011	UTP:glucose-1-phosphate uridylyltransferase activity [GO:0003983]	4
GO:0046856	Golgi vesicle uncoating [GO:0048212]	4
GO:0040012	regulation of locomotion [GO:0040012]	4
GO:0001919	regulation of receptor recycling [GO:0001919]	4
GO:0086010	calcium ion transmembrane transport [GO:0070588]	4
GO:0009072	pyridoxal phosphate binding [GO:0030170]	4
GO:0007040	lysosome organization [GO:0007040]	4
GO:0006119	aerobic respiration [GO:0009060]	4
GO:0034599	ATP-dependent peptidase activity [GO:0004176]	4
GO:0044208	cytoplasm [GO:0005737]	4
GO:0006355	transcription coactivator activity [GO:0003713]	4
GO:0046676	RNA polymerase II transcription corepressor activity [GO:0001106]	4
GO:0031032	actomyosin structure organization [GO:0031032]	4
GO:0071422	positive regulation of multicellular organism growth [GO:0040018]	4
GO:0009298	cytoplasm [GO:0005737]	4
GO:0043200	response to acidic pH [GO:0010447]	4
GO:0006546	glycine dehydrogenase (decarboxylating) activity [GO:0004375]	4
GO:0071688	structural constituent of muscle [GO:0008307]	4
GO:0035418	positive regulation of necrotic cell death [GO:0010940]	4
GO:0030036	membrane raft [GO:0045121]	4
GO:0008616	zinc ion binding [GO:0008270]	4
GO:0006446	translation initiation factor activity [GO:0003743]	4
GO:0007281	ATP binding [GO:0005524]	4
GO:0007021	tubulin complex assembly [GO:0007021]	4
GO:0045454	integral component of endoplasmic reticulum membrane [GO:0030176]	4
GO:0015812	acetylcholine transport [GO:0015870]	4
GO:0015012	integral component of membrane [GO:0016021]	4
GO:0043066	negative regulation of apoptotic process [GO:0043066]	4
GO:0006310	DNA ligation involved in DNA repair [GO:0051103]	4
GO:0006972	hyperosmotic response [GO:0006972]	4
GO:0002128	tRNA nucleoside ribose methylation [GO:0002128]	4
GO:0045454	thiol oxidase activity [GO:0016972]	4
GO:0008039	synaptic target recognition [GO:0008039]	4
GO:0070407	chaperone-mediated protein complex assembly [GO:0051131]	4
GO:0032880	regulation of protein localization [GO:0032880]	4
GO:0008380	DNA binding [GO:0003677]	4
GO:0010172	helicase activity [GO:0004386]	4
GO:0006468	peptidyl-threonine phosphorylation [GO:0018107]	4
GO:0007032	phosphatidylinositol-3,5-bisphosphate 5-phosphatase activity [GO:0043813]	4
GO:1901031	regulation of response to reactive oxygen species [GO:1901031]	4
GO:0009058	aromatic amino acid family metabolic process [GO:0009072]	4
GO:0045892	nucleus [GO:0005634]	4
GO:0009792	embryo development ending in birth or egg hatching [GO:0009792]	4
GO:0007267	synapse [GO:0045202]	4
GO:0000122	negative regulation of insulin secretion [GO:0046676]	4
GO:0000910	Rho guanyl-nucleotide exchange factor activity [GO:0005089]	4
GO:0015870	synaptic vesicle [GO:0008021]	4
GO:0040018	phosphatidylinositol dephosphorylation [GO:0046856]	4
GO:0006686	sphingomyelin synthase activity [GO:0033188]	4
GO:0043058	positive regulation of neurotransmitter secretion [GO:0001956]	4
GO:0060069	intracellular [GO:0005622]	4
GO:0009156	nucleotide biosynthetic process [GO:0009165]	4
GO:0008340	succinate transmembrane transporter activity [GO:0015141]	4
GO:0000902	GTPase activator activity [GO:0005096]	4
GO:0000413	protein peptidyl-prolyl isomerization [GO:0000413]	4
GO:0060465	pharynx development [GO:0060465]	4
GO:0009060	integral component of membrane [GO:0016021]	4
GO:0043410	positive regulation of MAPK cascade [GO:0043410]	4
GO:0032968	positive regulation of transcription elongation from RNA polymerase II promoter [GO:0032968]	4
GO:0043066	nucleic acid binding [GO:0003676]	4
GO:0035307	positive regulation of protein dephosphorylation [GO:0035307]	4
GO:0009186	ribonucleoside-diphosphate reductase activity, thioredoxin disulfide as acceptor [GO:0004748]	4
GO:0006508	proteolysis [GO:0006508]	4
GO:0048589	ATP binding [GO:0005524]	4
GO:0005975	hyalurononglucosaminidase activity [GO:0004415]	4
GO:0009311	oligosaccharide metabolic process [GO:0009311]	4
GO:0030969	nuclear envelope [GO:0005635]	4
GO:0006189	ATP binding [GO:0005524]	4
GO:0006306	methyltransferase activity [GO:0008168]	4
GO:0051103	DNA biosynthetic process [GO:0071897]	4
GO:0040011	cytoskeleton organization [GO:0007010]	4
GO:0045664	regulation of neuron differentiation [GO:0045664]	4
GO:0015986	proton-transporting ATP synthase activity, rotational mechanism [GO:0046933]	4
GO:0071230	cellular response to amino acid stimulus [GO:0071230]	4
GO:0033563	extracellular region [GO:0005576]	4
GO:0043420	ferrous iron binding [GO:0008198]	4
GO:0010940	calcium-dependent cysteine-type endopeptidase activity [GO:0004198]	4
GO:0006406	nucleotide binding [GO:0000166]	4
GO:0043059	regulation of forward locomotion [GO:0043059]	4
GO:0010447	sodium channel activity [GO:0005272]	4
GO:0006520	oxidoreductase activity, acting on the CH-NH2 group of donors, NAD or NADP as acceptor [GO:0016639]	4
GO:0009435	nicotinamide-nucleotide adenylyltransferase activity [GO:0000309]	4
GO:0006357	sequence-specific DNA binding [GO:0043565]	4
GO:0043631	RNA binding [GO:0003723]	4
GO:0009792	deoxyribonucleoside diphosphate metabolic process [GO:0009186]	4
GO:0008544	nucleus [GO:0005634]	4
GO:0006567	threonine catabolic process [GO:0006567]	4
GO:0045933	phosphatidylinositol-3-phosphate biosynthetic process [GO:0036092]	4
GO:0006014	ribokinase activity [GO:0004747]	4
GO:0036092	muscle contraction [GO:0006936]	4
GO:0006633	iron ion binding [GO:0005506]	4
GO:0007010	nucleotide binding [GO:0000166]	4
GO:0006561	proline biosynthetic process [GO:0006561]	4
GO:0009052	ribose-5-phosphate isomerase activity [GO:0004751]	4
GO:0006260	metal ion binding [GO:0046872]	4
GO:0015746	citrate transmembrane transporter activity [GO:0015137]	4
GO:0008104	protein localization [GO:0008104]	4
GO:0002119	germ cell development [GO:0007281]	4
GO:0035262	gonad morphogenesis [GO:0035262]	4
GO:0006730	S-adenosylmethionine cycle [GO:0033353]	4
GO:0000398	mRNA splicing, via spliceosome [GO:0000398]	4
GO:0031123	nucleus [GO:0005634]	4
GO:0010940	positive regulation of multicellular organism growth [GO:0040018]	4
GO:0006265	zinc ion binding [GO:0008270]	4
GO:0040018	determination of adult lifespan [GO:0008340]	4
GO:0001731	ribosome binding [GO:0043022]	4
GO:0061203	striated muscle myosin thick filament assembly [GO:0071688]	4
GO:0044210	ATP binding [GO:0005524]	4
GO:0048489	synaptic vesicle transport [GO:0048489]	4
GO:0000398	nucleotide binding [GO:0000166]	4
GO:0034316	negative regulation of Arp2/3 complex-mediated actin nucleation [GO:0034316]	4
GO:0005975	glycerol-3-phosphate dehydrogenase [NAD+] activity [GO:0004367]	4
GO:0019915	lipid storage [GO:0019915]	4
GO:0042632	cholesterol homeostasis [GO:0042632]	4
GO:0006629	citrate transport [GO:0015746]	4
GO:0008354	sequence-specific DNA binding [GO:0043565]	4
GO:0006260	DNA clamp loader activity [GO:0003689]	4
GO:0001956	positive regulation of muscle contraction [GO:0045933]	4
GO:0016185	synaptic vesicle budding from presynaptic membrane [GO:0016185]	4
GO:0009448	pyridoxal phosphate binding [GO:0030170]	4
GO:0016191	synaptic vesicle uncoating [GO:0016191]	4
GO:0002115	store-operated calcium entry [GO:0002115]	4
GO:0051131	sequence-specific DNA binding [GO:0043565]	4
GO:0000910	cytokinesis [GO:0000910]	4
GO:0010970	microtubule-based transport [GO:0010970]	4
GO:0030488	tRNA methylation [GO:0030488]	4
GO:0014018	negative regulation of neurotransmitter secretion [GO:0046929]	4
GO:0008286	metal ion binding [GO:0046872]	4
GO:0008340	integral component of membrane [GO:0016021]	4
GO:0070588	store-operated calcium channel activity [GO:0015279]	4
GO:0033353	cytosol [GO:0005829]	4
GO:0018107	intrinsic apoptotic signaling pathway in response to DNA damage by p53 class mediator [GO:0042771]	4
GO:0000184	zinc ion binding [GO:0008270]	4
GO:0008284	positive regulation of cell proliferation [GO:0008284]	4
GO:0006546	transaminase activity [GO:0008483]	4
GO:0006897	membrane [GO:0016020]	4
GO:0009790	chitin metabolic process [GO:0006030]	4
GO:0006694	steroid biosynthetic process [GO:0006694]	4
GO:0043058	regulation of backward locomotion [GO:0043058]	4
GO:0007219	Golgi membrane [GO:0000139]	4
GO:0045087	calmodulin binding [GO:0005516]	4
GO:0006935	ciliary basal body [GO:0036064]	4
GO:0009166	nucleoside metabolic process [GO:0009116]	4
GO:0009408	protein folding [GO:0006457]	4
GO:0090296	misfolded or incompletely synthesized protein catabolic process [GO:0006515]	4
GO:0018105	insulin receptor signaling pathway [GO:0008286]	4
GO:0000971	tRNA exon ligation utilizing 2',3' cyclic phosphate of 5'-exon as source of linkage phosphate [GO:0000971]	4
GO:0015991	vacuolar proton-transporting V-type ATPase, V0 domain [GO:0000220]	4
GO:0006396	ribonuclease P activity [GO:0004526]	4
GO:0048755	integral component of membrane [GO:0016021]	4
GO:0009435	nicotinate-nucleotide diphosphorylase (carboxylating) activity [GO:0004514]	4
GO:0030728	calcium ion transmembrane transport [GO:0070588]	4
GO:0015744	succinate transmembrane transport [GO:0071422]	4
GO:0005975	glucosylceramidase activity [GO:0004348]	4
GO:0006729	tetrahydrobiopterin biosynthetic process [GO:0006729]	4
GO:0009116	uridine phosphorylase activity [GO:0004850]	4
GO:0048212	synapse [GO:0045202]	4
GO:0042493	response to drug [GO:0042493]	4
GO:0043059	protein localization to synapse [GO:0035418]	4
GO:0008340	ATP binding [GO:0005524]	4
GO:0046929	negative regulation of apoptotic process [GO:0043066]	4
GO:0006814	lipid metabolic process [GO:0006629]	4
GO:0050808	dorsal/ventral axon guidance [GO:0033563]	4
GO:0071805	delayed rectifier potassium channel activity [GO:0005251]	4
GO:0007281	nucleic acid binding [GO:0003676]	4
GO:0070509	integral component of membrane [GO:0016021]	4
GO:0042771	protein serine/threonine kinase activity [GO:0004674]	4
GO:0019310	inositol oxygenase activity [GO:0050113]	3
GO:0046294	formaldehyde catabolic process [GO:0046294]	3
GO:0006397	isoprenoid biosynthetic process [GO:0008299]	3
GO:0006281	zinc ion binding [GO:0008270]	3
GO:0030042	oxidoreductase activity, acting on paired donors, with incorporation or reduction of molecular oxygen, NAD(P)H as one donor, and incorporation of one atom of oxygen [GO:0016709]	3
GO:0006890	retrograde vesicle-mediated transport, Golgi to ER [GO:0006890]	3
GO:0070508	integral component of membrane [GO:0016021]	3
GO:0045138	nematode male tail tip morphogenesis [GO:0045138]	3
GO:0000077	nucleus [GO:0005634]	3
GO:0009058	biosynthetic process [GO:0009058]	3
GO:0000077	DNA binding [GO:0003677]	3
GO:0008299	hydroxymethylglutaryl-CoA synthase activity [GO:0004421]	3
GO:0043065	positive regulation of apoptotic process [GO:0043065]	3
GO:0006396	3'-5' exonuclease activity [GO:0008408]	3
GO:0009612	mechanosensory behavior [GO:0007638]	3
GO:0007016	calcium ion binding [GO:0005509]	3
GO:0007154	integral component of membrane [GO:0016021]	3
GO:0007264	zinc ion binding [GO:0008270]	3
GO:0006879	aconitate hydratase activity [GO:0003994]	3
GO:0006406	transcription export complex 2 [GO:0070390]	3
GO:0035058	multicellular organismal reproductive process [GO:0048609]	3
GO:0006096	mitochondrial matrix [GO:0005759]	3
GO:0060626	regulation of cullin deneddylation [GO:0060626]	3
GO:0040017	locomotory behavior [GO:0007626]	3
GO:0042493	potassium ion transport [GO:0006813]	3
GO:0009435	cytoplasm [GO:0005737]	3
GO:0009853	ribulose-bisphosphate carboxylase activity [GO:0016984]	3
GO:0006655	phosphatidylglycerol biosynthetic process [GO:0006655]	3
GO:0006633	integral component of endoplasmic reticulum membrane [GO:0030176]	3
GO:0030534	extrinsic component of mitochondrial inner membrane [GO:0031314]	3
GO:0006366	translation initiation factor activity [GO:0003743]	3
GO:0002084	protein depalmitoylation [GO:0002084]	3
GO:0018991	oviposition [GO:0018991]	3
GO:0006281	DNA-dependent ATPase activity [GO:0008094]	3
GO:0006570	tyrosine metabolic process [GO:0006570]	3
GO:0072350	tricarboxylic acid metabolic process [GO:0072350]	3
GO:0043050	voltage-gated potassium channel activity [GO:0005249]	3
GO:0045184	chemotaxis [GO:0006935]	3
GO:0015031	gonad development [GO:0008406]	3
GO:0006359	zinc ion binding [GO:0008270]	3
GO:0006821	plasma membrane [GO:0005886]	3
GO:0050790	muscle cell cellular homeostasis [GO:0046716]	3
GO:0048268	1-phosphatidylinositol binding [GO:0005545]	3
GO:0001510	methyltransferase activity [GO:0008168]	3
GO:0045893	histone deubiquitination [GO:0016578]	3
GO:0043137	5'-3' exonuclease activity [GO:0008409]	3
GO:0006821	oxalate transmembrane transporter activity [GO:0019531]	3
GO:0007214	extracellular ligand-gated ion channel activity [GO:0005230]	3
GO:0023051	ubiquitin-protein transferase activity [GO:0004842]	3
GO:0007166	calcium ion binding [GO:0005509]	3
GO:0031047	nucleic acid binding [GO:0003676]	3
GO:0051301	cell cycle [GO:0007049]	3
GO:0006488	endoplasmic reticulum membrane [GO:0005789]	3
GO:0007049	cyclin-dependent protein serine/threonine kinase regulator activity [GO:0016538]	3
GO:0006461	nonmotile primary cilium assembly [GO:0035058]	3
GO:0006355	transcription factor TFIIIB complex [GO:0000126]	3
GO:1902476	integral component of membrane [GO:0016021]	3
GO:0018105	protein serine/threonine kinase activity [GO:0004674]	3
GO:0006893	exocyst [GO:0000145]	3
GO:0015991	proton-transporting V-type ATPase, V0 domain [GO:0033179]	3
GO:0006537	iron ion binding [GO:0005506]	3
GO:0016578	SAGA complex [GO:0000124]	3
GO:0031581	hemidesmosome assembly [GO:0031581]	3
GO:0007626	striated muscle dense body [GO:0055120]	3
GO:0006367	translation initiation factor activity [GO:0003743]	3
GO:0016477	ATP binding [GO:0005524]	3
GO:0008380	RNA splicing [GO:0008380]	3
GO:0046580	negative regulation of Ras protein signal transduction [GO:0046580]	3
GO:0050877	nucleotide binding [GO:0000166]	3
GO:0007186	G-protein coupled acetylcholine receptor signaling pathway [GO:0007213]	3
GO:0001556	germ cell migration [GO:0008354]	3
GO:0019676	flavin adenine dinucleotide binding [GO:0050660]	3
GO:0045333	mitochondrion [GO:0005739]	3
GO:0006470	protein dephosphorylation [GO:0006470]	3
GO:0051437	positive regulation of ubiquitin-protein ligase activity involved in regulation of mitotic cell cycle transition [GO:0051437]	3
GO:0043051	calcium ion transmembrane transport [GO:0070588]	3
GO:0007517	sarcoglycan complex [GO:0016012]	3
GO:1902842	negative regulation of netrin-activated signaling pathway [GO:1902842]	3
GO:0008277	regulation of G-protein coupled receptor protein signaling pathway [GO:0008277]	3
GO:0006119	cellular respiration [GO:0045333]	3
GO:0007076	mitotic chromosome condensation [GO:0007076]	3
GO:0033554	mitochondrial outer membrane [GO:0005741]	3
GO:0006730	S-adenosylmethionine biosynthetic process [GO:0006556]	3
GO:0007212	epinephrine binding [GO:0051379]	3
GO:0006368	protein transport [GO:0015031]	3
GO:0006511	zinc ion binding [GO:0008270]	3
GO:0006452	translational frameshifting [GO:0006452]	3
GO:0008360	regulation of cell shape [GO:0008360]	3
GO:0040010	positive regulation of developmental process [GO:0051094]	3
GO:0007567	parturition [GO:0007567]	3
GO:0030154	integral component of membrane [GO:0016021]	3
GO:0018343	catalytic activity [GO:0003824]	3
GO:0006556	metal ion binding [GO:0046872]	3
GO:0006888	basement membrane [GO:0005604]	3
GO:0046716	nitric-oxide synthase regulator activity [GO:0030235]	3
GO:0046959	adenylate cyclase-activating dopamine receptor signaling pathway [GO:0007191]	3
GO:0051881	regulation of mitochondrial membrane potential [GO:0051881]	3
GO:0006284	5'-flap endonuclease activity [GO:0017108]	3
GO:0006646	phosphatidylserine decarboxylase activity [GO:0004609]	3
GO:0006559	homogentisate 1,2-dioxygenase activity [GO:0004411]	3
GO:0015031	mRNA export from nucleus [GO:0006406]	3
GO:0006094	triose-phosphate isomerase activity [GO:0004807]	3
GO:0046662	positive regulation of locomotion [GO:0040017]	3
GO:0006629	oxidoreductase activity, acting on the CH-CH group of donors [GO:0016627]	3
GO:0016560	protein import into peroxisome matrix, docking [GO:0016560]	3
GO:0006096	gluconeogenesis [GO:0006094]	3
GO:0006886	ribosome [GO:0005840]	3
GO:0045454	cytoplasm [GO:0005737]	3
GO:0042073	establishment of protein localization [GO:0045184]	3
GO:0055088	intraciliary transport [GO:0042073]	3
GO:0019253	photorespiration [GO:0009853]	3
GO:0035264	zinc ion binding [GO:0008270]	3
GO:0022900	integral component of membrane [GO:0016021]	3
GO:0006384	regulation of transcription, DNA-templated [GO:0006355]	3
GO:0016558	zinc ion binding [GO:0008270]	3
GO:0031929	TORC2 complex [GO:0031932]	3
GO:0016042	phosphatidylinositol phospholipase C activity [GO:0004435]	3
GO:0046168	NAD binding [GO:0051287]	3
GO:0006879	ferric iron binding [GO:0008199]	3
GO:0032007	negative regulation of TOR signaling [GO:0032007]	3
GO:0045214	regulation of catalytic activity [GO:0050790]	3
GO:0006396	ribonucleoprotein complex [GO:0030529]	3
GO:0016477	metalloendopeptidase activity [GO:0004222]	3
GO:0006813	potassium ion transport [GO:0006813]	3
GO:0045905	translation elongation factor activity [GO:0003746]	3
GO:0046034	adenylate kinase activity [GO:0004017]	3
GO:0043053	transporter activity [GO:0005215]	3
GO:0007186	intracellular [GO:0005622]	3
GO:0006310	5'-flap endonuclease activity [GO:0017108]	3
GO:0033227	plasma membrane [GO:0005886]	3
GO:0000290	hydrolase activity [GO:0016787]	3
GO:0042073	intraciliary transport [GO:0042073]	3
GO:0007187	neuron projection [GO:0043005]	3
GO:0007271	synaptic transmission, cholinergic [GO:0007271]	3
GO:0032228	regulation of synaptic transmission, GABAergic [GO:0032228]	3
GO:0007638	habituation [GO:0046959]	3
GO:0071422	determination of adult lifespan [GO:0008340]	3
GO:1900194	sequence-specific DNA binding transcription factor activity [GO:0003700]	3
GO:0015986	mitochondrial proton-transporting ATP synthase complex, catalytic core F(1) [GO:0000275]	3
GO:0019556	hydrolase activity, acting on carbon-nitrogen (but not peptide) bonds, in cyclic amides [GO:0016812]	3
GO:0038083	cell migration [GO:0016477]	3
GO:0030154	phosphatidylinositol 3-kinase complex [GO:0005942]	3
GO:0044765	single-organism transport [GO:0044765]	3
GO:0007191	integral component of membrane [GO:0016021]	3
GO:0055114	metal ion binding [GO:0046872]	3
GO:0042276	nucleotide binding [GO:0000166]	3
GO:0006672	integral component of membrane [GO:0016021]	3
GO:0030163	hydrolase activity [GO:0016787]	3
GO:0008406	zinc ion binding [GO:0008270]	3
GO:0042048	olfactory behavior [GO:0042048]	3
GO:0035556	zinc ion binding [GO:0008270]	3
GO:0006826	iron ion transport [GO:0006826]	3
GO:0002009	receptor binding [GO:0005102]	3
GO:0007213	G-protein coupled acetylcholine receptor activity [GO:0016907]	3
GO:0009058	enoyl-[acyl-carrier-protein] reductase (NADPH, B-specific) activity [GO:0004319]	3
GO:0007031	peroxisome organization [GO:0007031]	3
GO:0008340	metal ion binding [GO:0046872]	3
GO:0045214	regulation of neurotransmitter secretion [GO:0046928]	3
GO:1902358	oxalate transport [GO:0019532]	3
GO:0040017	positive regulation of locomotion [GO:0040017]	3
GO:0006695	cytoplasm [GO:0005737]	3
GO:0015744	succinate transport [GO:0015744]	3
GO:0006972	dauer entry [GO:0043053]	3
GO:0007210	serotonin receptor signaling pathway [GO:0007210]	3
GO:0015012	transferase activity [GO:0016740]	3
GO:0048520	oxidative phosphorylation [GO:0006119]	3
GO:0022900	mitochondrial respiratory chain complex I [GO:0005747]	3
GO:0048609	lipid homeostasis [GO:0055088]	3
GO:0006537	glutamate synthase (NADH) activity [GO:0016040]	3
GO:0000077	single-stranded DNA endodeoxyribonuclease activity [GO:0000014]	3
GO:0044237	dopachrome isomerase activity [GO:0004167]	3
GO:0045087	phosphatidylinositol 3-kinase regulator activity [GO:0035014]	3
GO:0035545	voltage-gated calcium channel complex [GO:0005891]	3
GO:0006417	regulation of translation [GO:0006417]	3
GO:0045901	ribosome binding [GO:0043022]	3
GO:0008152	nonmotile primary cilium [GO:0031513]	3
GO:0031124	ATP binding [GO:0005524]	3
GO:0007018	metabolic process [GO:0008152]	3
GO:0007186	axon [GO:0030424]	3
GO:0051094	positive regulation of behavior [GO:0048520]	3
GO:0035556	G-protein coupled receptor signaling pathway [GO:0007186]	3
GO:0046856	phosphoric ester hydrolase activity [GO:0042578]	3
GO:0019532	chloride transmembrane transport [GO:1902476]	3
GO:0007275	intein-mediated protein splicing [GO:0016539]	2
GO:0043412	oxidoreductase activity, acting on single donors with incorporation of molecular oxygen, incorporation of two atoms of oxygen [GO:0016702]	2
GO:0015936	coenzyme binding [GO:0050662]	2
GO:0007154	peptidase activity [GO:0008233]	2
GO:0008152	determination of adult lifespan [GO:0008340]	2
GO:0019557	histidine catabolic process to glutamate and formate [GO:0019557]	2
GO:0045980	negative regulation of nucleotide metabolic process [GO:0045980]	2
GO:0051493	regulation of cytoskeleton organization [GO:0051493]	2
GO:0030163	zinc ion binding [GO:0008270]	2
GO:0042335	calcium ion binding [GO:0005509]	2
GO:0071929	tubulin N-acetyltransferase activity [GO:0019799]	2
GO:0031034	actin filament bundle assembly [GO:0051017]	2
GO:0046080	dUTP metabolic process [GO:0046080]	2
GO:0046929	synapse [GO:0045202]	2
GO:0006177	GMP synthase (glutamine-hydrolyzing) activity [GO:0003922]	2
GO:0005978	ATP binding [GO:0005524]	2
GO:0042742	GTP binding [GO:0005525]	2
GO:0006417	TOR signaling [GO:0031929]	2
GO:0008209	apical cortex [GO:0045179]	2
GO:0006144	purine nucleobase metabolic process [GO:0006144]	2
GO:0006265	DNA binding [GO:0003677]	2
GO:0009792	mitochondrion [GO:0005739]	2
GO:0007155	dendrite [GO:0030425]	2
GO:0006289	DNA binding [GO:0003677]	2
GO:0070966	nuclear-transcribed mRNA catabolic process, no-go decay [GO:0070966]	2
GO:0000077	checkpoint clamp complex [GO:0030896]	2
GO:0030835	locomotion [GO:0040011]	2
GO:0006071	glycerophosphodiester phosphodiesterase activity [GO:0008889]	2
GO:0050804	potassium ion transmembrane transport [GO:0071805]	2
GO:0050920	potassium ion transport [GO:0006813]	2
GO:0042325	regulation of phosphorylation [GO:0042325]	2
GO:0006281	nucleolus [GO:0005730]	2
GO:0006351	regulation of transcription, DNA-templated [GO:0006355]	2
GO:0000226	microtubule cytoskeleton organization [GO:0000226]	2
GO:0051225	spindle assembly [GO:0051225]	2
GO:0009790	long-chain-fatty-acyl-CoA reductase activity [GO:0050062]	2
GO:0071805	behavioral response to ethanol [GO:0048149]	2
GO:0031954	positive regulation of protein autophosphorylation [GO:0031954]	2
GO:0045892	oxidoreductase activity [GO:0016491]	2
GO:0008340	mitochondrion [GO:0005739]	2
GO:0016925	protein sumoylation [GO:0016925]	2
GO:0006256	adenosine-diphosphatase activity [GO:0043262]	2
GO:0005978	hydrolase activity, hydrolyzing O-glycosyl compounds [GO:0004553]	2
GO:0006895	trans-Golgi network [GO:0005802]	2
GO:0045165	integral component of membrane [GO:0016021]	2
GO:0040011	embryo development [GO:0009790]	2
GO:0034243	regulation of transcription elongation from RNA polymerase II promoter [GO:0034243]	2
GO:0000003	cell adhesion [GO:0007155]	2
GO:0006094	kinase activity [GO:0016301]	2
GO:0006635	enoyl-CoA hydratase activity [GO:0004300]	2
GO:0030178	negative regulation of Wnt signaling pathway [GO:0030178]	2
GO:0022401	cation transmembrane transport [GO:0098655]	2
GO:0007638	serine-type endopeptidase inhibitor activity [GO:0004867]	2
GO:0046034	hydrolase activity, acting on acid anhydrides, catalyzing transmembrane movement of substances [GO:0016820]	2
GO:0003333	amino acid transmembrane transport [GO:0003333]	2
GO:0016539	cell communication [GO:0007154]	2
GO:0008340	ATPase activity [GO:0016887]	2
GO:0010501	ATP-dependent RNA helicase activity [GO:0004004]	2
GO:0006813	locomotion [GO:0040011]	2
GO:0006265	DNA topoisomerase type II (ATP-hydrolyzing) activity [GO:0003918]	2
GO:0006825	copper chaperone activity [GO:0016531]	2
GO:0008380	spliceosomal complex [GO:0005681]	2
GO:0007016	dystrophin-associated glycoprotein complex [GO:0016010]	2
GO:0006936	locomotion [GO:0040011]	2
GO:0006364	structural constituent of ribosome [GO:0003735]	2
GO:0007059	ATP binding [GO:0005524]	2
GO:0006281	ATP binding [GO:0005524]	2
GO:0016192	membrane fusion [GO:0061025]	2
GO:0006289	endonuclease activity [GO:0004519]	2
GO:0033227	RNA transmembrane transporter activity [GO:0051033]	2
GO:0016052	mannan endo-1,6-alpha-mannosidase activity [GO:0008496]	2
GO:1902475	integral component of plasma membrane [GO:0005887]	2
GO:0006972	perinuclear region of cytoplasm [GO:0048471]	2
GO:0006937	muscle contraction [GO:0006936]	2
GO:0007399	DEAD/H-box RNA helicase binding [GO:0017151]	2
GO:0043056	voltage-gated potassium channel complex [GO:0008076]	2
GO:0006228	GTP biosynthetic process [GO:0006183]	2
GO:0042759	estrogen metabolic process [GO:0008210]	2
GO:0051781	positive regulation of cell division [GO:0051781]	2
GO:0045176	cytoplasm [GO:0005737]	2
GO:0009073	aromatic amino acid family biosynthetic process [GO:0009073]	2
GO:0007188	GTPase activity [GO:0003924]	2
GO:0034609	regulation of protein binding [GO:0043393]	2
GO:0051289	protein homotetramerization [GO:0051289]	2
GO:0035556	guanylate cyclase activity [GO:0004383]	2
GO:0007264	protein transport [GO:0015031]	2
GO:0040014	regulation of multicellular organism growth [GO:0040014]	2
GO:0016539	peptidase activity [GO:0008233]	2
GO:0009086	methionine biosynthetic process [GO:0009086]	2
GO:0040038	polar body extrusion after meiotic divisions [GO:0040038]	2
GO:0045197	androgen metabolic process [GO:0008209]	2
GO:0046712	integral component of Golgi membrane [GO:0030173]	2
GO:0009396	methylenetetrahydrofolate dehydrogenase (NADP+) activity [GO:0004488]	2
GO:0007186	GTPase activity [GO:0003924]	2
GO:0006388	protein targeting to Golgi [GO:0000042]	2
GO:0008610	eggshell formation [GO:0030703]	2
GO:0006182	integral component of membrane [GO:0016021]	2
GO:0009423	chorismate biosynthetic process [GO:0009423]	2
GO:0006431	methionyl-tRNA aminoacylation [GO:0006431]	2
GO:0016567	multicellular organism growth [GO:0035264]	2
GO:0006694	reproduction [GO:0000003]	2
GO:0071025	cytoplasm [GO:0005737]	2
GO:0015074	DNA binding [GO:0003677]	2
GO:0007286	spermatid development [GO:0007286]	2
GO:0046907	zinc ion binding [GO:0008270]	2
GO:0036092	phosphatidylinositol-3-phosphate biosynthetic process [GO:0036092]	2
GO:0016197	nucleus [GO:0005634]	2
GO:0007411	basement membrane [GO:0005604]	2
GO:0009058	glycolipid 6-alpha-mannosyltransferase activity [GO:0033164]	2
GO:0042546	cell wall biogenesis [GO:0042546]	2
GO:0008152	microtubule motor activity [GO:0003777]	2
GO:0007015	striated muscle thin filament [GO:0005865]	2
GO:0018996	molting cycle [GO:0042303]	2
GO:0040039	cell adhesion [GO:0007155]	2
GO:0051258	microtubule-based movement [GO:0007018]	2
GO:0070534	ubiquitin protein ligase binding [GO:0031625]	2
GO:0030833	negative regulation of actin filament depolymerization [GO:0030835]	2
GO:0008152	adenylate cyclase-modulating G-protein coupled receptor signaling pathway [GO:0007188]	2
GO:0032456	GTPase activity [GO:0003924]	2
GO:0002009	morphogenesis of an epithelium [GO:0002009]	2
GO:0045727	positive regulation of translation [GO:0045727]	2
GO:0042274	ribosomal small subunit biogenesis [GO:0042274]	2
GO:0055114	peptidyl-proline 4-dioxygenase activity [GO:0031545]	2
GO:0043461	proton-transporting ATP synthase complex assembly [GO:0043461]	2
GO:0030163	serine-type endopeptidase activity [GO:0004252]	2
GO:0007224	smoothened signaling pathway [GO:0007224]	2
GO:0009058	hydrolase activity, acting on ester bonds [GO:0016788]	2
GO:0016559	peroxisome fission [GO:0016559]	2
GO:0043393	regulation of actin filament polymerization [GO:0030833]	2
GO:0006096	mitochondrial membrane [GO:0031966]	2
GO:0042819	vitamin B6 biosynthetic process [GO:0042819]	2
GO:0009088	threonine biosynthetic process [GO:0009088]	2
GO:0032786	zinc ion binding [GO:0008270]	2
GO:0015992	acetyl-CoA transport [GO:0015876]	2
GO:0016998	glucan endo-1,3-beta-glucanase activity, C-3 substituted reducing group [GO:0052861]	2
GO:1990074	polyuridylation-dependent mRNA catabolic process [GO:1990074]	2
GO:0009792	membrane [GO:0016020]	2
GO:0097502	mannosylation [GO:0097502]	2
GO:0000453	nucleolus [GO:0005730]	2
GO:0006730	one-carbon metabolic process [GO:0006730]	2
GO:0015940	pantothenate biosynthetic process [GO:0015940]	2
GO:0000184	tRNA (cytosine-5-)-methyltransferase activity [GO:0016428]	2
GO:0042303	long-chain fatty acid biosynthetic process [GO:0042759]	2
GO:0006096	magnesium ion binding [GO:0000287]	2
GO:0045807	positive regulation of endocytosis [GO:0045807]	2
GO:0015031	Golgi to endosome transport [GO:0006895]	2
GO:0032350	molting cycle, collagen and cuticulin-based cuticle [GO:0018996]	2
GO:0007548	sex differentiation [GO:0007548]	2
GO:0007178	transmembrane receptor protein serine/threonine kinase signaling pathway [GO:0007178]	2
GO:0060050	positive regulation of protein glycosylation [GO:0060050]	2
GO:0035556	protein kinase C activity [GO:0004697]	2
GO:0045039	protein import into mitochondrial inner membrane [GO:0045039]	2
GO:0006821	cation:chloride symporter activity [GO:0015377]	2
GO:0006084	transferase activity [GO:0016740]	2
GO:0018107	intracellular signal transduction [GO:0035556]	2
GO:0048478	replication fork protection [GO:0048478]	2
GO:0051783	regulation of nuclear division [GO:0051783]	2
GO:0002119	negative regulation of vulval development [GO:0040027]	2
GO:0007050	cell cycle arrest [GO:0007050]	2
GO:0016126	sterol biosynthetic process [GO:0016126]	2
GO:0034427	nuclear-transcribed mRNA catabolic process, exonucleolytic, 3'-5' [GO:0034427]	2
GO:0008355	olfactory behavior [GO:0042048]	2
GO:0006827	high-affinity iron permease complex [GO:0033573]	2
GO:0007018	structural constituent of cytoskeleton [GO:0005200]	2
GO:0043001	Golgi to plasma membrane protein transport [GO:0043001]	2
GO:0018193	peptidyl-amino acid modification [GO:0018193]	2
GO:0030041	Arp2/3 complex-mediated actin nucleation [GO:0034314]	2
GO:0015807	L-amino acid transmembrane transporter activity [GO:0015179]	2
GO:0007506	GDP catabolic process [GO:0046712]	2
GO:0007638	forward locomotion [GO:0043056]	2
GO:0008340	protein serine/threonine kinase activity [GO:0004674]	2
GO:0051259	protein oligomerization [GO:0051259]	2
GO:0048169	regulation of long-term neuronal synaptic plasticity [GO:0048169]	2
GO:0007155	extracellular matrix [GO:0031012]	2
GO:0046928	pharyngeal pumping [GO:0043050]	2
GO:0000398	U6 snRNA binding [GO:0017070]	2
GO:0016331	morphogenesis of embryonic epithelium [GO:0016331]	2
GO:0010389	regulation of cyclin-dependent protein serine/threonine kinase activity [GO:0000079]	2
GO:0035246	peptidyl-arginine N-methylation [GO:0035246]	2
GO:0006096	phosphopyruvate hydratase complex [GO:0000015]	2
GO:0009435	ATP binding [GO:0005524]	2
GO:0035329	nucleus [GO:0005634]	2
GO:0015074	membrane [GO:0016020]	2
GO:0009231	riboflavin biosynthetic process [GO:0009231]	2
GO:0006812	nonmotile primary cilium [GO:0031513]	2
GO:0009190	GTP binding [GO:0005525]	2
GO:0008340	determination of adult lifespan [GO:0008340]	2
GO:0036265	nucleus [GO:0005634]	2
GO:0019511	oxidation-reduction process [GO:0055114]	2
GO:0051260	mechanosensory behavior [GO:0007638]	2
GO:0009395	phospholipid catabolic process [GO:0009395]	2
GO:0006813	hyperosmotic response [GO:0006972]	2
GO:0035262	cell differentiation [GO:0030154]	2
GO:0090382	endocytic recycling [GO:0032456]	2
GO:0034333	signal transducer activity [GO:0004871]	2
GO:0006351	positive regulation of DNA-templated transcription, elongation [GO:0032786]	2
GO:0000003	regulation of hormone metabolic process [GO:0032350]	2
GO:0007283	spermatogenesis [GO:0007283]	2
GO:0006972	voltage-gated potassium channel activity [GO:0005249]	2
GO:0030036	cytoskeleton [GO:0005856]	2
GO:0034314	cytoplasm [GO:0005737]	2
GO:0002119	determination of adult lifespan [GO:0008340]	2
GO:0043547	negative regulation of cellular protein catabolic process [GO:1903363]	2
GO:0006614	GTP binding [GO:0005525]	2
GO:0006629	signal transducer activity [GO:0004871]	2
GO:0006446	ribosome binding [GO:0043022]	2
GO:0019284	cytoplasm [GO:0005737]	2
GO:0006183	CTP biosynthetic process [GO:0006241]	2
GO:0042128	oxidoreductase activity [GO:0016491]	2
GO:0007088	regulation of mitotic nuclear division [GO:0007088]	2
GO:0006241	nucleoside diphosphate kinase activity [GO:0004550]	2
GO:0071586	membrane [GO:0016020]	2
GO:0006364	ribonucleoprotein complex [GO:0030529]	2
GO:0016042	triglyceride lipase activity [GO:0004806]	2
GO:0008340	catalase activity [GO:0004096]	2
GO:0006935	chemotaxis [GO:0006935]	2
GO:0007281	embryonic morphogenesis [GO:0048598]	2
GO:0009069	serine family amino acid metabolic process [GO:0009069]	2
GO:0006091	mitochondrial matrix [GO:0005759]	2
GO:0007033	vacuole organization [GO:0007033]	2
GO:0030091	protein repair [GO:0030091]	2
GO:0051640	organelle localization [GO:0051640]	2
GO:0018105	zinc ion binding [GO:0008270]	2
GO:0016568	chromatin binding [GO:0003682]	2
GO:0015876	integral component of membrane [GO:0016021]	2
GO:0006261	DNA-directed DNA polymerase activity [GO:0003887]	2
GO:0042048	cGMP biosynthetic process [GO:0006182]	2
GO:0040024	ATPase activity, coupled to transmembrane movement of substances [GO:0042626]	2
GO:0000122	nucleic acid binding [GO:0003676]	2
GO:0010587	miRNA catabolic process [GO:0010587]	2
GO:0016051	alpha-(1->3)-fucosyltransferase activity [GO:0046920]	2
GO:0030703	iron ion binding [GO:0005506]	2
GO:0006425	glutaminyl-tRNA aminoacylation [GO:0006425]	2
GO:0046032	cytoplasm [GO:0005737]	2
GO:0042048	negative adaptation of signaling pathway [GO:0022401]	2
GO:0036065	carbohydrate biosynthetic process [GO:0016051]	2
GO:0007155	nucleus [GO:0005634]	2
GO:0040028	regulation of vulval development [GO:0040028]	2
GO:0010038	response to metal ion [GO:0010038]	2
GO:0042273	translation initiation factor activity [GO:0003743]	2
GO:0046033	mitochondrial inner membrane [GO:0005743]	2
GO:0006172	cytosol [GO:0005829]	2
GO:0006974	cell cycle [GO:0007049]	2
GO:0019509	nucleus [GO:0005634]	2
GO:0006935	neuron projection [GO:0043005]	2
GO:0030154	uridine-diphosphatase activity [GO:0045134]	2
GO:0040011	calcium-activated potassium channel activity [GO:0015269]	2
GO:0045454	dihydrolipoyl dehydrogenase activity [GO:0004148]	2
GO:0031032	stress fiber [GO:0001725]	2
GO:0009790	actin filament organization [GO:0007015]	2
GO:0006301	ubiquitin protein ligase activity [GO:0061630]	2
GO:0009097	isoleucine biosynthetic process [GO:0009097]	2
GO:0019646	integral component of membrane [GO:0016021]	2
GO:0048015	phosphatidylinositol-mediated signaling [GO:0048015]	2
GO:0000162	tryptophan biosynthetic process [GO:0000162]	2
GO:0007005	mitochondrion organization [GO:0007005]	2
GO:0048149	membrane [GO:0016020]	2
GO:0070481	nuclear-transcribed mRNA catabolic process, non-stop decay [GO:0070481]	2
GO:0000492	ATP binding [GO:0005524]	2
GO:0098655	neuronal cell body [GO:0043025]	2
GO:0006555	methylenetetrahydrofolate reductase (NAD(P)H) activity [GO:0004489]	2
GO:0000045	cytoplasm [GO:0005737]	2
GO:0007059	germ cell nucleus [GO:0043073]	2
GO:0006433	proline-tRNA ligase activity [GO:0004827]	2
GO:0006084	catalytic activity [GO:0003824]	2
GO:0019556	histidine catabolic process to glutamate and formamide [GO:0019556]	2
GO:0010631	epithelial cell migration [GO:0010631]	2
GO:0048211	Golgi vesicle docking [GO:0048211]	2
GO:0008053	GTPase activity [GO:0003924]	2
GO:0006644	phospholipid metabolic process [GO:0006644]	2
GO:0001764	inductive cell migration [GO:0040039]	2
GO:0015074	aspartic-type endopeptidase activity [GO:0004190]	2
GO:0007155	structural molecule activity [GO:0005198]	2
GO:0009949	polarity specification of anterior/posterior axis [GO:0009949]	2
GO:0009058	cytoplasm [GO:0005737]	2
GO:0000412	FK506 binding [GO:0005528]	2
GO:0000079	regulation of G2/M transition of mitotic cell cycle [GO:0010389]	2
GO:0032981	mitochondrial respiratory chain complex I assembly [GO:0032981]	2
GO:0002804	transcription factor binding [GO:0008134]	2
GO:0007608	sensory perception of smell [GO:0007608]	2
GO:0006108	L-malate dehydrogenase activity [GO:0030060]	2
GO:0048598	cell fate commitment [GO:0045165]	2
GO:0030540	establishment or maintenance of epithelial cell apical/basal polarity [GO:0045197]	2
GO:0006937	regulation of muscle contraction [GO:0006937]	2
GO:0048598	monooxygenase activity [GO:0004497]	2
GO:0035556	neuronal cell body [GO:0043025]	2
GO:0042256	nucleolus [GO:0005730]	2
GO:0007638	membrane [GO:0016020]	2
GO:0051321	protein serine/threonine phosphatase activity [GO:0004722]	2
GO:0006629	intracellular signal transduction [GO:0035556]	2
GO:0009098	leucine biosynthetic process [GO:0009098]	2
GO:0043066	protein serine/threonine kinase activity [GO:0004674]	2
GO:0006355	DNA-templated transcription, initiation [GO:0006352]	2
GO:0008593	protein ubiquitination [GO:0016567]	2
GO:0032508	ATP binding [GO:0005524]	2
GO:0006431	tyrosine-tRNA ligase activity [GO:0004831]	2
GO:0061025	intracellular protein transport [GO:0006886]	2
GO:0007160	calcium ion binding [GO:0005509]	2
GO:0030241	skeletal muscle myosin thick filament assembly [GO:0030241]	2
GO:0000042	tRNA-intron endonuclease activity [GO:0000213]	2
GO:0097501	stress response to metal ion [GO:0097501]	2
GO:0019287	isopentenyl diphosphate biosynthetic process, mevalonate pathway [GO:0019287]	2
GO:0035418	neuron migration [GO:0001764]	2
GO:0051017	I band [GO:0031674]	2
GO:0016311	metal ion binding [GO:0046872]	2
GO:0055070	copper ion homeostasis [GO:0055070]	2
GO:0048869	cytoplasm [GO:0005737]	2
GO:0007275	ligase activity [GO:0016874]	2
GO:0008210	embryo development [GO:0009790]	2
GO:0010468	regulation of gene expression [GO:0010468]	2
GO:0043550	regulation of lipid kinase activity [GO:0043550]	2
GO:0006886	mitochondrial outer membrane [GO:0005741]	2
GO:0045746	apical protein localization [GO:0045176]	2
GO:0030837	negative regulation of actin filament polymerization [GO:0030837]	2
GO:0006936	troponin complex [GO:0005861]	2
GO:0005975	mitochondrion [GO:0005739]	2
GO:0006491	calcium ion binding [GO:0005509]	2
GO:0042549	photosystem II stabilization [GO:0042549]	2
GO:0040011	outward rectifier potassium channel activity [GO:0015271]	2
GO:0008356	heme binding [GO:0020037]	2
GO:0006168	adenine phosphoribosyltransferase activity [GO:0003999]	1
GO:0007186	G-protein coupled olfactory receptor activity [GO:0038022]	1
GO:0007271	protein transport [GO:0015031]	1
GO:0030042	ribonucleoprotein complex [GO:0030529]	1
GO:0006878	mitochondrial inner membrane [GO:0005743]	1
GO:0006783	porphobilinogen synthase activity [GO:0004655]	1
GO:0043277	metal ion binding [GO:0046872]	1
GO:0071805	small conductance calcium-activated potassium channel activity [GO:0016286]	1
GO:0006474	NatA complex [GO:0031415]	1
GO:0006289	G-protein coupled receptor activity [GO:0004930]	1
GO:0007155	collagen trimer [GO:0005581]	1
GO:0051301	dosage compensation complex [GO:0046536]	1
GO:0002119	protein serine/threonine kinase activity [GO:0004674]	1
GO:0009052	integrin-mediated signaling pathway [GO:0007229]	1
GO:0006396	ATP binding [GO:0005524]	1
GO:0007506	uridine-diphosphatase activity [GO:0045134]	1
GO:0032780	negative regulation of ATPase activity [GO:0032780]	1
GO:0000105	NAD binding [GO:0051287]	1
GO:0015986	ATP binding [GO:0005524]	1
GO:0006888	endosome membrane [GO:0010008]	1
GO:0042776	determination of adult lifespan [GO:0008340]	1
GO:0046580	protein kinase binding [GO:0019901]	1
GO:0009059	macromolecule biosynthetic process [GO:0009059]	1
GO:0046470	phosphatidylcholine metabolic process [GO:0046470]	1
GO:0044209	cytoplasm [GO:0005737]	1
GO:0040011	cell projection organization [GO:0030030]	1
GO:0051306	eggshell formation [GO:0030703]	1
GO:0040011	cytoskeletal protein binding [GO:0008092]	1
GO:0007211	negative regulation of adenylate cyclase activity [GO:0007194]	1
GO:0007067	meiotic spindle elongation [GO:0051232]	1
GO:0045138	motor neuron axon guidance [GO:0008045]	1
GO:0007271	serotonin receptor signaling pathway [GO:0007210]	1
GO:0032224	positive regulation of synaptic transmission, cholinergic [GO:0032224]	1
GO:0006102	isocitrate metabolic process [GO:0006102]	1
GO:0051642	GTP binding [GO:0005525]	1
GO:0006564	NAD binding [GO:0051287]	1
GO:0030198	extracellular matrix structural constituent [GO:0005201]	1
GO:0040011	intracellular protein transport [GO:0006886]	1
GO:0000003	positive regulation of gene expression, epigenetic [GO:0045815]	1
GO:0006606	protein import into nucleus [GO:0006606]	1
GO:0008277	positive regulation of locomotion [GO:0040017]	1
GO:0008340	cytochrome-c oxidase activity [GO:0004129]	1
GO:0019217	zinc ion binding [GO:0008270]	1
GO:0007269	intracellular signal transduction [GO:0035556]	1
GO:0002009	hermaphrodite genitalia development [GO:0040035]	1
GO:0007624	ultradian rhythm [GO:0007624]	1
GO:0000160	signal transducer activity [GO:0004871]	1
GO:0006986	response to unfolded protein [GO:0006986]	1
GO:0007076	chromosome segregation [GO:0007059]	1
GO:0007631	neuron projection [GO:0043005]	1
GO:0035556	phosphoric diester hydrolase activity [GO:0008081]	1
GO:0006750	hydroxyacylglutathione hydrolase activity [GO:0004416]	1
GO:0042255	ribosome assembly [GO:0042255]	1
GO:0075015	formation of infection structure on or near host [GO:0075015]	1
GO:0007275	D-amino-acid oxidase activity [GO:0003884]	1
GO:0005975	amino acid transmembrane transport [GO:0003333]	1
GO:0006281	methyltransferase activity [GO:0008168]	1
GO:0048791	plasma membrane [GO:0005886]	1
GO:0015977	chloroplast [GO:0009507]	1
GO:0006420	ATP binding [GO:0005524]	1
GO:0006302	NAD+ ADP-ribosyltransferase activity [GO:0003950]	1
GO:0051081	mitotic sister chromatid segregation [GO:0000070]	1
GO:0048477	oogenesis [GO:0048477]	1
GO:0006096	kinase activity [GO:0016301]	1
GO:0045815	negative regulation of vulval development [GO:0040027]	1
GO:0051301	chromosome, centromeric region [GO:0000775]	1
GO:0051759	sister chromosome movement towards spindle pole involved in meiotic sister chromatid segregation [GO:0051759]	1
GO:0015979	calcium ion binding [GO:0005509]	1
GO:0038032	transferase activity, transferring phosphorus-containing groups [GO:0016772]	1
GO:0016081	synaptic transmission, cholinergic [GO:0007271]	1
GO:0048488	calcium ion-dependent exocytosis of neurotransmitter [GO:0048791]	1
GO:0050804	pharyngeal pumping [GO:0043050]	1
GO:0040007	embryo development ending in birth or egg hatching [GO:0009792]	1
GO:0040011	GTP binding [GO:0005525]	1
GO:0042026	nematode larval development [GO:0002119]	1
GO:0050983	deoxyhypusine synthase activity [GO:0034038]	1
GO:0031532	actin cytoskeleton reorganization [GO:0031532]	1
GO:0009089	lysine biosynthetic process via diaminopimelate [GO:0009089]	1
GO:0030703	midbody [GO:0030496]	1
GO:0006779	uroporphyrinogen decarboxylase activity [GO:0004853]	1
GO:0006812	ATP binding [GO:0005524]	1
GO:0043051	regulation of pharyngeal pumping [GO:0043051]	1
GO:0007638	GTP binding [GO:0005525]	1
GO:0007126	first cell cycle pseudocleavage [GO:0030590]	1
GO:0006071	glycerol kinase activity [GO:0004370]	1
GO:0006574	valine catabolic process [GO:0006574]	1
GO:0008152	dorsal/ventral axon guidance [GO:0033563]	1
GO:0009791	post-embryonic development [GO:0009791]	1
GO:0006537	oxidoreductase activity, acting on the aldehyde or oxo group of donors, NAD or NADP as acceptor [GO:0016620]	1
GO:0045944	sequence-specific DNA binding transcription factor activity [GO:0003700]	1
GO:0009792	structural constituent of cytoskeleton [GO:0005200]	1
GO:0006814	sodium ion transport [GO:0006814]	1
GO:1902475	amino acid transport complex [GO:1990184]	1
GO:0015992	hydrolase activity, acting on acid anhydrides, catalyzing transmembrane movement of substances [GO:0016820]	1
GO:0017157	neurotransmitter secretion [GO:0007269]	1
GO:0015992	hexose transmembrane transport [GO:0035428]	1
GO:0006568	tryptophan metabolic process [GO:0006568]	1
GO:0006812	cation transport [GO:0006812]	1
GO:0006352	zinc ion binding [GO:0008270]	1
GO:0006044	N-acetylglucosamine-6-phosphate deacetylase activity [GO:0008448]	1
GO:0006096	phosphoglycerate mutase activity [GO:0004619]	1
GO:0006811	determination of left/right asymmetry in nervous system [GO:0035545]	1
GO:0035264	intraciliary transport [GO:0042073]	1
GO:0007160	extracellular matrix structural constituent [GO:0005201]	1
GO:0030421	integral component of membrane [GO:0016021]	1
GO:0045167	GTPase activator activity [GO:0005096]	1
GO:0009142	purine nucleotide metabolic process [GO:0006163]	1
GO:0005975	endoplasmic reticulum membrane [GO:0005789]	1
GO:0000070	meiotic sister chromatid segregation [GO:0045144]	1
GO:0009082	dihydroxy-acid dehydratase activity [GO:0004160]	1
GO:0006228	nucleoside diphosphate kinase activity [GO:0004550]	1
GO:0006189	phosphoribosylglycinamide formyltransferase activity [GO:0004644]	1
GO:0007275	Wnt signaling pathway [GO:0016055]	1
GO:0055080	cation homeostasis [GO:0055080]	1
GO:0019563	glycerol kinase activity [GO:0004370]	1
GO:0035046	pronuclear migration [GO:0035046]	1
GO:0090305	positive regulation of intrinsic apoptotic signaling pathway by p53 class mediator [GO:1902255]	1
GO:0043001	Golgi organization [GO:0007030]	1
GO:0017158	syntaxin binding [GO:0019905]	1
GO:0016024	1-acylglycerol-3-phosphate O-acyltransferase activity [GO:0003841]	1
GO:0007064	DNA repair [GO:0006281]	1
GO:0009792	DNA binding [GO:0003677]	1
GO:0007160	structural molecule activity [GO:0005198]	1
GO:0035418	protein localization to synapse [GO:0035418]	1
GO:0016043	cytoplasm [GO:0005737]	1
GO:0040018	positive regulation of multicellular organism growth [GO:0040018]	1
GO:0007501	nucleus [GO:0005634]	1
GO:0071230	GTPase activity [GO:0003924]	1
GO:0009264	deoxyribose-phosphate aldolase activity [GO:0004139]	1
GO:0045087	cell differentiation [GO:0030154]	1
GO:0008380	cytoplasm [GO:0005737]	1
GO:0000902	asymmetric protein localization involved in cell fate determination [GO:0045167]	1
GO:0006914	pre-autophagosomal structure membrane [GO:0034045]	1
GO:0007638	mechanosensory behavior [GO:0007638]	1
GO:0006289	glycoprotein catabolic process [GO:0006516]	1
GO:0015986	integral component of membrane [GO:0016021]	1
GO:0006122	mitochondrion [GO:0005739]	1
GO:0070482	response to oxygen levels [GO:0070482]	1
GO:0044804	mitochondrion degradation [GO:0000422]	1
GO:0006935	ATP binding [GO:0005524]	1
GO:0006207	orotidine-5'-phosphate decarboxylase activity [GO:0004590]	1
GO:0000422	membrane fusion [GO:0061025]	1
GO:0006231	thymidylate synthase activity [GO:0004799]	1
GO:0007205	negative regulation of locomotion [GO:0040013]	1
GO:0000055	poly(A)+ mRNA export from nucleus [GO:0016973]	1
GO:0040013	intracellular signal transduction [GO:0035556]	1
GO:0009792	actin filament depolymerization [GO:0030042]	1
GO:0007638	extracellular structure organization [GO:0043062]	1
GO:0006471	double-strand break repair [GO:0006302]	1
GO:0030488	translation initiation factor activity [GO:0003743]	1
GO:0007517	locomotion [GO:0040011]	1
GO:0006779	porphyrin-containing compound biosynthetic process [GO:0006779]	1
GO:0000002	DNA recombination [GO:0006310]	1
GO:0036003	steroid hormone receptor activity [GO:0003707]	1
GO:0006688	glycosphingolipid biosynthetic process [GO:0006688]	1
GO:0006541	transferase activity [GO:0016740]	1
GO:0006974	ATP binding [GO:0005524]	1
GO:0006629	nuclear membrane [GO:0031965]	1
GO:0000281	cell morphogenesis [GO:0000902]	1
GO:0006478	protein-tyrosine sulfotransferase activity [GO:0008476]	1
GO:0001708	nucleus [GO:0005634]	1
GO:0009058	hydroxymethyl-, formyl- and related transferase activity [GO:0016742]	1
GO:0007275	lipid transport [GO:0006869]	1
GO:0007275	sequence-specific DNA binding transcription factor activity [GO:0003700]	1
GO:0040011	hemidesmosome assembly [GO:0031581]	1
GO:0002119	metabolic process [GO:0008152]	1
GO:0039694	viral RNA genome replication [GO:0039694]	1
GO:0007275	Notch signaling pathway [GO:0007219]	1
GO:0006607	nuclear periphery [GO:0034399]	1
GO:0042128	transcription corepressor activity [GO:0003714]	1
GO:0001764	nematode larval development [GO:0002119]	1
GO:0009303	rRNA transcription [GO:0009303]	1
GO:0000281	ATP binding [GO:0005524]	1
GO:0032465	protein polymerization [GO:0051258]	1
GO:0006281	endoplasmic reticulum membrane [GO:0005789]	1
GO:0050906	chemotaxis [GO:0006935]	1
GO:0040011	myosin filament [GO:0032982]	1
GO:0008286	intracellular [GO:0005622]	1
GO:0006914	zinc ion binding [GO:0008270]	1
GO:0007411	GTPase activating protein binding [GO:0032794]	1
GO:0000122	metal ion binding [GO:0046872]	1
GO:0043054	dauer exit [GO:0043054]	1
GO:0032230	positive regulation of locomotion [GO:0040017]	1
GO:0051390	gap junction hemi-channel activity [GO:0055077]	1
GO:0009409	response to cold [GO:0009409]	1
GO:0042384	nonmotile primary cilium [GO:0031513]	1
GO:0018243	protein O-linked glycosylation via threonine [GO:0018243]	1
GO:0006424	proline-tRNA ligase activity [GO:0004827]	1
GO:0038083	innate immune response [GO:0045087]	1
GO:0045053	protein retention in Golgi apparatus [GO:0045053]	1
GO:0008340	nucleus [GO:0005634]	1
GO:0006812	voltage-gated ion channel activity [GO:0005244]	1
GO:0009097	pyridoxal phosphate binding [GO:0030170]	1
GO:0006310	ATP-dependent helicase activity [GO:0008026]	1
GO:0008610	squalene synthase activity [GO:0051996]	1
GO:0019551	glutamate dehydrogenase (NAD+) activity [GO:0004352]	1
GO:0008045	engulfment of apoptotic cell [GO:0043652]	1
GO:0051028	mRNA transport [GO:0051028]	1
GO:0031103	integral component of membrane [GO:0016021]	1
GO:0051301	GTP binding [GO:0005525]	1
GO:0009082	ketol-acid reductoisomerase activity [GO:0004455]	1
GO:0051966	regulation of synaptic transmission, glutamatergic [GO:0051966]	1
GO:0006464	hydrolase activity [GO:0016787]	1
GO:0016024	extrinsic component of mitochondrial inner membrane [GO:0031314]	1
GO:0000002	mitochondrial large ribosomal subunit [GO:0005762]	1
GO:0001714	protein kinase activator activity [GO:0030295]	1
GO:0007271	positive regulation of programmed cell death [GO:0043068]	1
GO:0050714	positive regulation of protein secretion [GO:0050714]	1
GO:0006078	(1->6)-beta-D-glucan biosynthetic process [GO:0006078]	1
GO:0034504	protein localization to nucleus [GO:0034504]	1
GO:0009612	protein polymerization [GO:0051258]	1
GO:0035545	neuronal cell body membrane [GO:0032809]	1
GO:0071555	carbohydrate metabolic process [GO:0005975]	1
GO:0006629	cellular calcium ion homeostasis [GO:0006874]	1
GO:0031053	primary miRNA processing [GO:0031053]	1
GO:0040011	ATP synthesis coupled proton transport [GO:0015986]	1
GO:0061062	regulation of locomotion [GO:0040012]	1
GO:0034514	transcription factor binding [GO:0008134]	1
GO:0006680	glucosylceramidase activity [GO:0004348]	1
GO:0071577	zinc II ion transmembrane transport [GO:0071577]	1
GO:0007626	locomotory behavior [GO:0007626]	1
GO:0040011	large conductance calcium-activated potassium channel activity [GO:0060072]	1
GO:0035545	calcium ion binding [GO:0005509]	1
GO:0006887	synapse [GO:0045202]	1
GO:0016042	phospholipase A2 activity [GO:0004623]	1
GO:0006825	cellular copper ion homeostasis [GO:0006878]	1
GO:0006241	intracellular [GO:0005622]	1
GO:0006783	heme biosynthetic process [GO:0006783]	1
GO:0055072	ion transport [GO:0006811]	1
GO:0040017	intracellular protein transport [GO:0006886]	1
GO:0016082	synaptic vesicle priming [GO:0016082]	1
GO:0048812	nematode male tail tip morphogenesis [GO:0045138]	1
GO:0016237	vacuolar transporter chaperone complex [GO:0033254]	1
GO:0040010	positive regulation of growth rate [GO:0040010]	1
GO:0006284	DNA binding [GO:0003677]	1
GO:0040011	axon guidance [GO:0007411]	1
GO:0005975	isomerase activity [GO:0016853]	1
GO:0006813	behavioral response to ethanol [GO:0048149]	1
GO:0006529	cytoplasm [GO:0005737]	1
GO:0097064	nuclear pore central transport channel [GO:0044613]	1
GO:0006836	exocytosis [GO:0006887]	1
GO:0040012	polar body extrusion after meiotic divisions [GO:0040038]	1
GO:0048846	cytosol [GO:0005829]	1
GO:0035966	UFP-specific transcription factor mRNA processing involved in endoplasmic reticulum unfolded protein response [GO:0030969]	1
GO:0009396	hydrolase activity [GO:0016787]	1
GO:0051258	protein localization [GO:0008104]	1
GO:0006163	pyrimidine nucleotide metabolic process [GO:0006220]	1
GO:0051013	microtubule-severing ATPase activity [GO:0008568]	1
GO:0031146	cullin family protein binding [GO:0097602]	1
GO:0040027	negative regulation of epidermal growth factor receptor signaling pathway [GO:0042059]	1
GO:0035262	identical protein binding [GO:0042802]	1
GO:0090502	ATP binding [GO:0005524]	1
GO:0006412	zinc ion binding [GO:0008270]	1
GO:0019752	integral component of membrane [GO:0016021]	1
GO:0009058	integral component of membrane [GO:0016021]	1
GO:0043652	body morphogenesis [GO:0010171]	1
GO:1902255	positive regulation of transcription from RNA polymerase II promoter involved in unfolded protein response [GO:0006990]	1
GO:0019878	homoaconitate hydratase activity [GO:0004409]	1
GO:0017148	translation initiation factor activity [GO:0003743]	1
GO:0045132	nucleus [GO:0005634]	1
GO:0032970	regulation of actin filament-based process [GO:0032970]	1
GO:0006183	ATP binding [GO:0005524]	1
GO:0030512	calcium ion transmembrane transport [GO:0070588]	1
GO:0048280	vesicle fusion with Golgi apparatus [GO:0048280]	1
GO:0009792	cell fate specification [GO:0001708]	1
GO:0033365	protein localization to organelle [GO:0033365]	1
GO:0048598	hemidesmosome [GO:0030056]	1
GO:0016477	plasma membrane [GO:0005886]	1
GO:0006108	NAD binding [GO:0051287]	1
GO:0030969	endoribonuclease activity [GO:0004521]	1
GO:0007399	cellular protein localization [GO:0034613]	1
GO:0006772	thiamine diphosphate biosynthetic process [GO:0009229]	1
GO:0006935	intraciliary transport particle B [GO:0030992]	1
GO:0006168	adenine salvage [GO:0006168]	1
GO:0006915	nucleic acid binding [GO:0003676]	1
GO:0030435	sporulation resulting in formation of a cellular spore [GO:0030435]	1
GO:0007195	dopamine neurotransmitter receptor activity, coupled via Gi/Go [GO:0001591]	1
GO:0009408	negative regulation of transforming growth factor beta receptor signaling pathway [GO:0030512]	1
GO:0007399	membrane fusion [GO:0061025]	1
GO:0006531	pyridoxal phosphate binding [GO:0030170]	1
GO:0006973	intracellular accumulation of glycerol [GO:0006973]	1
GO:0006351	regulation of lipid metabolic process [GO:0019216]	1
GO:0045165	proteinaceous extracellular matrix [GO:0005578]	1
GO:0006103	cytoplasm [GO:0005737]	1
GO:0042594	regulation of neurotransmitter levels [GO:0001505]	1
GO:0042823	glutamine metabolic process [GO:0006541]	1
GO:0044205	orotate phosphoribosyltransferase activity [GO:0004588]	1
GO:0046938	phytochelatin biosynthetic process [GO:0046938]	1
GO:0000105	imidazoleglycerol-phosphate dehydratase activity [GO:0004424]	1
GO:0006790	sulfur compound metabolic process [GO:0006790]	1
GO:0046323	integral component of plasma membrane [GO:0005887]	1
GO:0048813	extracellular space [GO:0005615]	1
GO:0046662	regulation of locomotion [GO:0040012]	1
GO:0035021	locomotion [GO:0040011]	1
GO:0000105	magnesium ion binding [GO:0000287]	1
GO:0016311	nuclear envelope [GO:0005635]	1
GO:0010070	zygote asymmetric cell division [GO:0010070]	1
GO:0009190	nitric oxide binding [GO:0070026]	1
GO:0007606	transmembrane signaling receptor activity [GO:0004888]	1
GO:0007638	neuron projection [GO:0043005]	1
GO:0006409	tRNA export from nucleus [GO:0006409]	1
GO:0009190	integral component of membrane [GO:0016021]	1
GO:0006122	2 iron, 2 sulfur cluster binding [GO:0051537]	1
GO:0007005	determination of adult lifespan [GO:0008340]	1
GO:0006629	metalloendopeptidase activity [GO:0004222]	1
GO:0016567	ubiquitin conjugating enzyme activity [GO:0061631]	1
GO:0009267	cellular response to amino acid stimulus [GO:0071230]	1
GO:0042144	vacuole fusion, non-autophagic [GO:0042144]	1
GO:0034220	ion transmembrane transport [GO:0034220]	1
GO:0030001	nucleotide binding [GO:0000166]	1
GO:0040012	protein kinase C-activating G-protein coupled receptor signaling pathway [GO:0007205]	1
GO:0007281	embryo development ending in birth or egg hatching [GO:0009792]	1
GO:0006397	ATP-dependent RNA helicase activity [GO:0004004]	1
GO:0031118	small nucleolar ribonucleoprotein complex [GO:0005732]	1
GO:0007229	cell adhesion [GO:0007155]	1
GO:0006075	1,3-beta-D-glucan synthase complex [GO:0000148]	1
GO:0044255	apoptotic cell clearance [GO:0043277]	1
GO:0090286	LINC complex [GO:0034993]	1
GO:0030240	positive regulation of actin filament polymerization [GO:0030838]	1
GO:0048609	mitotic sister chromatid separation [GO:0051306]	1
GO:0006096	sarcomere [GO:0030017]	1
GO:0009236	GTP binding [GO:0005525]	1
GO:0032482	GTPase activity [GO:0003924]	1
GO:0009073	chorismate mutase activity [GO:0004106]	1
GO:0015991	apical plasma membrane [GO:0016324]	1
GO:0048477	poly(G) binding [GO:0034046]	1
GO:0006629	oxidoreductase activity, acting on paired donors, with oxidation of a pair of donors resulting in the reduction of molecular oxygen to two molecules of water [GO:0016717]	1
GO:0019464	glycine decarboxylation via glycine cleavage system [GO:0019464]	1
GO:0040017	muscle organ morphogenesis [GO:0048644]	1
GO:0006488	alpha-1,6-mannosyltransferase activity [GO:0000009]	1
GO:0042059	perinuclear region of cytoplasm [GO:0048471]	1
GO:0007166	membrane [GO:0016020]	1
GO:0006606	GPI anchor biosynthetic process [GO:0006506]	1
GO:0007030	intracellular [GO:0005622]	1
GO:0006260	mitochondrion [GO:0005739]	1
GO:0009792	cell migration [GO:0016477]	1
GO:0071816	tail-anchored membrane protein insertion into ER membrane [GO:0071816]	1
GO:0042787	protein neddylation [GO:0045116]	1
GO:0007626	voltage-gated calcium channel activity [GO:0005245]	1
GO:0006309	double-stranded DNA binding [GO:0003690]	1
GO:0005975	cell wall [GO:0005618]	1
GO:0016042	intracellular signal transduction [GO:0035556]	1
GO:0010506	regulation of autophagy [GO:0010506]	1
GO:0009142	nucleoside triphosphate biosynthetic process [GO:0009142]	1
GO:0051232	male somatic sex determination [GO:0019102]	1
GO:0006536	biosynthetic process [GO:0009058]	1
GO:0007635	ciliary basal body [GO:0036064]	1
GO:0006298	mismatch repair complex [GO:0032300]	1
GO:0040024	chemotaxis [GO:0006935]	1
GO:0051091	positive regulation of sequence-specific DNA binding transcription factor activity [GO:0051091]	1
GO:0016477	non-membrane spanning protein tyrosine kinase activity [GO:0004715]	1
GO:0009853	carbon fixation [GO:0015977]	1
GO:0000281	cortical granule exocytosis [GO:0060471]	1
GO:0006913	mitotic nuclear division [GO:0007067]	1
GO:0009790	isocitrate lyase activity [GO:0004451]	1
GO:0006284	uracil DNA N-glycosylase activity [GO:0004844]	1
GO:0000132	centrosome localization [GO:0051642]	1
GO:0032504	multicellular organism reproduction [GO:0032504]	1
GO:0008340	fatty-acyl-CoA binding [GO:0000062]	1
GO:0031054	pre-miRNA processing [GO:0031054]	1
GO:0006836	neurotransmitter transport [GO:0006836]	1
GO:0030154	cell differentiation [GO:0030154]	1
GO:0019430	thioredoxin-disulfide reductase activity [GO:0004791]	1
GO:0015914	phospholipid transport [GO:0015914]	1
GO:0046654	tetrahydrofolate biosynthetic process [GO:0046654]	1
GO:0006788	heme oxygenase (decyclizing) activity [GO:0004392]	1
GO:0040027	zinc ion binding [GO:0008270]	1
GO:0008033	transport [GO:0006810]	1
GO:0006383	transcription from RNA polymerase III promoter [GO:0006383]	1
GO:0005975	metal ion binding [GO:0046872]	1
GO:0000209	ubiquitin protein ligase binding [GO:0031625]	1
GO:0050999	regulation of nitric-oxide synthase activity [GO:0050999]	1
GO:0035721	intraciliary anterograde transport [GO:0035720]	1
GO:2000114	regulation of establishment of cell polarity [GO:2000114]	1
GO:0048149	M band [GO:0031430]	1
GO:0015031	positive regulation of neurotransmitter secretion [GO:0001956]	1
GO:0006220	regulation of apoptotic process [GO:0042981]	1
GO:0006797	microautophagy [GO:0016237]	1
GO:0009792	translation factor activity, RNA binding [GO:0008135]	1
GO:0006310	ATP-dependent 5'-3' DNA helicase activity [GO:0043141]	1
GO:0006747	FMN adenylyltransferase activity [GO:0003919]	1
GO:0006457	cellular protein modification process [GO:0006464]	1
GO:0000070	endoplasmic reticulum organization [GO:0007029]	1
GO:0007165	nervous system development [GO:0007399]	1
GO:0032456	endocytic recycling [GO:0032456]	1
GO:0010867	positive regulation of triglyceride biosynthetic process [GO:0010867]	1
GO:0006469	intercellular transport [GO:0010496]	1
GO:0007030	membrane [GO:0016020]	1
GO:0007034	polyphosphate metabolic process [GO:0006797]	1
GO:0042732	plasma membrane [GO:0005886]	1
GO:0001505	locomotory behavior [GO:0007626]	1
GO:0006641	triglyceride metabolic process [GO:0006641]	1
GO:0000132	embryo development ending in birth or egg hatching [GO:0009792]	1
GO:0006431	tRNA binding [GO:0000049]	1
GO:0005997	xylulose metabolic process [GO:0005997]	1
GO:0006595	transferase activity [GO:0016740]	1
GO:0019510	cytosol [GO:0005829]	1
GO:0007067	microtubule severing [GO:0051013]	1
GO:0006464	endoplasmic reticulum [GO:0005783]	1
GO:0006886	insulin receptor signaling pathway [GO:0008286]	1
GO:0046834	dopamine receptor signaling pathway [GO:0007212]	1
GO:0043066	embryo development ending in birth or egg hatching [GO:0009792]	1
GO:0007194	adenylate cyclase-inhibiting dopamine receptor signaling pathway [GO:0007195]	1
GO:0032077	RNA processing [GO:0006396]	1
GO:0006388	phosphatidylserine biosynthetic process [GO:0006659]	1
GO:0035720	chemosensory behavior [GO:0007635]	1
GO:0001731	nucleotide binding [GO:0000166]	1
GO:0045454	protein disulfide isomerase activity [GO:0003756]	1
GO:0055114	multicellular organismal development [GO:0007275]	1
GO:0006561	pyrroline-5-carboxylate reductase activity [GO:0004735]	1
GO:0097056	serine-tRNA ligase activity [GO:0004828]	1
GO:0006970	response to osmotic stress [GO:0006970]	1
GO:0030838	embryo development ending in birth or egg hatching [GO:0009792]	1
GO:0007067	mitotic spindle [GO:0072686]	1
GO:0030154	synapse [GO:0045202]	1
GO:0006004	fucose metabolic process [GO:0006004]	1
GO:0008054	mitotic nuclear division [GO:0007067]	1
GO:0061025	microtubule binding [GO:0008017]	1
GO:0048813	integral component of membrane [GO:0016021]	1
GO:0006260	DNA polymerase processivity factor activity [GO:0030337]	1
GO:0009792	cell division [GO:0051301]	1
GO:0002119	locomotion [GO:0040011]	1
GO:0007622	regulation of oviposition [GO:0046662]	1
GO:0007210	response to food [GO:0032094]	1
GO:0018293	protein-FAD linkage [GO:0018293]	1
GO:0007266	intracellular [GO:0005622]	1
GO:0006355	transcription factor TFIIA complex [GO:0005672]	1
GO:0005998	xylulose catabolic process [GO:0005998]	1
GO:0006811	mitochondrial inner membrane [GO:0005743]	1
GO:0001666	negative regulation of cellular response to hypoxia [GO:1900038]	1
GO:0016973	NLS-bearing protein import into nucleus [GO:0006607]	1
GO:0015807	plasma membrane [GO:0005886]	1
GO:0006121	mitochondrial matrix [GO:0005759]	1
GO:0006886	embryo development ending in birth or egg hatching [GO:0009792]	1
GO:0016043	cellular component organization [GO:0016043]	1
GO:0006566	threonine metabolic process [GO:0006566]	1
GO:0042384	structural molecule activity [GO:0005198]	1
GO:0051016	actin filament binding [GO:0051015]	1
GO:0019357	nicotinate-nucleotide diphosphorylase (carboxylating) activity [GO:0004514]	1
GO:0034765	regulation of ion transmembrane transport [GO:0034765]	1
GO:0055085	positive regulation of apoptotic process [GO:0043065]	1
GO:0005975	cation binding [GO:0043169]	1
GO:0019216	determination of adult lifespan [GO:0008340]	1
GO:0030198	embryo development ending in birth or egg hatching [GO:0009792]	1
GO:0055085	biosynthetic process [GO:0009058]	1
GO:0055093	response to hyperoxia [GO:0055093]	1
GO:0019102	male germ-line sex determination [GO:0019100]	1
GO:0001966	thigmotaxis [GO:0001966]	1
GO:1901137	glutamine-fructose-6-phosphate transaminase (isomerizing) activity [GO:0004360]	1
GO:0061025	locomotion [GO:0040011]	1
GO:0006810	transporter activity [GO:0005215]	1
GO:0048644	muscle organ development [GO:0007517]	1
GO:0007399	gonad development [GO:0008406]	1
GO:0009792	GTP binding [GO:0005525]	1
GO:0043545	transferase activity [GO:0016740]	1
GO:0030261	nucleus [GO:0005634]	1
GO:0009792	nucleoplasm [GO:0005654]	1
GO:0045132	cell division [GO:0051301]	1
GO:0019878	saccharopine dehydrogenase (NAD+, L-lysine-forming) activity [GO:0004754]	1
GO:0016477	structural molecule activity [GO:0005198]	1
GO:0035556	dopamine receptor signaling pathway [GO:0007212]	1
GO:0035556	oxygen sensor activity [GO:0019826]	1
GO:0005975	carbohydrate derivative biosynthetic process [GO:1901137]	1
GO:0006355	mesodermal cell fate specification [GO:0007501]	1
GO:0015979	photorespiration [GO:0009853]	1
GO:1900194	epidermis development [GO:0008544]	1
GO:0019370	metallopeptidase activity [GO:0008237]	1
GO:0007626	ATP binding [GO:0005524]	1
GO:0045167	cell cortex [GO:0005938]	1
GO:0046474	kinase activity [GO:0016301]	1
GO:0007346	regulation of mitotic cell cycle [GO:0007346]	1
GO:0009058	2-oxoglutarate metabolic process [GO:0006103]	1
GO:0006370	mRNA (nucleoside-2'-O-)-methyltransferase activity [GO:0004483]	1
GO:0048841	regulation of axon extension involved in axon guidance [GO:0048841]	1
GO:0009792	vacuolar proton-transporting V-type ATPase, V0 domain [GO:0000220]	1
GO:0009231	riboflavin synthase activity [GO:0004746]	1
GO:0006811	zinc ion binding [GO:0008270]	1
GO:0046740	structural molecule activity [GO:0005198]	1
GO:0030070	neuronal cell body [GO:0043025]	1
GO:0006423	cysteine-tRNA ligase activity [GO:0004817]	1
GO:0016055	multicellular organismal development [GO:0007275]	1
GO:0006534	pyridoxal phosphate binding [GO:0030170]	1
GO:0030968	protein serine/threonine kinase activity [GO:0004674]	1
GO:0030866	cytoskeleton [GO:0005856]	1
GO:0042981	UTP biosynthetic process [GO:0006228]	1
GO:0007517	muscle organ development [GO:0007517]	1
GO:0019318	hexose metabolic process [GO:0019318]	1
GO:1901006	ubiquinone-6 biosynthetic process [GO:1901006]	1
GO:0008535	respiratory chain complex IV assembly [GO:0008535]	1
GO:2001258	inactivation of MAPKKK activity [GO:0051390]	1
GO:0002119	N-terminal protein amino acid acetylation [GO:0006474]	1
GO:0046928	locomotion [GO:0040011]	1
GO:0006888	endoplasmic reticulum exit site [GO:0070971]	1
GO:0009435	ligase activity [GO:0016874]	1
GO:0030041	actin filament polymerization [GO:0030041]	1
GO:0006430	nucleic acid binding [GO:0003676]	1
GO:0008595	cullin-RING ubiquitin ligase complex [GO:0031461]	1
GO:0008088	presynaptic membrane [GO:0042734]	1
GO:0007005	mitochondrial unfolded protein response [GO:0034514]	1
GO:0040017	intracellular signal transduction [GO:0035556]	1
GO:0007165	protein serine/threonine kinase activity [GO:0004674]	1
GO:0006412	growth [GO:0040007]	1
GO:0006886	endocytosis [GO:0006897]	1
GO:0006355	protein deacetylation [GO:0006476]	1
GO:0040035	embryo development ending in birth or egg hatching [GO:0009792]	1
GO:0050911	detection of chemical stimulus involved in sensory perception of smell [GO:0050911]	1
GO:0033563	axon regeneration [GO:0031103]	1
GO:0030154	ATP binding [GO:0005524]	1
GO:0009116	transferase activity, transferring glycosyl groups [GO:0016757]	1
GO:0006097	malate synthase activity [GO:0004474]	1
GO:0045944	sequence-specific DNA binding [GO:0043565]	1
GO:0006950	protein folding [GO:0006457]	1
GO:0016055	extracellular space [GO:0005615]	1
GO:0040027	morphogenesis of an epithelium [GO:0002009]	1
GO:0000045	cytosol [GO:0005829]	1
GO:0035725	sodium ion transmembrane transport [GO:0035725]	1
GO:0006006	D-xylose metabolic process [GO:0042732]	1
GO:0046167	glycerol metabolic process [GO:0006071]	1
GO:0009423	metal ion binding [GO:0046872]	1
[truncated: 155 more rows]

## Sheet: Molecular Functions
GO ID	GO Term (Molecular Functions)	Number of ORF
GO:0005524	ATP binding [GO:0005524]	2006
GO:0003676	nucleic acid binding [GO:0003676]	1306
GO:0046872	metal ion binding [GO:0046872]	1208
GO:0008270	zinc ion binding [GO:0008270]	1130
GO:0003700	sequence-specific DNA binding transcription factor activity [GO:0003700]	636
GO:0004672	protein kinase activity [GO:0004672]	594
GO:0003677	DNA binding [GO:0003677]	587
GO:0003735	structural constituent of ribosome [GO:0003735]	571
GO:0004930	integral component of membrane [GO:0016021]	514
GO:0043565	sequence-specific DNA binding [GO:0043565]	497
GO:0000166	nucleotide binding [GO:0000166]	477
GO:0003824	catalytic activity [GO:0003824]	453
GO:0016491	oxidoreductase activity [GO:0016491]	423
GO:0005524	integral component of membrane [GO:0016021]	381
GO:0005524	cytoplasm [GO:0005737]	377
GO:0005509	calcium ion binding [GO:0005509]	370
GO:0003677	nucleus [GO:0005634]	329
GO:0008270	transcription, DNA-templated [GO:0006351]	329
GO:0016787	hydrolase activity [GO:0016787]	328
GO:0003707	steroid hormone receptor activity [GO:0003707]	323
GO:0004674	protein serine/threonine kinase activity [GO:0004674]	313
GO:0004222	metalloendopeptidase activity [GO:0004222]	275
GO:0005525	GTP binding [GO:0005525]	261
GO:0005525	intracellular [GO:0005622]	251
GO:0020037	heme binding [GO:0020037]	249
GO:0005230	integral component of membrane [GO:0016021]	235
GO:0004386	helicase activity [GO:0004386]	231
GO:0004725	protein tyrosine phosphatase activity [GO:0004725]	229
GO:0003723	RNA binding [GO:0003723]	219
GO:0005524	intracellular [GO:0005622]	204
GO:0005267	potassium channel activity [GO:0005267]	196
GO:0016874	ligase activity [GO:0016874]	178
GO:0005506	iron ion binding [GO:0005506]	175
GO:0008158	integral component of membrane [GO:0016021]	157
GO:0003924	GTPase activity [GO:0003924]	154
GO:0008168	methyltransferase activity [GO:0008168]	149
GO:0000287	magnesium ion binding [GO:0000287]	149
GO:0042626	ATP binding [GO:0005524]	149
GO:0008234	cysteine-type peptidase activity [GO:0008234]	146
GO:0043565	regulation of transcription, DNA-templated [GO:0006355]	141
GO:0050660	flavin adenine dinucleotide binding [GO:0050660]	130
GO:0005215	transmembrane transport [GO:0055085]	120
GO:0005215	transporter activity [GO:0005215]	119
GO:0005096	GTPase activator activity [GO:0005096]	118
GO:0016772	transferase activity, transferring phosphorus-containing groups [GO:0016772]	115
GO:0016746	transferase activity, transferring acyl groups [GO:0016746]	114
GO:0003777	microtubule motor activity [GO:0003777]	112
GO:0022857	transmembrane transporter activity [GO:0022857]	101
GO:0016758	transferase activity, transferring hexosyl groups [GO:0016758]	100
GO:0001104	mediator complex [GO:0016592]	99
GO:0003743	translation initiation factor activity [GO:0003743]	98
GO:0003899	DNA-directed RNA polymerase activity [GO:0003899]	98
GO:0008289	lipid binding [GO:0008289]	97
GO:0004842	ubiquitin-protein transferase activity [GO:0004842]	97
GO:0016301	kinase activity [GO:0016301]	96
GO:0016705	oxidoreductase activity, acting on paired donors, with incorporation or reduction of molecular oxygen [GO:0016705]	88
GO:0004889	cell junction [GO:0030054]	87
GO:0005524	kinesin complex [GO:0005871]	86
GO:0016887	ATP binding [GO:0005524]	85
GO:0004713	protein tyrosine kinase activity [GO:0004713]	84
GO:0004497	monooxygenase activity [GO:0004497]	82
GO:0016757	transferase activity, transferring glycosyl groups [GO:0016757]	81
GO:0005524	myosin complex [GO:0016459]	81
GO:0003924	GTP binding [GO:0005525]	80
GO:0003774	ATP binding [GO:0005524]	79
GO:0005509	integral component of membrane [GO:0016021]	77
GO:0003755	peptidyl-prolyl cis-trans isomerase activity [GO:0003755]	75
GO:0004527	exonuclease activity [GO:0004527]	74
GO:0046872	intracellular signal transduction [GO:0035556]	73
GO:0030246	carbohydrate binding [GO:0030246]	72
GO:0005272	sodium channel activity [GO:0005272]	72
GO:0005249	voltage-gated potassium channel activity [GO:0005249]	71
GO:0008138	protein tyrosine/serine/threonine phosphatase activity [GO:0008138]	70
GO:0008270	regulation of transcription, DNA-templated [GO:0006355]	69
GO:0004867	serine-type endopeptidase inhibitor activity [GO:0004867]	69
GO:0005525	cytoplasm [GO:0005737]	68
GO:0003676	nucleus [GO:0005634]	68
GO:0004252	serine-type endopeptidase activity [GO:0004252]	67
GO:0005509	membrane [GO:0016020]	67
GO:0008080	N-acetyltransferase activity [GO:0008080]	66
GO:0042302	structural constituent of cuticle [GO:0042302]	65
GO:0000166	RNA binding [GO:0003723]	64
GO:0016788	hydrolase activity, acting on ester bonds [GO:0016788]	63
GO:0008236	serine-type peptidase activity [GO:0008236]	62
GO:0008026	ATP-dependent helicase activity [GO:0008026]	61
GO:0008271	secondary active sulfate transmembrane transporter activity [GO:0008271]	61
GO:0005198	intracellular protein transport [GO:0006886]	60
GO:0005200	protein polymerization [GO:0051258]	60
GO:0036459	ubiquitin-dependent protein catabolic process [GO:0006511]	60
GO:0004672	intracellular signal transduction [GO:0035556]	60
GO:0003746	translation elongation factor activity [GO:0003746]	59
GO:0004721	phosphoprotein phosphatase activity [GO:0004721]	59
GO:0004722	protein dephosphorylation [GO:0006470]	58
GO:0005089	Rho guanyl-nucleotide exchange factor activity [GO:0005089]	58
GO:0008324	integral component of membrane [GO:0016021]	58
GO:0016773	phosphotransferase activity, alcohol group as acceptor [GO:0016773]	58
GO:0046873	metal ion transmembrane transporter activity [GO:0046873]	57
GO:0003682	chromatin binding [GO:0003682]	57
GO:0003887	DNA-directed DNA polymerase activity [GO:0003887]	56
GO:0004707	ATP binding [GO:0005524]	56
GO:0008237	metallopeptidase activity [GO:0008237]	56
GO:0008233	peptidase activity [GO:0008233]	55
GO:0005524	nucleus [GO:0005634]	55
GO:0030170	pyridoxal phosphate binding [GO:0030170]	53
GO:0004803	DNA integration [GO:0015074]	51
GO:0019706	protein-cysteine S-palmitoyltransferase activity [GO:0019706]	51
GO:0005328	neurotransmitter:sodium symporter activity [GO:0005328]	51
GO:0017153	sodium:dicarboxylate symporter activity [GO:0017153]	51
GO:0004553	carbohydrate metabolic process [GO:0005975]	51
GO:0004114	3',5'-cyclic-nucleotide phosphodiesterase activity [GO:0004114]	50
GO:0003924	microtubule [GO:0005874]	50
GO:0016887	ATPase activity [GO:0016887]	50
GO:0003677	nucleosome [GO:0000786]	50
GO:0003995	acyl-CoA dehydrogenase activity [GO:0003995]	49
GO:0016740	transferase activity [GO:0016740]	49
GO:0009055	electron carrier activity [GO:0009055]	48
GO:0005085	intracellular [GO:0005622]	48
GO:0005216	ion channel activity [GO:0005216]	47
GO:0003677	ATP binding [GO:0005524]	47
GO:0005198	structural molecule activity [GO:0005198]	45
GO:0003723	pseudouridine synthase activity [GO:0009982]	45
GO:0003743	regulation of translational initiation [GO:0006446]	45
GO:0005086	ARF guanyl-nucleotide exchange factor activity [GO:0005086]	44
GO:0004383	intracellular [GO:0005622]	44
GO:0004181	metallocarboxypeptidase activity [GO:0004181]	44
GO:0030983	mismatch repair [GO:0006298]	44
GO:0051539	4 iron, 4 sulfur cluster binding [GO:0051539]	44
GO:0008270	ubiquitin-dependent protein catabolic process [GO:0006511]	42
GO:0004519	endonuclease activity [GO:0004519]	41
GO:0030976	thiamine pyrophosphate binding [GO:0030976]	41
GO:0003682	DNA binding [GO:0003677]	41
GO:0003677	chromatin binding [GO:0003682]	41
GO:0003677	cytoplasm [GO:0005737]	41
GO:0004674	intracellular signal transduction [GO:0035556]	41
GO:0003723	nucleus [GO:0005634]	40
GO:0003700	DNA binding [GO:0003677]	39
GO:0004402	nucleus [GO:0005634]	39
GO:0004190	aspartic-type endopeptidase activity [GO:0004190]	39
GO:0008061	extracellular region [GO:0005576]	39
GO:0035091	phosphatidylinositol binding [GO:0035091]	39
GO:0043565	zinc ion binding [GO:0008270]	38
GO:0008270	molting cycle, collagen and cuticulin-based cuticle [GO:0018996]	38
GO:0042578	phosphoric ester hydrolase activity [GO:0042578]	38
GO:0005388	ATP binding [GO:0005524]	38
GO:0015035	cell redox homeostasis [GO:0045454]	38
GO:0003899	DNA binding [GO:0003677]	38
GO:0003993	acid phosphatase activity [GO:0003993]	38
GO:0002161	ATP binding [GO:0005524]	37
GO:0005524	aminoacyl-tRNA editing activity [GO:0002161]	37
GO:0015078	hydrogen ion transmembrane transporter activity [GO:0015078]	37
GO:0005089	intracellular [GO:0005622]	36
GO:0005344	oxygen transporter activity [GO:0005344]	36
GO:0003723	small ribosomal subunit [GO:0015935]	36
GO:0008565	intracellular protein transport [GO:0006886]	36
GO:0005524	membrane [GO:0016020]	36
GO:0005247	voltage-gated chloride channel activity [GO:0005247]	35
GO:0004198	intracellular [GO:0005622]	35
GO:0015171	integral component of membrane [GO:0016021]	35
GO:0008242	omega peptidase activity [GO:0008242]	34
GO:0003723	cytoplasm [GO:0005737]	34
GO:0004970	extracellular-glutamate-gated ion channel activity [GO:0005234]	34
GO:0051287	NAD binding [GO:0051287]	34
GO:0016740	fatty acid biosynthetic process [GO:0006633]	34
GO:0070403	NAD+ binding [GO:0070403]	34
GO:0005234	integral component of membrane [GO:0016021]	34
GO:0009055	protein disulfide oxidoreductase activity [GO:0015035]	34
GO:0004871	G-protein coupled receptor signaling pathway [GO:0007186]	34
GO:0030170	biosynthetic process [GO:0009058]	33
GO:0003682	nucleus [GO:0005634]	33
GO:0010181	FMN binding [GO:0010181]	33
GO:0004435	intracellular signal transduction [GO:0035556]	33
GO:0016780	phospholipid biosynthetic process [GO:0008654]	33
GO:0016747	transferase activity, transferring acyl groups other than amino-acyl groups [GO:0016747]	33
GO:0004571	calcium ion binding [GO:0005509]	32
GO:0016620	oxidoreductase activity, acting on the aldehyde or oxo group of donors, NAD or NADP as acceptor [GO:0016620]	32
GO:0016831	carboxy-lyase activity [GO:0016831]	32
GO:0008408	3'-5' exonuclease activity [GO:0008408]	32
GO:0004871	lipid catabolic process [GO:0016042]	32
GO:0032549	ribonucleoside binding [GO:0032549]	31
GO:0046872	DNA binding [GO:0003677]	31
GO:0004871	adenylate cyclase-modulating G-protein coupled receptor signaling pathway [GO:0007188]	31
GO:0030234	proteasome complex [GO:0000502]	31
GO:0002161	aminoacyl-tRNA editing activity [GO:0002161]	31
GO:0016791	phosphatase activity [GO:0016791]	31
GO:0004983	neuropeptide Y receptor activity [GO:0004983]	31
GO:0030170	cellular amino acid metabolic process [GO:0006520]	31
GO:0004601	peroxidase activity [GO:0004601]	30
GO:0004555	alpha,alpha-trehalase activity [GO:0004555]	30
GO:0005452	integral component of membrane [GO:0016021]	30
GO:0051536	iron-sulfur cluster binding [GO:0051536]	30
GO:0046961	proton-transporting ATPase activity, rotational mechanism [GO:0046961]	30
GO:0017089	glycolipid transporter activity [GO:0017089]	29
GO:0003824	pyridoxal phosphate binding [GO:0030170]	29
GO:0005509	endoplasmic reticulum [GO:0005783]	29
GO:0051861	glycolipid binding [GO:0051861]	29
GO:0004823	leucine-tRNA ligase activity [GO:0004823]	29
GO:0009982	RNA binding [GO:0003723]	28
GO:0003857	3-hydroxyacyl-CoA dehydrogenase activity [GO:0003857]	28
GO:0036459	zinc ion binding [GO:0008270]	28
GO:0030145	manganese ion binding [GO:0030145]	28
GO:0032041	nucleus [GO:0005634]	28
GO:0004833	tryptophan 2,3-dioxygenase activity [GO:0004833]	28
GO:0046872	protein serine/threonine kinase activity [GO:0004674]	28
GO:0050660	UDP-N-acetylmuramate dehydrogenase activity [GO:0008762]	28
GO:0004843	ubiquitin-dependent protein catabolic process [GO:0006511]	27
GO:0004089	carbonate dehydratase activity [GO:0004089]	27
GO:0008081	lipid metabolic process [GO:0006629]	27
GO:0004143	ATP binding [GO:0005524]	26
GO:0016740	GPI anchor biosynthetic process [GO:0006506]	26
GO:0046872	cation transport [GO:0006812]	26
GO:0005509	plasma membrane [GO:0005886]	26
GO:0005524	integral component of plasma membrane [GO:0005887]	26
GO:0050660	NADP binding [GO:0050661]	26
GO:0030246	integral component of membrane [GO:0016021]	25
GO:0051537	2 iron, 2 sulfur cluster binding [GO:0051537]	25
GO:0004012	phospholipid-translocating ATPase activity [GO:0004012]	25
GO:0046872	protein kinase C activity [GO:0004697]	25
GO:0005432	integral component of membrane [GO:0016021]	25
GO:0004697	intracellular signal transduction [GO:0035556]	25
GO:0004871	signal transducer activity [GO:0004871]	25
GO:0005544	calcium-dependent phospholipid binding [GO:0005544]	24
GO:0018024	nucleus [GO:0005634]	24
GO:0004449	isocitrate dehydrogenase (NAD+) activity [GO:0004449]	24
GO:0000287	isocitrate metabolic process [GO:0006102]	24
GO:0046872	nucleus [GO:0005634]	24
GO:0004451	malate synthase activity [GO:0004474]	24
GO:0008762	flavin adenine dinucleotide binding [GO:0050660]	24
GO:0004474	glyoxylate cycle [GO:0006097]	24
GO:0018024	histone-lysine N-methyltransferase activity [GO:0018024]	24
GO:0051287	mitochondrion [GO:0005739]	24
GO:0005003	ATP binding [GO:0005524]	24
GO:0004568	chitin catabolic process [GO:0006032]	24
GO:0019843	ribosome [GO:0005840]	24
GO:0051287	isocitrate dehydrogenase (NADP+) activity [GO:0004450]	24
GO:0016168	chloroplast [GO:0009507]	24
GO:0016757	protein glycosylation [GO:0006486]	24
GO:0004450	magnesium ion binding [GO:0000287]	24
GO:0004386	RNA binding [GO:0003723]	23
GO:0005507	copper ion binding [GO:0005507]	23
GO:0004579	endoplasmic reticulum membrane [GO:0005789]	23
GO:0003723	helicase activity [GO:0004386]	23
GO:0015075	mitochondrial membrane [GO:0031966]	23
GO:0004298	proteolysis involved in cellular protein catabolic process [GO:0051603]	23
GO:0005524	MCM complex [GO:0042555]	23
GO:0030170	carboxylic acid metabolic process [GO:0019752]	23
GO:0005509	intracellular [GO:0005622]	23
GO:0003723	ribonuclease III activity [GO:0004525]	23
GO:0008601	protein phosphatase type 2A regulator activity [GO:0008601]	23
GO:0016491	fatty acid biosynthetic process [GO:0006633]	22
GO:0015385	regulation of pH [GO:0006885]	22
GO:0004396	glycolytic process [GO:0006096]	22
GO:0004965	integral component of membrane [GO:0016021]	22
GO:0004643	phosphoribosylaminoimidazolecarboxamide formyltransferase activity [GO:0004643]	22
GO:0003937	IMP cyclohydrolase activity [GO:0003937]	22
GO:0016706	oxidoreductase activity, acting on paired donors, with incorporation or reduction of molecular oxygen, 2-oxoglutarate as one donor, and incorporation of one atom each of oxygen into both donors [GO:0016706]	22
GO:0016740	RNA modification [GO:0009451]	22
GO:0016740	biosynthetic process [GO:0009058]	22
GO:0008440	inositol-1,4,5-trisphosphate 3-kinase activity [GO:0008440]	22
GO:0005506	oxidoreductase activity [GO:0016491]	22
GO:0003840	gamma-glutamyltransferase activity [GO:0003840]	22
GO:0004298	threonine-type endopeptidase activity [GO:0004298]	21
GO:0004719	protein-L-isoaspartate (D-aspartate) O-methyltransferase activity [GO:0004719]	21
GO:0004504	peptide metabolic process [GO:0006518]	21
GO:0016616	oxidoreductase activity, acting on the CH-OH group of donors, NAD or NADP as acceptor [GO:0016616]	21
GO:0048037	cofactor binding [GO:0048037]	21
GO:0005315	membrane [GO:0016020]	21
GO:0004197	cysteine-type endopeptidase activity [GO:0004197]	21
GO:0016853	isomerase activity [GO:0016853]	21
GO:0009982	pseudouridine synthesis [GO:0001522]	21
GO:0005525	GTPase activity [GO:0003924]	21
GO:0005507	membrane [GO:0016020]	21
GO:0003924	signal transducer activity [GO:0004871]	21
GO:0000339	nuclear cap binding complex [GO:0005846]	21
GO:0000049	tRNA binding [GO:0000049]	21
GO:0008483	transaminase activity [GO:0008483]	20
GO:0004866	extracellular space [GO:0005615]	20
GO:0005375	integral component of membrane [GO:0016021]	20
GO:0016787	ATP binding [GO:0005524]	20
GO:0004822	isoleucine-tRNA ligase activity [GO:0004822]	20
GO:0004832	valine-tRNA ligase activity [GO:0004832]	20
GO:0016853	cell redox homeostasis [GO:0045454]	20
GO:0003824	membrane [GO:0016020]	20
GO:0008519	integral component of membrane [GO:0016021]	20
GO:0016810	hydrolase activity, acting on carbon-nitrogen (but not peptide) bonds [GO:0016810]	20
GO:0005524	cytosol [GO:0005829]	20
GO:0016286	small conductance calcium-activated potassium channel activity [GO:0016286]	20
GO:0051539	mitochondrion [GO:0005739]	20
GO:0004359	glutaminase activity [GO:0004359]	20
GO:0003729	mRNA binding [GO:0003729]	20
GO:0008312	signal recognition particle [GO:0048500]	20
GO:0022891	substrate-specific transmembrane transporter activity [GO:0022891]	19
GO:0004104	cholinesterase activity [GO:0004104]	19
GO:0050662	coenzyme binding [GO:0050662]	19
GO:0017150	tRNA dihydrouridine synthase activity [GO:0017150]	19
GO:0016779	biosynthetic process [GO:0009058]	19
GO:0008603	cAMP-dependent protein kinase regulator activity [GO:0008603]	19
GO:0004075	biotin carboxylase activity [GO:0004075]	19
GO:0000062	fatty-acyl-CoA binding [GO:0000062]	19
GO:0008270	one-carbon metabolic process [GO:0006730]	19
GO:0005525	nucleolus [GO:0005730]	19
GO:0004950	integral component of membrane [GO:0016021]	19
GO:0003924	membrane [GO:0016020]	19
GO:0016740	cysteine biosynthetic process from serine [GO:0006535]	18
GO:0004714	transmembrane receptor protein tyrosine kinase activity [GO:0004714]	18
GO:0003676	metal ion binding [GO:0046872]	18
GO:0004124	transferase activity [GO:0016740]	18
GO:0030144	alpha-1,6-mannosylglycoprotein 6-beta-N-acetylglucosaminyltransferase activity [GO:0030144]	18
GO:0015035	glycerol ether metabolic process [GO:0006662]	18
GO:0008137	NADH dehydrogenase (ubiquinone) activity [GO:0008137]	18
GO:0008146	sulfotransferase activity [GO:0008146]	18
GO:0005506	L-ascorbic acid binding [GO:0031418]	18
GO:0046933	proton-transporting ATP synthase activity, rotational mechanism [GO:0046933]	18
GO:0016307	phosphatidylinositol phosphate kinase activity [GO:0016307]	18
GO:0050661	NADP binding [GO:0050661]	18
GO:0004675	transmembrane receptor protein serine/threonine kinase activity [GO:0004675]	18
GO:0016627	oxidoreductase activity, acting on the CH-CH group of donors [GO:0016627]	18
GO:0003676	nuclear-transcribed mRNA catabolic process [GO:0000956]	17
GO:0016758	GPI anchor biosynthetic process [GO:0006506]	17
GO:0019781	NEDD8 activating enzyme activity [GO:0019781]	17
GO:0005245	voltage-gated calcium channel complex [GO:0005891]	17
GO:0004185	serine-type carboxypeptidase activity [GO:0004185]	17
GO:0008270	protein ubiquitination [GO:0016567]	17
GO:0016500	protein-hormone receptor activity [GO:0016500]	17
GO:0016651	oxidoreductase activity, acting on NAD(P)H [GO:0016651]	17
GO:0004591	oxoglutarate dehydrogenase (succinyl-transferring) activity [GO:0004591]	17
GO:0004144	endoplasmic reticulum membrane [GO:0005789]	17
GO:0005524	proton-transporting V-type ATPase, V1 domain [GO:0033180]	17
GO:0000287	carbohydrate metabolic process [GO:0005975]	17
GO:0005244	voltage-gated ion channel activity [GO:0005244]	17
GO:0016868	magnesium ion binding [GO:0000287]	17
GO:0046872	mitochondrion [GO:0005739]	17
GO:0008201	heparin binding [GO:0008201]	17
GO:0008138	protein dephosphorylation [GO:0006470]	17
GO:0016849	intracellular signal transduction [GO:0035556]	17
GO:0004576	oligosaccharyl transferase activity [GO:0004576]	16
GO:0005524	cytoskeleton [GO:0005856]	16
GO:0016829	lyase activity [GO:0016829]	16
GO:0004817	cysteine-tRNA ligase activity [GO:0004817]	16
GO:0047617	acyl-CoA hydrolase activity [GO:0047617]	16
GO:0015016	[heparan sulfate]-glucosamine N-sulfotransferase activity [GO:0015016]	16
GO:0016818	DNA binding [GO:0003677]	16
GO:0004108	cellular carbohydrate metabolic process [GO:0044262]	16
GO:0004180	carboxypeptidase activity [GO:0004180]	16
GO:0008374	O-acyltransferase activity [GO:0008374]	16
GO:0016888	endodeoxyribonuclease activity, producing 5'-phosphomonoesters [GO:0016888]	16
GO:0003684	DNA repair [GO:0006281]	16
GO:0016773	carbohydrate metabolic process [GO:0005975]	16
GO:0008375	membrane [GO:0016020]	16
GO:0008324	cation transmembrane transporter activity [GO:0008324]	16
GO:0046961	ATP synthesis coupled proton transport [GO:0015986]	16
GO:0004702	receptor signaling protein serine/threonine kinase activity [GO:0004702]	16
GO:0004190	integral component of membrane [GO:0016021]	16
GO:0004888	Wnt signaling pathway [GO:0016055]	15
GO:0004177	aminopeptidase activity [GO:0004177]	15
GO:0008409	5'-3' exonuclease activity [GO:0008409]	15
GO:0016849	cyclic nucleotide biosynthetic process [GO:0009190]	15
GO:0005381	iron ion transmembrane transporter activity [GO:0005381]	15
GO:0004818	glutamate-tRNA ligase activity [GO:0004818]	15
GO:0003756	cell redox homeostasis [GO:0045454]	15
GO:0030170	L-serine metabolic process [GO:0006563]	15
GO:0005525	integral component of membrane [GO:0016021]	15
GO:0004362	glutathione metabolic process [GO:0006749]	15
GO:0050661	cell [GO:0005623]	15
GO:0016491	cell redox homeostasis [GO:0045454]	15
GO:0008270	histone H3-K4 methylation [GO:0051568]	15
GO:0004663	Rab geranylgeranyltransferase activity [GO:0004663]	15
GO:0046961	ATP hydrolysis coupled proton transport [GO:0015991]	15
GO:0004356	glutamate-ammonia ligase activity [GO:0004356]	15
GO:0005524	dynein complex [GO:0030286]	15
GO:0003756	protein disulfide isomerase activity [GO:0003756]	15
GO:0003677	chromosome [GO:0005694]	15
GO:0016671	oxidoreductase activity, acting on a sulfur group of donors, disulfide as acceptor [GO:0016671]	15
GO:0042813	integral component of membrane [GO:0016021]	15
GO:0031418	endoplasmic reticulum [GO:0005783]	15
GO:0004525	rRNA catabolic process [GO:0016075]	15
GO:0004602	glutathione peroxidase activity [GO:0004602]	15
GO:0004830	tryptophan-tRNA ligase activity [GO:0004830]	15
GO:0046923	endoplasmic reticulum membrane [GO:0005789]	15
GO:0005415	nucleoside:sodium symporter activity [GO:0005415]	15
GO:0003712	transcription cofactor activity [GO:0003712]	14
GO:0005089	metal ion binding [GO:0046872]	14
GO:0003950	NAD+ ADP-ribosyltransferase activity [GO:0003950]	14
GO:0003918	DNA topoisomerase type II (ATP-hydrolyzing) activity [GO:0003918]	14
GO:0008312	signal recognition particle, endoplasmic reticulum targeting [GO:0005786]	14
GO:0015078	vacuolar proton-transporting V-type ATPase, V0 domain [GO:0000220]	14
GO:0004739	glycolytic process [GO:0006096]	14
GO:0017057	6-phosphogluconolactonase activity [GO:0017057]	14
GO:0005524	acetyl-CoA carboxylase activity [GO:0003989]	14
GO:0016884	carbon-nitrogen ligase activity, with glutamine as amido-N-donor [GO:0016884]	14
GO:0003824	biosynthetic process [GO:0009058]	14
GO:0004715	non-membrane spanning protein tyrosine kinase activity [GO:0004715]	14
GO:0004828	serine-tRNA ligase activity [GO:0004828]	14
GO:0046872	fatty acid biosynthetic process [GO:0006633]	14
GO:0008235	metalloexopeptidase activity [GO:0008235]	14
GO:0046872	nucleotide binding [GO:0000166]	14
GO:0003994	aconitate hydratase activity [GO:0003994]	14
GO:0003989	ATP binding [GO:0005524]	14
GO:0005525	mitochondrion [GO:0005739]	14
GO:0004613	gluconeogenesis [GO:0006094]	14
GO:0046872	Rho guanyl-nucleotide exchange factor activity [GO:0005089]	14
GO:0008270	pharyngeal pumping [GO:0043050]	14
GO:0052906	tRNA (guanine(37)-N(1))-methyltransferase activity [GO:0052906]	14
GO:0003868	4-hydroxyphenylpyruvate dioxygenase activity [GO:0003868]	14
GO:0043565	sequence-specific DNA binding transcription factor activity [GO:0003700]	14
GO:0032266	phosphatidylinositol-3-phosphate binding [GO:0032266]	14
GO:0003746	mitochondrial translational elongation [GO:0070125]	14
GO:0004861	cyclin-dependent protein serine/threonine kinase inhibitor activity [GO:0004861]	13
GO:0004385	guanylate kinase activity [GO:0004385]	13
GO:0004067	asparaginase activity [GO:0004067]	13
GO:0004525	RNA processing [GO:0006396]	13
GO:0003723	metal ion binding [GO:0046872]	13
GO:0004064	arylesterase activity [GO:0004064]	13
GO:0004332	fructose-bisphosphate aldolase activity [GO:0004332]	13
GO:0003684	nucleus [GO:0005634]	13
GO:0003978	coenzyme binding [GO:0050662]	13
GO:0043022	ribosome binding [GO:0043022]	13
GO:0016538	cyclin-dependent protein serine/threonine kinase regulator activity [GO:0016538]	13
GO:0004820	glycine-tRNA ligase activity [GO:0004820]	13
GO:0052655	L-valine transaminase activity [GO:0052655]	13
GO:0008757	S-adenosylmethionine-dependent methyltransferase activity [GO:0008757]	13
GO:0017056	structural constituent of nuclear pore [GO:0017056]	13
GO:0004594	coenzyme A biosynthetic process [GO:0015937]	13
GO:0003676	aspartyl-tRNA aminoacylation [GO:0006422]	13
GO:0008417	integral component of membrane [GO:0016021]	13
GO:0005525	microtubule [GO:0005874]	13
GO:0003723	ribosome [GO:0005840]	13
GO:0016844	biosynthetic process [GO:0009058]	13
GO:0052654	L-leucine transaminase activity [GO:0052654]	13
GO:0020037	guanylate cyclase activity [GO:0004383]	13
GO:0016614	oxidoreductase activity, acting on CH-OH group of donors [GO:0016614]	13
GO:0004000	RNA processing [GO:0006396]	13
GO:0052656	L-isoleucine transaminase activity [GO:0052656]	13
GO:0015377	integral component of membrane [GO:0016021]	13
GO:0003723	adenosine deaminase activity [GO:0004000]	13
GO:0004815	aspartate-tRNA ligase activity [GO:0004815]	13
GO:0008565	protein transporter activity [GO:0008565]	13
GO:0004334	aromatic amino acid family metabolic process [GO:0009072]	13
GO:0004371	glycerol metabolic process [GO:0006071]	13
GO:0003678	DNA binding [GO:0003677]	13
GO:0004826	RNA binding [GO:0003723]	13
GO:0050662	UDP-glucose 4-epimerase activity [GO:0003978]	13
GO:0003676	nucleotide binding [GO:0000166]	13
GO:0030414	peptidase inhibitor activity [GO:0030414]	13
GO:0004373	glycogen (starch) synthase activity [GO:0004373]	13
GO:0050660	metal ion binding [GO:0046872]	12
GO:0003873	6-phosphofructo-2-kinase activity [GO:0003873]	12
GO:0016301	phosphotransferase activity, alcohol group as acceptor [GO:0016773]	12
GO:0008641	enzyme active site formation via L-cysteine persulfide [GO:0018192]	12
GO:0004459	cytoplasm [GO:0005737]	12
GO:0016779	thiosulfate sulfurtransferase activity [GO:0004792]	12
GO:0004775	cellular carbohydrate metabolic process [GO:0044262]	12
GO:0005524	NURF complex [GO:0016589]	12
GO:0046914	transition metal ion binding [GO:0046914]	12
GO:0000166	ribosome [GO:0005840]	12
GO:0000179	rRNA (adenine-N6,N6-)-dimethyltransferase activity [GO:0000179]	12
GO:0000049	phenylalanyl-tRNA aminoacylation [GO:0006432]	12
GO:0004792	tRNA wobble position uridine thiolation [GO:0002143]	12
GO:0030246	plasma membrane [GO:0005886]	12
GO:0005044	scavenger receptor activity [GO:0005044]	12
GO:0004379	N-terminal protein myristoylation [GO:0006499]	12
GO:0016773	phosphatidylinositol-mediated signaling [GO:0048015]	12
GO:0004784	superoxide dismutase activity [GO:0004784]	12
GO:0005524	adenylylsulfate kinase activity [GO:0004020]	12
GO:0004816	asparagine-tRNA ligase activity [GO:0004816]	12
GO:0004871	signal complex assembly [GO:0007172]	12
GO:0050660	oxidoreductase activity [GO:0016491]	12
GO:0003743	DNA-templated transcription, initiation [GO:0006352]	12
GO:0004129	cytochrome-c oxidase activity [GO:0004129]	12
GO:0003995	peroxisome [GO:0005777]	12
GO:0004516	NAD biosynthetic process [GO:0009435]	12
GO:0003678	ATP binding [GO:0005524]	12
GO:0052856	metal ion binding [GO:0046872]	12
GO:0003723	ATP binding [GO:0005524]	12
GO:0005525	ATPase activity [GO:0016887]	12
GO:0004020	ATP binding [GO:0005524]	12
GO:0046872	exocytosis [GO:0006887]	12
GO:0003876	AMP deaminase activity [GO:0003876]	12
GO:0016813	hydrolase activity, acting on carbon-nitrogen (but not peptide) bonds, in linear amidines [GO:0016813]	12
GO:0046872	small protein activating enzyme activity [GO:0008641]	12
GO:0004781	sulfate adenylyltransferase (ATP) activity [GO:0004781]	12
GO:0016887	Mre11 complex [GO:0030870]	12
GO:0018024	DNA binding [GO:0003677]	12
GO:0004030	aldehyde dehydrogenase [NAD(P)+] activity [GO:0004030]	12
GO:0016740	isoprenoid biosynthetic process [GO:0008299]	12
GO:0008260	mitochondrion [GO:0005739]	12
GO:0004333	tricarboxylic acid cycle enzyme complex [GO:0045239]	12
GO:0080048	GDP-D-glucose phosphorylase activity [GO:0080048]	12
GO:0003878	ATP binding [GO:0005524]	12
GO:0046872	NADHX epimerase activity [GO:0052856]	12
GO:0003997	acyl-CoA dehydrogenase activity [GO:0003995]	12
GO:0019205	nucleobase-containing compound kinase activity [GO:0019205]	12
GO:0070006	metalloaminopeptidase activity [GO:0070006]	12
GO:0043023	ribosomal large subunit binding [GO:0043023]	12
GO:0000166	RNA processing [GO:0006396]	12
GO:0016149	translation release factor activity, codon specific [GO:0016149]	12
GO:0004871	sequence-specific DNA binding transcription factor activity [GO:0003700]	12
GO:0005524	Arp2/3 protein complex [GO:0005885]	12
GO:0004890	cell junction [GO:0030054]	11
GO:0003677	ATP-dependent DNA helicase activity [GO:0004003]	11
GO:0030729	nucleus [GO:0005634]	11
GO:0004637	phosphoribosylformylglycinamidine cyclo-ligase activity [GO:0004641]	11
GO:0004044	de novo' IMP biosynthetic process [GO:0006189]	11
GO:0080130	L-phenylalanine:2-oxoglutarate aminotransferase activity [GO:0080130]	11
GO:0004801	pentose-phosphate shunt [GO:0006098]	11
GO:0004649	carbohydrate metabolic process [GO:0005975]	11
GO:0003712	posttranscriptional gene silencing by RNA [GO:0035194]	11
GO:0004069	L-aspartate:2-oxoglutarate aminotransferase activity [GO:0004069]	11
GO:0070569	uridylyltransferase activity [GO:0070569]	11
GO:0004826	phenylalanine-tRNA ligase activity [GO:0004826]	11
GO:0016785	selenocysteinyl-tRNA(Sec) biosynthetic process [GO:0097056]	11
GO:0003887	nucleotide binding [GO:0000166]	11
GO:0003677	DNA-directed RNA polymerase II, core complex [GO:0005665]	11
GO:0004540	ribonuclease activity [GO:0004540]	11
GO:0005089	cytoplasm [GO:0005737]	11
GO:0004422	hypoxanthine phosphoribosyltransferase activity [GO:0004422]	11
GO:0000166	mRNA processing [GO:0006397]	11
GO:0004749	nucleotide biosynthetic process [GO:0009165]	11
GO:0003723	nucleotide binding [GO:0000166]	11
GO:0004674	chromosome separation [GO:0051304]	11
GO:0003676	DNA integration [GO:0015074]	11
GO:0051539	membrane [GO:0016020]	11
GO:0016798	hydrolase activity, acting on glycosyl bonds [GO:0016798]	11
GO:0030170	transferase activity [GO:0016740]	11
GO:0003713	Wnt signaling pathway [GO:0016055]	11
GO:0008270	ethanol oxidation [GO:0006069]	11
GO:0004813	alanine-tRNA ligase activity [GO:0004813]	11
GO:0008641	autophagy [GO:0006914]	11
GO:0008565	protein import into nucleus [GO:0006606]	11
GO:0005524	mismatch repair complex [GO:0032300]	11
GO:0008270	intracellular protein transport [GO:0006886]	11
GO:0004843	zinc ion binding [GO:0008270]	11
GO:0004003	ATP binding [GO:0005524]	11
GO:0005524	mitochondrion [GO:0005739]	11
GO:0004609	phosphatidylserine decarboxylase activity [GO:0004609]	11
GO:0005525	nucleus [GO:0005634]	11
GO:0018024	chromatin binding [GO:0003682]	11
GO:0003865	cytoplasm [GO:0005737]	11
GO:0070008	serine-type exopeptidase activity [GO:0070008]	11
GO:0004712	mitotic cell cycle checkpoint [GO:0007093]	11
GO:0051903	S-(hydroxymethyl)glutathione dehydrogenase activity [GO:0051903]	11
GO:0004514	nicotinate nucleotide salvage [GO:0019358]	11
GO:0008233	signal peptidase complex [GO:0005787]	11
GO:0004016	integral component of membrane [GO:0016021]	11
GO:0051536	iron-sulfur cluster assembly [GO:0016226]	11
GO:0004348	integral component of membrane [GO:0016021]	11
GO:0008430	selenium binding [GO:0008430]	11
GO:0004644	de novo' IMP biosynthetic process [GO:0006189]	10
GO:0004871	regulation of transcription, DNA-templated [GO:0006355]	10
GO:0003747	translation release factor activity [GO:0003747]	10
GO:0004347	gluconeogenesis [GO:0006094]	10
GO:0035091	inositol lipid-mediated signaling [GO:0048017]	10
GO:0046872	hydrogen peroxide catabolic process [GO:0042744]	10
GO:0008270	intracellular signal transduction [GO:0035556]	10
GO:0003682	ATP-dependent chromatin remodeling [GO:0043044]	10
GO:0005201	extracellular matrix structural constituent [GO:0005201]	10
GO:0005351	nucleotide-sugar transport [GO:0015780]	10
GO:0005338	nucleotide-sugar transmembrane transporter activity [GO:0005338]	10
GO:0001671	ATPase activator activity [GO:0001671]	10
GO:0008173	nucleic acid binding [GO:0003676]	10
GO:0005047	signal recognition particle binding [GO:0005047]	10
GO:0004648	pyridoxal phosphate binding [GO:0030170]	10
GO:0008270	protein ADP-ribosylation [GO:0006471]	10
GO:0008375	acetylglucosaminyltransferase activity [GO:0008375]	10
GO:0070403	hydrolase activity, acting on carbon-nitrogen (but not peptide) bonds, in linear amides [GO:0016811]	10
GO:0004364	glutathione transferase activity [GO:0004364]	10
GO:0004001	adenosine kinase activity [GO:0004001]	10
GO:0004496	isoprenoid biosynthetic process [GO:0008299]	10
GO:0022838	water channel activity [GO:0015250]	10
GO:0008270	vesicle-mediated transport [GO:0016192]	10
GO:0005507	cation-transporting ATPase activity [GO:0019829]	10
GO:0004526	ribonuclease P activity [GO:0004526]	10
GO:0019843	small ribosomal subunit [GO:0015935]	10
GO:0008253	cytoplasm [GO:0005737]	10
GO:0003920	GMP reductase complex [GO:1902560]	10
GO:0019829	ATP binding [GO:0005524]	10
GO:0019206	nucleoside kinase activity [GO:0019206]	10
GO:0003676	RNA methyltransferase activity [GO:0008173]	10
GO:0047429	nucleotide binding [GO:0000166]	10
GO:0004096	catalase activity [GO:0004096]	10
GO:0033961	cis-stilbene-oxide hydrolase activity [GO:0033961]	10
GO:0008137	mitochondrial inner membrane [GO:0005743]	10
GO:0004177	cytoplasm [GO:0005737]	10
GO:0000166	deoxyribonucleoside triphosphate catabolic process [GO:0009204]	10
GO:0005524	axon [GO:0030424]	10
GO:0004831	tyrosine-tRNA ligase activity [GO:0004831]	10
GO:0004630	phosphatidic acid biosynthetic process [GO:0006654]	10
GO:0004703	G-protein coupled receptor kinase activity [GO:0004703]	10
GO:0005215	oligopeptide transport [GO:0006857]	10
GO:0003887	DNA replication [GO:0006260]	10
GO:0004659	prenyltransferase activity [GO:0004659]	10
GO:0046872	phosphoribosylamine-glycine ligase activity [GO:0004637]	10
GO:0003676	asparaginyl-tRNA aminoacylation [GO:0006421]	10
GO:0015250	transmembrane transport [GO:0055085]	10
GO:0005524	chromosome [GO:0005694]	10
GO:0004930	ATP binding [GO:0005524]	10
GO:0005391	sodium:potassium-exchanging ATPase activity [GO:0005391]	10
GO:0016811	NAD+ binding [GO:0070403]	10
GO:0004616	pentose-phosphate shunt [GO:0006098]	10
GO:0000166	intracellular signal transduction [GO:0035556]	10
GO:0003950	DNA binding [GO:0003677]	10
GO:0005509	ATP binding [GO:0005524]	10
GO:0004821	histidine-tRNA ligase activity [GO:0004821]	10
GO:0003677	transcription factor TFIIIB complex [GO:0000126]	10
GO:0008270	cytoskeleton organization [GO:0007010]	10
GO:0016757	carbohydrate metabolic process [GO:0005975]	10
GO:0001026	chromatin binding [GO:0003682]	10
GO:0030170	L-serine biosynthetic process [GO:0006564]	10
GO:0046872	nucleoside-triphosphate diphosphatase activity [GO:0047429]	10
GO:0008270	protein deacetylation [GO:0006476]	10
GO:0070290	integral component of membrane [GO:0016021]	9
GO:0019887	protein kinase regulator activity [GO:0019887]	9
GO:0008173	RNA methyltransferase activity [GO:0008173]	9
GO:0000978	nucleus [GO:0005634]	9
GO:0004427	inorganic diphosphatase activity [GO:0004427]	9
GO:0051213	dioxygenase activity [GO:0051213]	9
GO:0005200	cytoskeletal anchoring at plasma membrane [GO:0007016]	9
GO:0004045	aminoacyl-tRNA hydrolase activity [GO:0004045]	9
GO:0004731	nucleoside metabolic process [GO:0009116]	9
GO:0004713	locomotion [GO:0040011]	9
GO:0004045	mitochondrial membrane [GO:0031966]	9
GO:0043874	acireductone synthase activity [GO:0043874]	9
GO:0004864	protein phosphatase inhibitor activity [GO:0004864]	9
GO:0005524	AMP binding [GO:0016208]	9
GO:0005524	tRNA-splicing ligase complex [GO:0072669]	9
GO:0004842	protein folding [GO:0006457]	9
GO:0005524	aspartate carbamoyltransferase activity [GO:0004070]	9
GO:0004630	lipid catabolic process [GO:0016042]	9
GO:0043716	nucleus [GO:0005634]	9
GO:0052591	glycerol-3-phosphate metabolic process [GO:0006072]	9
GO:0004812	ATP binding [GO:0005524]	9
GO:0004298	proteasome-mediated ubiquitin-dependent protein catabolic process [GO:0043161]	9
GO:0003872	6-phosphofructokinase activity [GO:0003872]	9
GO:0008168	RNA methylation [GO:0001510]	9
GO:0016868	intramolecular transferase activity, phosphotransferases [GO:0016868]	9
GO:0046872	oxidoreductase activity, acting on CH-OH group of donors [GO:0016614]	9
GO:0016814	hydrolase activity, acting on carbon-nitrogen (but not peptide) bonds, in cyclic amidines [GO:0016814]	9
GO:0016746	GPI anchor biosynthetic process [GO:0006506]	9
GO:0004484	mRNA guanylyltransferase activity [GO:0004484]	9
GO:0016301	protein kinase CK2 complex [GO:0005956]	9
GO:0004070	carbamoyl-phosphate synthase (glutamine-hydrolyzing) activity [GO:0004088]	9
GO:0051920	peroxiredoxin activity [GO:0051920]	9
GO:0003700	multicellular organismal development [GO:0007275]	9
GO:0004088	hydrolase activity, acting on carbon-nitrogen (but not peptide) bonds, in cyclic amides [GO:0016812]	9
GO:0005524	cell leading edge [GO:0031252]	9
GO:0016874	ubiquitin ligase complex [GO:0000151]	9
GO:0008233	attachment of GPI anchor to protein [GO:0016255]	9
GO:0000030	mannosyltransferase activity [GO:0000030]	9
GO:0009374	biotin carboxylase activity [GO:0004075]	9
GO:0003923	GPI-anchor transamidase complex [GO:0042765]	9
GO:0008318	protein prenylation [GO:0018342]	9
GO:0003684	damaged DNA binding [GO:0003684]	9
GO:0003987	ATP binding [GO:0005524]	9
GO:0016992	4 iron, 4 sulfur cluster binding [GO:0051539]	9
GO:0004657	proline catabolic process [GO:0006562]	9
GO:0004809	tRNA (guanine-N2-)-methyltransferase activity [GO:0004809]	9
GO:0015279	ovulation [GO:0030728]	9
GO:0046872	glutamine metabolic process [GO:0006541]	9
GO:0016715	oxidoreductase activity, acting on paired donors, with incorporation or reduction of molecular oxygen, reduced ascorbate as one donor, and incorporation of one atom of oxygen [GO:0016715]	9
GO:0005085	calcium ion binding [GO:0005509]	9
GO:0004651	protein tyrosine phosphatase activity [GO:0004725]	9
GO:0004129	mitochondrion [GO:0005739]	9
GO:0005509	GTP binding [GO:0005525]	9
GO:0004725	protein tyrosine/serine/threonine phosphatase activity [GO:0008138]	9
GO:0008270	alanyl-tRNA aminoacylation [GO:0006419]	9
GO:0030060	L-malate dehydrogenase activity [GO:0030060]	9
GO:0034450	ubiquitin-dependent protein catabolic process [GO:0006511]	9
GO:0000049	zinc ion binding [GO:0008270]	9
GO:0060072	membrane [GO:0016020]	9
GO:0005525	endoplasmic reticulum [GO:0005783]	9
GO:0008137	membrane [GO:0016020]	9
GO:0004175	nucleus [GO:0005634]	9
GO:0016597	ATP binding [GO:0005524]	9
GO:0016812	de novo' pyrimidine nucleobase biosynthetic process [GO:0006207]	9
GO:0004075	DNA binding [GO:0003677]	9
GO:0004736	gluconeogenesis [GO:0006094]	9
GO:0031419	cobalamin binding [GO:0031419]	9
GO:0008138	7-methylguanosine mRNA capping [GO:0006370]	9
GO:0003972	ATP binding [GO:0005524]	9
GO:0042799	histone H4-K20 trimethylation [GO:0034773]	9
GO:0046872	chitin metabolic process [GO:0006030]	9
GO:0005524	aminoacyl-tRNA ligase activity [GO:0004812]	9
GO:0000981	regulation of development, heterochronic [GO:0040034]	9
GO:0003677	biotin binding [GO:0009374]	9
GO:0003774	myosin complex [GO:0016459]	9
GO:0000982	RNA polymerase II core promoter proximal region sequence-specific DNA binding [GO:0000978]	9
GO:0003723	small nucleolar ribonucleoprotein complex [GO:0005732]	9
GO:0016208	acetate-CoA ligase activity [GO:0003987]	9
GO:0000287	L-methionine biosynthetic process from methylthioadenosine [GO:0019509]	9
GO:0004066	asparagine biosynthetic process [GO:0006529]	9
GO:0000166	DNA replication initiation [GO:0006270]	9
GO:0046872	pyruvate carboxylase activity [GO:0004736]	9
GO:0016614	endoplasmic reticulum unfolded protein response [GO:0030968]	9
GO:0016746	phospholipid metabolic process [GO:0006644]	9
GO:0046872	lipoate synthase activity [GO:0016992]	9
GO:0005524	cohesin complex [GO:0008278]	9
GO:0004641	phosphoribosylglycinamide formyltransferase activity [GO:0004644]	9
GO:0005249	voltage-gated potassium channel complex [GO:0008076]	9
GO:0016829	pyridoxal phosphate binding [GO:0030170]	9
GO:0046872	aromatic amino acid family metabolic process [GO:0009072]	9
GO:0008201	integral component of membrane [GO:0016021]	9
GO:0043715	cytoplasm [GO:0005737]	9
GO:0005319	lipid transporter activity [GO:0005319]	8
GO:0016597	iron ion binding [GO:0005506]	8
GO:0004867	regulation of cell growth [GO:0001558]	8
GO:0003924	calcium ion binding [GO:0005509]	8
GO:0005230	membrane [GO:0016020]	8
GO:0019166	zinc ion binding [GO:0008270]	8
GO:0004844	base-excision repair [GO:0006284]	8
GO:0003676	DNA replication [GO:0006260]	8
GO:0008475	procollagen-lysine 5-dioxygenase activity [GO:0008475]	8
GO:0016874	cellular protein modification process [GO:0006464]	8
GO:0004476	carbohydrate metabolic process [GO:0005975]	8
GO:0004222	proteinaceous extracellular matrix [GO:0005578]	8
GO:0050660	cell redox homeostasis [GO:0045454]	8
GO:0004505	L-phenylalanine catabolic process [GO:0006559]	8
GO:0034701	tripeptidase activity [GO:0034701]	8
GO:0000287	phenylalanine-tRNA ligase activity [GO:0004826]	8
GO:0030145	RNA binding [GO:0003723]	8
GO:0005230	plasma membrane [GO:0005886]	8
GO:0044822	mRNA processing [GO:0006397]	8
GO:0005525	mitochondrial outer membrane [GO:0005741]	8
GO:0005524	mitochondrial matrix [GO:0005759]	8
GO:0016805	dipeptidase activity [GO:0016805]	8
GO:0008270	pteridine-containing compound metabolic process [GO:0042558]	8
GO:0003910	DNA biosynthetic process [GO:0071897]	8
GO:0004420	NADP binding [GO:0050661]	8
GO:0005543	phospholipid binding [GO:0005543]	8
GO:0030942	endoplasmic reticulum signal peptide binding [GO:0030942]	8
GO:0008137	mitochondrion [GO:0005739]	8
GO:0004672	positive regulation of cytoplasmic mRNA processing body assembly [GO:0010606]	8
GO:0003968	RNA-directed RNA polymerase activity [GO:0003968]	8
GO:0004152	de novo' pyrimidine nucleobase biosynthetic process [GO:0006207]	8
GO:0016787	manganese ion binding [GO:0030145]	8
GO:0008270	fatty acid biosynthetic process [GO:0006633]	8
GO:0003938	IMP dehydrogenase activity [GO:0003938]	8
GO:0043531	ADP binding [GO:0043531]	8
GO:0008455	integral component of membrane [GO:0016021]	8
GO:0016702	oxidoreductase activity, acting on single donors with incorporation of molecular oxygen, incorporation of two atoms of oxygen [GO:0016702]	8
GO:0000155	voltage-gated potassium channel complex [GO:0008076]	8
GO:0019904	protein domain specific binding [GO:0019904]	8
GO:0005085	guanyl-nucleotide exchange factor activity [GO:0005085]	8
GO:0032266	intracellular protein transport [GO:0006886]	8
GO:0004742	mitochondrial matrix [GO:0005759]	8
GO:0004775	succinate-CoA ligase (ADP-forming) activity [GO:0004775]	8
GO:0003878	ATP citrate synthase activity [GO:0003878]	8
GO:0004372	pyridoxal phosphate binding [GO:0030170]	8
GO:0003697	DNA replication [GO:0006260]	8
GO:0016787	exocytosis [GO:0006887]	8
GO:0000703	base-excision repair, AP site formation [GO:0006285]	8
GO:0004143	calcium ion binding [GO:0005509]	8
GO:0003723	nucleolus [GO:0005730]	8
GO:0005506	phenylalanine 4-monooxygenase activity [GO:0004505]	8
GO:0003723	hydrolase activity [GO:0016787]	8
GO:0019239	deaminase activity [GO:0019239]	8
GO:0003743	regulation of translation [GO:0006417]	8
GO:0008270	GDP-mannose biosynthetic process [GO:0009298]	8
GO:0008898	intracellular [GO:0005622]	8
GO:0050661	endoplasmic reticulum membrane [GO:0005789]	8
GO:0004559	alpha-mannosidase activity [GO:0004559]	8
GO:0004003	ATP-dependent DNA helicase activity [GO:0004003]	8
GO:0005524	cytoplasmic mRNA processing body [GO:0000932]	8
GO:0033735	NADP catabolic process [GO:0006742]	8
GO:0015450	mitochondrial inner membrane presequence translocase complex [GO:0005744]	8
GO:0003676	zinc ion binding [GO:0008270]	8
GO:0004129	mitochondrial envelope [GO:0005740]	8
GO:0005525	7S RNA binding [GO:0008312]	8
GO:0004222	zinc ion binding [GO:0008270]	8
GO:0008270	integrin-mediated signaling pathway [GO:0007229]	8
GO:0004174	electron-transferring-flavoprotein dehydrogenase activity [GO:0004174]	8
GO:0004222	cell adhesion [GO:0007155]	8
GO:0005509	glycerol-3-phosphate dehydrogenase complex [GO:0009331]	8
GO:0004383	ATP binding [GO:0005524]	8
GO:0008705	S-adenosylmethionine-homocysteine S-methyltransferase activity [GO:0008898]	8
GO:0005525	membrane [GO:0016020]	8
GO:0015440	peptide-transporting ATPase activity [GO:0015440]	8
GO:0043021	maturation of LSU-rRNA from tricistronic rRNA transcript (SSU-rRNA, 5.8S rRNA, LSU-rRNA) [GO:0000463]	8
GO:0020037	respiratory chain [GO:0070469]	7
GO:0010309	nucleus [GO:0005634]	7
GO:0008270	chromatin modification [GO:0016568]	7
GO:0035299	inositol pentakisphosphate 2-kinase activity [GO:0035299]	7
GO:0009055	iron-sulfur cluster binding [GO:0051536]	7
GO:0004365	glucose metabolic process [GO:0006006]	7
GO:0000166	DNA replication [GO:0006260]	7
GO:0051287	glyceraldehyde-3-phosphate dehydrogenase (NAD+) (phosphorylating) activity [GO:0004365]	7
GO:0050661	NAD(P)+ transhydrogenase (AB-specific) activity [GO:0008750]	7
GO:0003723	exon-exon junction complex [GO:0035145]	7
GO:0016462	pyrophosphatase activity [GO:0016462]	7
GO:0050662	GDP-mannose metabolic process [GO:0019673]	7
GO:0003735	ribosomal small subunit assembly [GO:0000028]	7
GO:0016740	immune response [GO:0006955]	7
GO:0008134	response to heat [GO:0009408]	7
GO:0008137	electron carrier activity [GO:0009055]	7
GO:0004568	carbohydrate metabolic process [GO:0005975]	7
GO:0046872	intracellular protein transport [GO:0006886]	7
GO:0004739	acetyl-CoA biosynthetic process from pyruvate [GO:0006086]	7
GO:0008425	extrinsic component of mitochondrial inner membrane [GO:0031314]	7
GO:0001882	nucleotide binding [GO:0000166]	7
GO:0016298	cholesterol metabolic process [GO:0008203]	7
GO:0008270	mannose metabolic process [GO:0006013]	7
GO:0003857	mitochondrial matrix [GO:0005759]	7
GO:0050290	sphingomyelin phosphodiesterase D activity [GO:0050290]	7
GO:0047545	mitochondrion [GO:0005739]	7
GO:0008750	integral component of membrane [GO:0016021]	7
GO:0030145	phosphoprotein phosphatase activity [GO:0004721]	7
GO:0030247	scavenger receptor activity [GO:0005044]	7
GO:0005261	membrane [GO:0016020]	7
GO:0003887	nucleoside binding [GO:0001882]	7
GO:0005525	signal recognition particle receptor complex [GO:0005785]	7
GO:0005509	extracellular region [GO:0005576]	7
GO:0004672	MAPK cascade [GO:0000165]	7
GO:0043139	5'-3' DNA helicase activity [GO:0043139]	7
GO:0003980	endoplasmic reticulum [GO:0005783]	7
GO:0004046	cytoplasm [GO:0005737]	7
GO:0070403	3-hydroxyacyl-CoA dehydrogenase activity [GO:0003857]	7
GO:0051536	NADH dehydrogenase (ubiquinone) activity [GO:0008137]	7
GO:0008641	small protein activating enzyme activity [GO:0008641]	7
GO:0004709	ATP binding [GO:0005524]	7
GO:0004721	detection of stimulus involved in sensory perception [GO:0050906]	7
GO:0016301	carbohydrate metabolic process [GO:0005975]	7
GO:0000049	methionyl-tRNA aminoacylation [GO:0006431]	7
GO:0016874	RNA binding [GO:0003723]	7
GO:0004013	adenosylhomocysteinase activity [GO:0004013]	7
GO:0004176	ATP-dependent peptidase activity [GO:0004176]	7
GO:0003847	1-alkyl-2-acetylglycerophosphocholine esterase activity [GO:0003847]	7
GO:0005096	cytoplasm [GO:0005737]	7
GO:0005249	cellular potassium ion transport [GO:0071804]	7
GO:0004829	threonine-tRNA ligase activity [GO:0004829]	7
GO:0004370	carbohydrate metabolic process [GO:0005975]	7
GO:0008158	membrane [GO:0016020]	7
GO:0031151	nucleus [GO:0005634]	7
GO:0008898	S-adenosylmethionine-homocysteine S-methyltransferase activity [GO:0008898]	7
GO:0016627	heme a biosynthetic process [GO:0006784]	7
GO:0015269	membrane [GO:0016020]	7
GO:0015078	proton-transporting V-type ATPase, V0 domain [GO:0033179]	7
GO:0019237	kinetochore [GO:0000776]	7
GO:0008521	integral component of membrane [GO:0016021]	7
GO:0004329	folic acid-containing compound biosynthetic process [GO:0009396]	7
GO:0008168	N-terminal protein amino acid methylation [GO:0006480]	7
GO:0008168	glycine metabolic process [GO:0006544]	7
GO:0004705	neuronal cell body [GO:0043025]	7
GO:0003774	motor activity [GO:0003774]	7
GO:0043169	carbohydrate metabolic process [GO:0005975]	7
GO:0022841	potassium ion leak channel activity [GO:0022841]	7
GO:0003723	ligase activity [GO:0016874]	7
GO:0008446	coenzyme binding [GO:0050662]	7
GO:0003676	DNA recombination [GO:0006310]	7
GO:0019992	intracellular [GO:0005622]	7
GO:0004686	elongation factor-2 kinase activity [GO:0004686]	7
GO:0050661	flavin adenine dinucleotide binding [GO:0050660]	7
GO:0003899	nucleus [GO:0005634]	7
GO:0016429	tRNA (m1A) methyltransferase complex [GO:0031515]	7
GO:0046872	metallopeptidase activity [GO:0008237]	7
GO:0008484	sulfuric ester hydrolase activity [GO:0008484]	7
GO:0004512	inositol biosynthetic process [GO:0006021]	7
GO:0042284	sphingolipid biosynthetic process [GO:0030148]	7
GO:0008641	cellular protein modification process [GO:0006464]	7
GO:0005506	manganese ion binding [GO:0030145]	7
GO:0004372	methyltransferase activity [GO:0008168]	7
GO:0008237	cellular amino acid metabolic process [GO:0006520]	7
GO:0008061	chitin binding [GO:0008061]	7
GO:0050661	NAD binding [GO:0051287]	7
GO:0019789	SUMO transferase activity [GO:0019789]	7
GO:0016491	lipid metabolic process [GO:0006629]	7
GO:0005044	immune response [GO:0006955]	7
GO:0003951	NAD metabolic process [GO:0019674]	7
GO:0003723	exosome (RNase complex) [GO:0000178]	6
GO:0003824	cation binding [GO:0043169]	6
GO:0051536	oxidoreductase activity, acting on the CH-NH2 group of donors, NAD or NADP as acceptor [GO:0016639]	6
GO:0004683	calmodulin-dependent protein kinase activity [GO:0004683]	6
GO:0005524	peroxisomal membrane [GO:0005778]	6
GO:0046872	alpha-1,3-mannosylglycoprotein 2-beta-N-acetylglucosaminyltransferase activity [GO:0003827]	6
GO:0016907	integral component of plasma membrane [GO:0005887]	6
GO:0004143	diacylglycerol kinase activity [GO:0004143]	6
GO:0015299	solute:proton antiporter activity [GO:0015299]	6
GO:0003796	lysozyme activity [GO:0003796]	6
GO:0005198	retrograde vesicle-mediated transport, Golgi to ER [GO:0006890]	6
GO:0003677	zeta DNA polymerase complex [GO:0016035]	6
GO:0050577	GDP-L-fucose synthase activity [GO:0050577]	6
GO:0003746	regulation of transcription from RNA polymerase II promoter [GO:0006357]	6
GO:0016491	cellular amino acid metabolic process [GO:0006520]	6
GO:0004842	zinc ion binding [GO:0008270]	6
GO:0000287	protein serine/threonine kinase activity [GO:0004674]	6
GO:0005261	integral component of membrane [GO:0016021]	6
GO:0008376	acetylgalactosaminyltransferase activity [GO:0008376]	6
GO:0016811	hydrolase activity, acting on carbon-nitrogen (but not peptide) bonds, in linear amides [GO:0016811]	6
GO:0017056	nucleocytoplasmic transport [GO:0006913]	6
GO:0004619	glucose catabolic process [GO:0006007]	6
GO:0008273	integral component of membrane [GO:0016021]	6
GO:0003824	ATP binding [GO:0005524]	6
GO:0004197	extracellular space [GO:0005615]	6
GO:0008270	synaptic transmission [GO:0007268]	6
GO:0008176	tRNA (guanine-N7-)-methyltransferase activity [GO:0008176]	6
GO:0046872	oxidoreductase activity [GO:0016491]	6
GO:0000166	mRNA splicing, via spliceosome [GO:0000398]	6
GO:0005547	phagosome-lysosome fusion involved in apoptotic cell clearance [GO:0090389]	6
GO:0042623	ATP binding [GO:0005524]	6
GO:0046872	electron carrier activity [GO:0009055]	6
GO:0046872	catalytic activity [GO:0003824]	6
GO:0005509	actin filament bundle assembly [GO:0051017]	6
GO:0003723	large ribosomal subunit [GO:0015934]	6
GO:0004970	membrane [GO:0016020]	6
GO:0005245	calcium ion binding [GO:0005509]	6
GO:0005509	voltage-gated calcium channel complex [GO:0005891]	6
GO:0046872	de novo' IMP biosynthetic process [GO:0006189]	6
GO:0030366	molybdopterin synthase activity [GO:0030366]	6
GO:0004128	cytochrome-b5 reductase activity, acting on NAD(P)H [GO:0004128]	6
GO:0016639	glutamate biosynthetic process [GO:0006537]	6
GO:0004567	beta-mannosidase activity [GO:0004567]	6
GO:0030151	molybdenum ion binding [GO:0030151]	6
GO:0003979	UDP-glucose 6-dehydrogenase activity [GO:0003979]	6
GO:0005200	structural constituent of cytoskeleton [GO:0005200]	6
GO:0005524	cilium [GO:0005929]	6
GO:0046872	mitochondrial inner membrane [GO:0005743]	6
GO:0015929	carbohydrate metabolic process [GO:0005975]	6
GO:0030145	phosphoglycerate mutase activity [GO:0004619]	6
GO:0008270	nuclear-transcribed mRNA catabolic process, nonsense-mediated decay [GO:0000184]	6
GO:0008897	holo-[acyl-carrier-protein] synthase activity [GO:0008897]	6
GO:0030170	carbohydrate metabolic process [GO:0005975]	6
GO:0004642	glutamine metabolic process [GO:0006541]	6
GO:0008270	DNA replication [GO:0006260]	6
GO:0046872	guanylate cyclase activity [GO:0004383]	6
GO:0003700	transcription factor complex [GO:0005667]	6
GO:0051537	mitochondrial inner membrane [GO:0005743]	6
GO:0005509	cell [GO:0005623]	6
GO:0050662	de novo' GDP-L-fucose biosynthetic process [GO:0042351]	6
GO:0004814	ATP binding [GO:0005524]	6
GO:0005525	ATP binding [GO:0005524]	6
GO:0004866	endopeptidase inhibitor activity [GO:0004866]	6
GO:0004127	ATP binding [GO:0005524]	6
GO:0042813	Wnt-activated receptor activity [GO:0042813]	6
GO:0008532	N-acetyllactosaminide beta-1,3-N-acetylglucosaminyltransferase activity [GO:0008532]	6
GO:0000166	GMP biosynthetic process [GO:0006177]	6
GO:0016810	carbohydrate metabolic process [GO:0005975]	6
GO:0052855	ADP-dependent NAD(P)H-hydrate dehydratase activity [GO:0052855]	6
GO:0008270	short-term memory [GO:0007614]	6
GO:0008270	tryptophanyl-tRNA aminoacylation [GO:0006436]	6
GO:0051536	glutamate biosynthetic process [GO:0006537]	6
GO:0004402	histone acetyltransferase activity [GO:0004402]	6
GO:0050080	fatty acid biosynthetic process [GO:0006633]	6
GO:0009041	pyrimidine nucleotide biosynthetic process [GO:0006221]	6
GO:0008184	pyridoxal phosphate binding [GO:0030170]	6
GO:0004748	DNA replication [GO:0006260]	6
GO:0004140	coenzyme A biosynthetic process [GO:0015937]	6
GO:0008270	DNA topological change [GO:0006265]	6
GO:0003827	integral component of membrane [GO:0016021]	6
GO:0004014	S-adenosylmethioninamine biosynthetic process [GO:0006557]	6
GO:0008108	UDP-glucose:hexose-1-phosphate uridylyltransferase activity [GO:0008108]	6
GO:0015930	iron-sulfur cluster binding [GO:0051536]	6
GO:0004148	dihydrolipoyl dehydrogenase activity [GO:0004148]	6
GO:0005524	arginine-tRNA ligase activity [GO:0004814]	6
GO:0019187	beta-1,4-mannosyltransferase activity [GO:0019187]	6
GO:0005524	synaptic vesicle [GO:0008021]	6
GO:0004499	endoplasmic reticulum membrane [GO:0005789]	6
GO:0008270	galactose metabolic process [GO:0006012]	6
GO:0046872	methyltransferase activity [GO:0008168]	6
GO:0008963	phospho-N-acetylmuramoyl-pentapeptide-transferase activity [GO:0008963]	6
GO:0008430	cell redox homeostasis [GO:0045454]	6
GO:0003690	mitochondrion [GO:0005739]	6
GO:0005524	perinuclear region of cytoplasm [GO:0048471]	5
GO:0003917	DNA topoisomerase type I activity [GO:0003917]	5
GO:0051537	intracellular membrane-bounded organelle [GO:0043231]	5
GO:0051539	cytoplasm [GO:0005737]	5
GO:0022857	transmembrane transport [GO:0055085]	5
GO:0004798	dTDP biosynthetic process [GO:0006233]	5
GO:0016627	dolichol-linked oligosaccharide biosynthetic process [GO:0006488]	5
GO:0008177	electron transport chain [GO:0022900]	5
GO:0003677	integral component of membrane [GO:0016021]	5
GO:0003682	chromatin remodeling [GO:0006338]	5
GO:0008080	kinase activity [GO:0016301]	5
GO:0005089	nucleus [GO:0005634]	5
GO:0004342	carbohydrate metabolic process [GO:0005975]	5
GO:0008453	alanine-glyoxylate transaminase activity [GO:0008453]	5
GO:0005219	cellular calcium ion homeostasis [GO:0006874]	5
GO:0017166	nematode larval development [GO:0002119]	5
GO:0015450	mitochondrial inner membrane [GO:0005743]	5
GO:0005201	proteinaceous extracellular matrix [GO:0005578]	5
GO:0004357	glutamate-cysteine ligase activity [GO:0004357]	5
GO:0004656	procollagen-proline 4-dioxygenase activity [GO:0004656]	5
GO:0004983	chemotaxis [GO:0006935]	5
GO:0005524	4 iron, 4 sulfur cluster binding [GO:0051539]	5
GO:0046933	proton-transporting ATPase activity, rotational mechanism [GO:0046961]	5
GO:0008168	nucleotide binding [GO:0000166]	5
GO:0004018	de novo' IMP biosynthetic process [GO:0006189]	5
GO:0005524	ribosome [GO:0005840]	5
GO:0004146	NADP binding [GO:0050661]	5
GO:0070626	de novo' AMP biosynthetic process [GO:0044208]	5
GO:0008378	membrane [GO:0016020]	5
GO:0046872	iron-sulfur cluster assembly [GO:0016226]	5
GO:0004135	amylo-alpha-1,6-glucosidase activity [GO:0004135]	5
GO:0000981	sequence-specific DNA binding RNA polymerase II transcription factor activity [GO:0000981]	5
GO:0004149	oxoglutarate dehydrogenase complex [GO:0045252]	5
GO:0003712	zinc ion binding [GO:0008270]	5
GO:0051539	molybdopterin synthase complex [GO:0019008]	5
GO:0004540	rRNA processing [GO:0006364]	5
GO:0003884	D-amino-acid oxidase activity [GO:0003884]	5
GO:0036402	positive regulation of RNA polymerase II transcriptional preinitiation complex assembly [GO:0045899]	5
GO:0046872	structural constituent of cuticle [GO:0042302]	5
GO:0042132	carbohydrate metabolic process [GO:0005975]	5
GO:0004674	maturation of SSU-rRNA [GO:0030490]	5
GO:0046872	photosystem II [GO:0009523]	5
GO:0003723	ribonuclease MRP complex [GO:0000172]	5
GO:0004672	ATP binding [GO:0005524]	5
GO:0015923	mannose metabolic process [GO:0006013]	5
GO:0005262	integral component of membrane [GO:0016021]	5
GO:0016788	D-amino acid catabolic process [GO:0019478]	5
GO:0050661	dihydrofolate reductase activity [GO:0004146]	5
GO:0008478	pyridoxal 5'-phosphate salvage [GO:0009443]	5
GO:0004825	ATP binding [GO:0005524]	5
GO:0005506	tryptophan 5-monooxygenase activity [GO:0004510]	5
GO:0003700	DNA replication [GO:0006260]	5
GO:0005506	L-cysteine metabolic process [GO:0046439]	5
GO:0004812	aminoacyl-tRNA ligase activity [GO:0004812]	5
GO:0017172	iron ion binding [GO:0005506]	5
GO:0016779	nucleotidyltransferase activity [GO:0016779]	5
GO:0001729	ceramide kinase activity [GO:0001729]	5
GO:0008270	protein kinase C-activating G-protein coupled receptor signaling pathway [GO:0007205]	5
GO:0004518	DNA repair [GO:0006281]	5
GO:0008495	heme O biosynthetic process [GO:0048034]	5
GO:0004767	sphingomyelin catabolic process [GO:0006685]	5
GO:0004751	pentose-phosphate shunt, non-oxidative branch [GO:0009052]	5
GO:0004825	methionine-tRNA ligase activity [GO:0004825]	5
GO:0001591	integral component of membrane [GO:0016021]	5
GO:0047453	ATP-dependent NAD(P)H-hydrate dehydratase activity [GO:0047453]	5
GO:0004134	4-alpha-glucanotransferase activity [GO:0004134]	5
GO:0030170	L-kynurenine catabolic process [GO:0097053]	5
GO:0017025	proteasome regulatory particle, base subcomplex [GO:0008540]	5
GO:0004523	RNA-DNA hybrid ribonuclease activity [GO:0004523]	5
GO:0005337	nucleoside transmembrane transporter activity [GO:0005337]	5
GO:0003725	double-stranded RNA binding [GO:0003725]	5
GO:0004836	octopamine biosynthetic process [GO:0006589]	5
GO:0042302	intracellular signal transduction [GO:0035556]	5
GO:0005507	integral component of membrane [GO:0016021]	5
GO:0000287	NAD binding [GO:0051287]	5
GO:0047961	mitochondrion [GO:0005739]	5
GO:0005524	DNA replication factor C complex [GO:0005663]	5
GO:0051287	magnesium ion binding [GO:0000287]	5
GO:0003677	3'-5' exonuclease activity [GO:0008408]	5
GO:0005524	cytosolic proteasome complex [GO:0031597]	5
GO:0004017	ATP binding [GO:0005524]	5
GO:0016491	deoxyribonucleoside diphosphate metabolic process [GO:0009186]	5
GO:0043140	ATP binding [GO:0005524]	5
GO:0008188	neuropeptide receptor activity [GO:0008188]	5
GO:0016874	nucleus [GO:0005634]	5
GO:0004510	serotonin biosynthetic process [GO:0042427]	5
GO:0003689	ATP binding [GO:0005524]	5
GO:0004995	tachykinin receptor activity [GO:0004995]	5
GO:0030429	anthranilate metabolic process [GO:0043420]	5
GO:0003677	gamma DNA polymerase complex [GO:0005760]	5
GO:0016787	N-acetylglucosamine metabolic process [GO:0006044]	5
GO:0004760	serine-pyruvate transaminase activity [GO:0004760]	5
GO:0008483	glycine catabolic process [GO:0006546]	4
GO:0004573	mannosyl-oligosaccharide glucosidase activity [GO:0004573]	4
GO:0003910	zinc ion binding [GO:0008270]	4
GO:0003676	negative regulation of transcription from RNA polymerase II promoter [GO:0000122]	4
GO:0017061	nucleus [GO:0005634]	4
GO:0008134	transcription factor binding [GO:0008134]	4
GO:0008565	nucleocytoplasmic transport [GO:0006913]	4
GO:0004531	deoxyribonuclease II activity [GO:0004531]	4
GO:0003983	UDP-glucose metabolic process [GO:0006011]	4
GO:0016972	cell redox homeostasis [GO:0045454]	4
GO:0046872	ribosome [GO:0005840]	4
GO:0003980	UDP-glucose:glycoprotein glucosyltransferase activity [GO:0003980]	4
GO:0004176	ATP binding [GO:0005524]	4
GO:0008308	voltage-gated anion channel activity [GO:0008308]	4
GO:0004375	pyridoxal phosphate binding [GO:0030170]	4
GO:0008168	DNA methylation [GO:0006306]	4
GO:0008121	ubiquinol-cytochrome-c reductase activity [GO:0008121]	4
GO:0031177	phosphopantetheine binding [GO:0031177]	4
GO:0008381	mechanically-gated ion channel activity [GO:0008381]	4
GO:0043022	translation initiation factor activity [GO:0003743]	4
GO:0004652	RNA polyadenylation [GO:0043631]	4
GO:0003824	carbohydrate metabolic process [GO:0005975]	4
GO:0000287	de novo' AMP biosynthetic process [GO:0044208]	4
GO:0008307	striated muscle paramyosin thick filament assembly [GO:0061203]	4
GO:0005524	CTP synthase activity [GO:0003883]	4
GO:0004989	octopamine receptor activity [GO:0004989]	4
GO:0003676	hermaphrodite germ-line sex determination [GO:0040021]	4
GO:0008531	riboflavin biosynthetic process [GO:0009231]	4
GO:0004499	flavin adenine dinucleotide binding [GO:0050660]	4
GO:0015238	integral component of membrane [GO:0016021]	4
GO:0016428	tRNA (cytosine-5-)-methyltransferase activity [GO:0016428]	4
GO:0010181	cytoplasm [GO:0005737]	4
GO:0004462	lactoylglutathione lyase activity [GO:0004462]	4
GO:0000166	gamma-aminobutyric acid transport [GO:0015812]	4
GO:0046872	L-methionine biosynthetic process from methylthioadenosine [GO:0019509]	4
GO:0030971	Wnt signaling pathway, regulating spindle positioning [GO:0060069]	4
GO:0005102	zinc ion binding [GO:0008270]	4
GO:0016714	aromatic amino acid family metabolic process [GO:0009072]	4
GO:0003994	4 iron, 4 sulfur cluster binding [GO:0051539]	4
GO:0016874	transcription factor complex [GO:0005667]	4
GO:0005245	membrane depolarization during action potential [GO:0086010]	4
GO:0015137	integral component of membrane [GO:0016021]	4
GO:0004129	mitochondrial inner membrane [GO:0005743]	4
GO:0046872	mRNA processing [GO:0006397]	4
GO:0016740	carbohydrate metabolic process [GO:0005975]	4
GO:0015141	sodium ion transport [GO:0006814]	4
GO:0004970	ionotropic glutamate receptor activity [GO:0004970]	4
GO:0000334	3-hydroxyanthranilate 3,4-dioxygenase activity [GO:0000334]	4
GO:0004827	proline-tRNA ligase activity [GO:0004827]	4
GO:0008270	protein targeting to peroxisome [GO:0006625]	4
GO:0003867	4-aminobutyrate transaminase activity [GO:0003867]	4
GO:0003700	ovulation [GO:0030728]	4
GO:0003677	spliceosomal complex [GO:0005681]	4
GO:0005543	spectrin [GO:0008091]	4
GO:0003700	ligase activity [GO:0016874]	4
GO:0005525	adenylosuccinate synthase activity [GO:0004019]	4
GO:0003700	regulation of transcription from RNA polymerase II promoter [GO:0006357]	4
GO:0003713	regulation of transcription, DNA-templated [GO:0006355]	4
GO:0005102	peptidyl-tyrosine autophosphorylation [GO:0038083]	4
GO:0003908	DNA repair [GO:0006281]	4
GO:0004252	regulation of mitochondrial DNA replication [GO:0090296]	4
GO:0004794	amino acid binding [GO:0016597]	4
GO:0046872	determination of adult lifespan [GO:0008340]	4
GO:0005251	integral component of membrane [GO:0016021]	4
GO:0005262	integral component of synaptic vesicle membrane [GO:0030285]	4
GO:0005524	M band [GO:0031430]	4
GO:0016779	RNA processing [GO:0006396]	4
GO:0005524	proton-transporting ATP synthase complex, catalytic core F(1) [GO:0045261]	4
GO:0030170	gamma-aminobutyric acid metabolic process [GO:0009448]	4
GO:0000309	nicotinate-nucleotide adenylyltransferase activity [GO:0004515]	4
GO:0004748	embryo development ending in birth or egg hatching [GO:0009792]	4
GO:0017176	GPI anchor biosynthetic process [GO:0006506]	4
GO:0030695	GTPase regulator activity [GO:0030695]	4
GO:0004747	D-ribose metabolic process [GO:0006014]	4
GO:0004488	folic acid-containing compound biosynthetic process [GO:0009396]	4
GO:0008270	synapse organization [GO:0050808]	4
GO:0043565	oocyte maturation [GO:0001556]	4
GO:0042626	ATPase activity, coupled to transmembrane movement of substances [GO:0042626]	4
GO:0003972	endoplasmic reticulum membrane [GO:0005789]	4
GO:0005093	Rab GDP-dissociation inhibitor activity [GO:0005093]	4
GO:0043141	ATP-dependent 5'-3' DNA helicase activity [GO:0043141]	4
GO:0004645	L-methionine biosynthetic process from methylthioadenosine [GO:0019509]	4
GO:0019992	diacylglycerol binding [GO:0019992]	4
GO:0005509	proteinaceous extracellular matrix [GO:0005578]	4
GO:0050661	N,N-dimethylaniline monooxygenase activity [GO:0004499]	4
GO:0008168	RNA binding [GO:0003723]	4
GO:0003723	nucleotidyltransferase activity [GO:0016779]	4
GO:0008270	response to heat [GO:0009408]	4
GO:0047493	integral component of membrane [GO:0016021]	4
GO:0046983	double-strand break repair via homologous recombination [GO:0000724]	4
GO:0004047	aminomethyltransferase activity [GO:0004047]	4
GO:0004672	peptidyl-serine phosphorylation [GO:0018105]	4
GO:0004749	ribonucleoside monophosphate biosynthetic process [GO:0009156]	4
GO:0004565	beta-galactosidase activity [GO:0004565]	4
GO:0046872	DNA replication [GO:0006260]	4
GO:0033188	sphingomyelin biosynthetic process [GO:0006686]	4
GO:0017069	mRNA splicing, via spliceosome [GO:0000398]	4
GO:0005096	intracellular [GO:0005622]	4
GO:0004850	nucleotide catabolic process [GO:0009166]	4
GO:0003723	methyltransferase activity [GO:0008168]	4
GO:0003839	gamma-glutamylcyclotransferase activity [GO:0003839]	4
GO:0004386	ATP binding [GO:0005524]	4
GO:0015293	succinate transport [GO:0015744]	4
GO:0005524	extrinsic component of cytoplasmic side of plasma membrane [GO:0031234]	4
GO:0004674	protein phosphorylation [GO:0006468]	4
GO:0016639	cellular amino acid metabolic process [GO:0006520]	4
GO:0005516	neuronal cell body [GO:0043025]	4
GO:0004615	mannose biosynthetic process [GO:0019307]	4
GO:0003723	polynucleotide adenylyltransferase activity [GO:0004652]	4
GO:0016534	cyclin-dependent protein kinase 5 holoenzyme complex [GO:0016533]	4
GO:0016972	thiol oxidase activity [GO:0016972]	4
GO:0030170	glycine catabolic process [GO:0006546]	4
GO:0003883	de novo' CTP biosynthetic process [GO:0044210]	4
GO:0004383	neuron projection terminus [GO:0044306]	4
GO:0016765	transferase activity, transferring alkyl or aryl (other than methyl) groups [GO:0016765]	4
GO:0004415	carbohydrate metabolic process [GO:0005975]	4
GO:0015018	membrane [GO:0016020]	4
GO:0008479	queuine tRNA-ribosyltransferase activity [GO:0008479]	4
GO:0043813	locomotion [GO:0040011]	4
GO:0043022	formation of translation preinitiation complex [GO:0001731]	4
GO:0004386	developmental growth [GO:0048589]	4
GO:0005506	oxidoreductase activity, acting on paired donors, with incorporation or reduction of molecular oxygen, reduced pteridine as one donor, and incorporation of one atom of oxygen [GO:0016714]	4
GO:0004019	GTP binding [GO:0005525]	4
GO:0008175	cytoplasmic translation [GO:0002181]	4
GO:0004198	sarcomere [GO:0030017]	4
GO:0003723	cullin-RING ubiquitin ligase complex [GO:0031461]	4
GO:0008270	queuosine biosynthetic process [GO:0008616]	4
GO:0043565	oxidation-dependent protein catabolic process [GO:0070407]	4
GO:0000166	snRNA binding [GO:0017069]	4
GO:0008762	alkylglycerone-phosphate synthase activity [GO:0008609]	4
GO:0004526	RNA processing [GO:0006396]	4
GO:0004348	carbohydrate metabolic process [GO:0005975]	4
GO:0016597	L-threonine ammonia-lyase activity [GO:0004794]	4
GO:0004671	protein C-terminal S-isoprenylcysteine carboxyl O-methyltransferase activity [GO:0004671]	4
GO:0050839	plasma membrane [GO:0005886]	4
GO:0008609	flavin adenine dinucleotide binding [GO:0050660]	4
GO:0005200	actin cytoskeleton organization [GO:0030036]	4
GO:0020037	calcium ion binding [GO:0005509]	4
GO:0035014	phosphatidylinositol 3-kinase regulator activity [GO:0035014]	4
GO:0004515	NAD biosynthetic process [GO:0009435]	4
GO:0003677	intracellular [GO:0005622]	4
GO:0008430	intracellular protein transport [GO:0006886]	4
GO:0005509	sarcoglycan complex [GO:0016012]	4
GO:0005506	heme binding [GO:0020037]	4
GO:0004514	NAD biosynthetic process [GO:0009435]	4
GO:0004618	glycolytic process [GO:0006096]	4
GO:0000774	adenyl-nucleotide exchange factor activity [GO:0000774]	4
GO:0004164	diphthine synthase activity [GO:0004164]	4
GO:0008198	anthranilate metabolic process [GO:0043420]	4
GO:0001106	nucleus [GO:0005634]	4
GO:0004838	L-tyrosine:2-oxoglutarate aminotransferase activity [GO:0004838]	4
GO:0016773	protein dimerization activity [GO:0046983]	4
GO:0004869	cysteine-type endopeptidase inhibitor activity [GO:0004869]	4
GO:0005272	response to amino acid [GO:0043200]	4
GO:0004129	mitochondrial respiratory chain complex IV [GO:0005751]	4
GO:0003924	ATP binding [GO:0005524]	4
GO:0004383	integral component of membrane [GO:0016021]	3
GO:0008270	regulation of transcription from RNA polymerase III promoter [GO:0006359]	3
GO:0003677	nucleoplasm [GO:0005654]	3
GO:0003874	6-pyruvoyltetrahydropterin synthase activity [GO:0003874]	3
GO:0003743	transcription from RNA polymerase II promoter [GO:0006366]	3
GO:0030170	NAD biosynthetic process [GO:0009435]	3
GO:0016709	actin filament depolymerization [GO:0030042]	3
GO:0008177	succinate dehydrogenase (ubiquinone) activity [GO:0008177]	3
GO:0008094	DNA damage checkpoint [GO:0000077]	3
GO:0016740	heparan sulfate proteoglycan biosynthetic process [GO:0015012]	3
GO:0003677	nucleolus [GO:0005730]	3
GO:0004054	ATP binding [GO:0005524]	3
GO:0005524	I band [GO:0031674]	3
GO:0016209	antioxidant activity [GO:0016209]	3
GO:0004871	intracellular signal transduction [GO:0035556]	3
GO:0003824	transcription factor TFIIF complex [GO:0005674]	3
GO:0046872	regulatory region DNA binding [GO:0000975]	3
GO:0004872	receptor activity [GO:0004872]	3
GO:0008137	integral component of membrane [GO:0016021]	3
GO:0005524	checkpoint clamp complex [GO:0030896]	3
GO:0000975	positive regulation of growth rate [GO:0040010]	3
GO:0008483	biosynthetic process [GO:0009058]	3
GO:0015141	succinate transmembrane transport [GO:0071422]	3
GO:0051033	endosome [GO:0005768]	3
GO:0003723	mitochondrion [GO:0005739]	3
GO:0003676	5'-3' exoribonuclease activity [GO:0004534]	3
GO:0004435	lipid catabolic process [GO:0016042]	3
GO:0004842	cell surface receptor signaling pathway [GO:0007166]	3
GO:0001588	dopamine neurotransmitter receptor activity, coupled via Gs [GO:0001588]	3
GO:0005245	determination of left/right asymmetry in nervous system [GO:0035545]	3
GO:0016709	determination of adult lifespan [GO:0008340]	3
GO:0016984	reductive pentose-phosphate cycle [GO:0019253]	3
GO:0046872	cellular iron ion homeostasis [GO:0006879]	3
GO:0016040	iron ion binding [GO:0005506]	3
GO:0080019	fatty-acyl-CoA reductase (alcohol-forming) activity [GO:0080019]	3
GO:0008374	endoplasmic reticulum membrane [GO:0005789]	3
GO:0004519	nucleus [GO:0005634]	3
GO:0004452	isopentenyl-diphosphate delta-isomerase activity [GO:0004452]	3
GO:0015269	striated muscle dense body [GO:0055120]	3
GO:0005524	phosphoribosylaminoimidazolesuccinocarboxamide synthase activity [GO:0004639]	3
GO:0016627	lipid metabolic process [GO:0006629]	3
GO:0008270	regulation of signaling [GO:0023051]	3
GO:0005524	arginine kinase activity [GO:0004054]	3
GO:0016295	oleoyl-[acyl-carrier-protein] hydrolase activity [GO:0004320]	3
GO:0004350	glutamate-5-semialdehyde dehydrogenase activity [GO:0004350]	3
GO:0004222	integrin-mediated signaling pathway [GO:0007229]	3
GO:0004167	metal ion binding [GO:0046872]	3
GO:0004807	glycolytic process [GO:0006096]	3
GO:0004317	3-hydroxypalmitoyl-[acyl-carrier-protein] dehydratase activity [GO:0004317]	3
GO:0005230	synapse [GO:0045202]	3
GO:0004867	response to mechanical stimulus [GO:0009612]	3
GO:0045296	cell-cell adherens junction [GO:0005913]	3
GO:0005249	sarcomere organization [GO:0045214]	3
GO:0016296	zinc ion binding [GO:0008270]	3
GO:0004639	de novo' IMP biosynthetic process [GO:0006189]	3
GO:0003697	nucleotide-excision repair [GO:0006289]	3
GO:0005198	iron-sulfur cluster assembly [GO:0016226]	3
GO:0004715	cell differentiation [GO:0030154]	3
GO:0051539	cytosol [GO:0005829]	3
GO:0005242	neuron projection [GO:0043005]	3
GO:0015116	sulfate transmembrane transporter activity [GO:0015116]	3
GO:0005545	clathrin-coated vesicle [GO:0030136]	3
GO:0003676	gene silencing by RNA [GO:0031047]	3
GO:0004320	palmitoyl-[acyl-carrier-protein] hydrolase activity [GO:0016296]	3
GO:0016040	iron-sulfur cluster binding [GO:0051536]	3
GO:0009055	4 iron, 4 sulfur cluster binding [GO:0051539]	3
GO:0004315	3-oxoacyl-[acyl-carrier-protein] synthase activity [GO:0004315]	3
GO:0004316	3-oxoacyl-[acyl-carrier-protein] reductase (NADPH) activity [GO:0004316]	3
GO:0015450	integral component of membrane [GO:0016021]	3
GO:0004631	cholesterol biosynthetic process [GO:0006695]	3
GO:0004869	lysosome [GO:0005764]	3
GO:0050113	iron ion binding [GO:0005506]	3
GO:0005388	sarcoplasmic reticulum membrane [GO:0033017]	3
GO:0004314	[acyl-carrier-protein] S-malonyltransferase activity [GO:0004314]	3
GO:0004478	one-carbon metabolic process [GO:0006730]	3
GO:0003743	transcription initiation from RNA polymerase II promoter [GO:0006367]	3
GO:0015108	chloride transmembrane transporter activity [GO:0015108]	3
GO:0005524	endoplasmic reticulum [GO:0005783]	3
GO:0051539	3 iron, 4 sulfur cluster binding [GO:0051538]	3
GO:0050660	glutamate synthase (NADH) activity [GO:0016040]	3
GO:0022820	chloride transport [GO:0006821]	3
GO:0008307	sarcomere organization [GO:0045214]	3
GO:0016491	cellular metabolic process [GO:0044237]	3
GO:0000213	tRNA splicing, via endonucleolytic cleavage and ligation [GO:0006388]	3
GO:0016787	ribosome [GO:0005840]	3
GO:0004222	nucleus [GO:0005634]	3
GO:0008107	membrane [GO:0016020]	3
GO:0016787	deadenylation-dependent decapping of nuclear-transcribed mRNA [GO:0000290]	3
GO:0017108	Slx1-Slx4 complex [GO:0033557]	3
GO:0048038	quinone binding [GO:0048038]	3
GO:0008144	drug binding [GO:0008144]	3
GO:0008474	palmitoyl-(protein) hydrolase activity [GO:0008474]	3
GO:0000287	DNA binding [GO:0003677]	3
GO:0008444	mitochondrion [GO:0005739]	3
GO:0005506	iron-sulfur cluster binding [GO:0051536]	3
GO:0050660	FMN binding [GO:0010181]	3
GO:0010181	flavin adenine dinucleotide binding [GO:0050660]	3
GO:0043169	cation binding [GO:0043169]	3
GO:0004411	L-phenylalanine catabolic process [GO:0006559]	3
GO:0003824	integral component of membrane [GO:0016021]	3
GO:0004609	phosphatidylethanolamine biosynthetic process [GO:0006646]	3
GO:0004930	integral component of plasma membrane [GO:0005887]	3
GO:0008271	chloride transport [GO:0006821]	3
GO:0004482	mRNA (guanine-N7-)-methyltransferase activity [GO:0004482]	3
GO:0004408	mitochondrial inner membrane [GO:0005743]	3
GO:0008270	small GTPase mediated signal transduction [GO:0007264]	3
GO:0004534	nucleus [GO:0005634]	3
GO:0019531	sulfate transmembrane transporter activity [GO:0015116]	3
GO:0003713	positive regulation of transcription, DNA-templated [GO:0045893]	3
GO:0005506	inositol catabolic process [GO:0019310]	3
GO:0003854	3-beta-hydroxy-delta5-steroid dehydrogenase activity [GO:0003854]	3
GO:0004887	thyroid hormone receptor activity [GO:0004887]	3
GO:0016651	respiratory chain [GO:0070469]	3
GO:0005254	chloride channel complex [GO:0034707]	3
GO:0004674	peptidyl-serine phosphorylation [GO:0018105]	3
GO:0008270	transcription initiation from RNA polymerase III promoter [GO:0006384]	3
GO:0015116	sulfate transmembrane transport [GO:1902358]	3
GO:0016597	amino acid binding [GO:0016597]	3
GO:0051379	norepinephrine binding [GO:0051380]	3
GO:0005262	calcium channel complex [GO:0034704]	3
GO:0003678	DNA helicase activity [GO:0003678]	3
GO:0015485	Golgi apparatus [GO:0005794]	3
GO:0000166	neurological system process [GO:0050877]	3
GO:0046872	calcium-transporting ATPase activity [GO:0005388]	3
GO:0004733	pyridoxamine-phosphate oxidase activity [GO:0004733]	3
GO:0005506	ammonia assimilation cycle [GO:0019676]	3
GO:0005509	nucleus [GO:0005634]	3
GO:0004313	[acyl-carrier-protein] S-acetyltransferase activity [GO:0004313]	3
GO:0016812	histidine catabolic process to glutamate and formamide [GO:0019556]	3
GO:0008270	protein import into peroxisome matrix [GO:0016558]	3
GO:0051536	structural molecule activity [GO:0005198]	3
GO:0015288	porin activity [GO:0015288]	3
GO:0004421	nucleus [GO:0005634]	3
GO:0004879	nucleus [GO:0005634]	3
GO:0030429	pyridoxal phosphate binding [GO:0030170]	3
GO:0008237	ER to Golgi vesicle-mediated transport [GO:0006888]	3
GO:0015362	high-affinity sodium:dicarboxylate symporter activity [GO:0015362]	3
GO:0000014	DNA repair [GO:0006281]	3
GO:0004222	cell migration [GO:0016477]	3
GO:0000166	DNA-dependent DNA replication [GO:0006261]	3
GO:0004322	cellular iron ion homeostasis [GO:0006879]	3
GO:0042923	G-protein coupled receptor signaling pathway, coupled to cyclic nucleotide second messenger [GO:0007187]	3
GO:0051380	mechanosensory behavior [GO:0007638]	3
GO:0033925	mannosyl-glycoprotein endo-beta-N-acetylglucosaminidase activity [GO:0033925]	3
GO:0008270	protein transport [GO:0015031]	3
GO:0016538	cell division [GO:0051301]	3
GO:0004583	dolichyl-phosphate-glucose-glycolipid alpha-glucosyltransferase activity [GO:0004583]	3
GO:0005509	dystrophin-associated glycoprotein complex [GO:0016010]	3
GO:0003723	membrane [GO:0016020]	3
GO:0031418	iron ion binding [GO:0005506]	3
GO:0005215	protein complex assembly [GO:0006461]	3
GO:0004871	zinc ion binding [GO:0008270]	3
GO:0008199	ferroxidase activity [GO:0004322]	3
GO:0030235	structural constituent of muscle [GO:0008307]	3
GO:0016153	urocanate hydratase activity [GO:0016153]	3
GO:0009055	mitochondrion [GO:0005739]	3
GO:0003824	protein farnesyltransferase complex [GO:0005965]	3
GO:0051538	2 iron, 2 sulfur cluster binding [GO:0051537]	3
GO:0004862	cAMP-dependent protein kinase inhibitor activity [GO:0004862]	3
GO:0008408	zeta DNA polymerase complex [GO:0016035]	3
GO:0008270	biosynthetic process [GO:0009058]	3
GO:0005096	TSC1-TSC2 complex [GO:0033596]	3
GO:0008409	mitochondrion [GO:0005739]	3
GO:0008270	reproduction [GO:0000003]	3
GO:0030170	transaminase activity [GO:0008483]	3
GO:0035014	morphogenesis of an epithelium [GO:0002009]	3
GO:0003964	RNA-directed DNA polymerase activity [GO:0003964]	3
GO:0005525	neuronal cell body [GO:0043025]	3
GO:0004003	core TFIIH complex [GO:0000439]	3
GO:0003735	protein catabolic process [GO:0030163]	3
GO:0005198	cell adhesion [GO:0007155]	3
GO:0015098	molybdate ion transmembrane transporter activity [GO:0015098]	3
GO:0046872	methionine adenosyltransferase activity [GO:0004478]	3
GO:0051537	cell [GO:0005623]	3
GO:0043140	ATP-dependent 3'-5' DNA helicase activity [GO:0043140]	3
GO:0051287	glycerol-3-phosphate dehydrogenase complex [GO:0009331]	3
GO:0008270	DNA repair [GO:0006281]	3
GO:0018738	S-formylglutathione hydrolase activity [GO:0018738]	3
GO:0004993	serotonin receptor activity [GO:0004993]	3
GO:0004567	lysosome [GO:0005764]	3
GO:0042578	phosphatidylinositol dephosphorylation [GO:0046856]	3
GO:0019211	phosphatase activator activity [GO:0019211]	3
GO:0051015	cytoplasm [GO:0005737]	3
GO:0017108	nucleolus [GO:0005730]	3
GO:0003743	formation of translation preinitiation complex [GO:0001731]	3
GO:0003825	alpha,alpha-trehalose-phosphate synthase (UDP-forming) activity [GO:0003825]	3
GO:0005524	mRNA cleavage factor complex [GO:0005849]	3
GO:0004367	carbohydrate metabolic process [GO:0005975]	3
GO:0003735	intracellular protein transport [GO:0006886]	3
GO:0004319	myristoyl-[acyl-carrier-protein] hydrolase activity [GO:0016295]	3
GO:0008408	nuclear exosome (RNase complex) [GO:0000176]	2
GO:0008121	mitochondrial electron transport, ubiquinol to cytochrome c [GO:0006122]	2
GO:0052862	cell wall macromolecule catabolic process [GO:0016998]	2
GO:0004605	CDP-diacylglycerol biosynthetic process [GO:0016024]	2
GO:0004672	olfactory behavior [GO:0042048]	2
GO:0004298	prolyl-tRNA aminoacylation [GO:0006433]	2
GO:0031545	macromolecule modification [GO:0043412]	2
GO:0016887	cytosol [GO:0005829]	2
GO:0016705	lipid biosynthetic process [GO:0008610]	2
GO:0046872	dephosphorylation [GO:0016311]	2
GO:0050062	female genitalia development [GO:0030540]	2
GO:0004096	peroxisome [GO:0005777]	2
GO:0016717	fatty acid biosynthetic process [GO:0006633]	2
GO:0003849	3-deoxy-7-phosphoheptulonate synthase activity [GO:0003849]	2
GO:0004656	peptidyl-proline hydroxylation [GO:0019511]	2
GO:0004889	integral component of membrane [GO:0016021]	2
GO:0017112	membrane [GO:0016020]	2
GO:0046872	RNA binding [GO:0003723]	2
GO:0050661	glucose-6-phosphate dehydrogenase activity [GO:0004345]	2
GO:0003896	primosome complex [GO:1990077]	2
GO:0003952	hydrolase activity, acting on carbon-nitrogen (but not peptide) bonds [GO:0016810]	2
GO:0017070	U5 snRNA binding [GO:0030623]	2
GO:0003918	ATP binding [GO:0005524]	2
GO:0005524	Golgi stack [GO:0005795]	2
GO:0008559	xenobiotic-transporting ATPase activity [GO:0008559]	2
GO:0030283	steroid biosynthetic process [GO:0006694]	2
GO:0017137	integral component of membrane [GO:0016021]	2
GO:0008233	multicellular organismal development [GO:0007275]	2
GO:0046523	S-methyl-5-thioribose-1-phosphate isomerase activity [GO:0046523]	2
GO:0005525	cell body [GO:0044297]	2
GO:0019135	deoxyhypusine monooxygenase activity [GO:0019135]	2
GO:0016702	procollagen-proline 4-dioxygenase activity [GO:0004656]	2
GO:0051033	integral component of membrane [GO:0016021]	2
GO:0005201	extracellular matrix organization [GO:0030198]	2
GO:0017022	myosin binding [GO:0017022]	2
GO:0004300	3-hydroxyacyl-CoA dehydrogenase activity [GO:0003857]	2
GO:0004616	phosphogluconate dehydrogenase (decarboxylating) activity [GO:0004616]	2
GO:0003924	guanyl nucleotide binding [GO:0019001]	2
GO:0004329	methylenetetrahydrofolate dehydrogenase (NADP+) activity [GO:0004488]	2
GO:0010309	acireductone dioxygenase [iron(II)-requiring] activity [GO:0010309]	2
GO:0004190	nucleic acid binding [GO:0003676]	2
GO:0046872	signal transducer activity [GO:0004871]	2
GO:0004004	ATP binding [GO:0005524]	2
GO:0003774	myosin filament [GO:0032982]	2
GO:0045134	UDP catabolic process [GO:0006256]	2
GO:0004550	UTP biosynthetic process [GO:0006228]	2
GO:0005249	protein homooligomerization [GO:0051260]	2
GO:0003844	1,4-alpha-glucan branching enzyme activity [GO:0003844]	2
GO:0004831	methionyl-tRNA aminoacylation [GO:0006431]	2
GO:0003777	metabolic process [GO:0008152]	2
GO:0005524	cell [GO:0005623]	2
GO:0030955	pyruvate kinase activity [GO:0004743]	2
GO:0030729	acetoacetate-CoA ligase activity [GO:0030729]	2
GO:0008270	intracellular transport [GO:0046907]	2
GO:0015198	oligopeptide transporter activity [GO:0015198]	2
GO:0004252	protein catabolic process [GO:0030163]	2
GO:0004674	regulation of translation [GO:0006417]	2
GO:0047800	cysteamine dioxygenase activity [GO:0047800]	2
GO:0003743	positive regulation of translational termination [GO:0045905]	2
GO:0030060	mitochondrial matrix [GO:0005759]	2
GO:0003676	sequence-specific DNA binding transcription factor activity [GO:0003700]	2
GO:0005525	phagocytic vesicle [GO:0045335]	2
GO:0016810	NAD+ synthase (glutamine-hydrolyzing) activity [GO:0003952]	2
GO:0004497	embryonic morphogenesis [GO:0048598]	2
GO:0046872	DNA primase activity [GO:0003896]	2
GO:0016303	cytoplasm [GO:0005737]	2
GO:0003755	histone peptidyl-prolyl isomerization [GO:0000412]	2
GO:0051015	actin filament binding [GO:0051015]	2
GO:0008270	protein catabolic process [GO:0030163]	2
GO:0003700	negative regulation of transcription from RNA polymerase II promoter [GO:0000122]	2
GO:0003676	alanyl-tRNA aminoacylation [GO:0006419]	2
GO:0051015	actomyosin, myosin complex part [GO:0042642]	2
GO:0008134	positive regulation of antifungal peptide production [GO:0002804]	2
GO:0004634	phosphopyruvate hydratase activity [GO:0004634]	2
GO:0008270	RNA secondary structure unwinding [GO:0010501]	2
GO:0004378	GDP-Man:Man1GlcNAc2-PP-Dol alpha-1,3-mannosyltransferase activity [GO:0004378]	2
GO:0005524	catalytic step 2 spliceosome [GO:0071013]	2
GO:0046872	motor activity [GO:0003774]	2
GO:0003746	positive regulation of translational elongation [GO:0045901]	2
GO:0048040	cytoplasm [GO:0005737]	2
GO:0004519	integral component of membrane [GO:0016021]	2
GO:0019843	metal ion binding [GO:0046872]	2
GO:0004335	galactokinase activity [GO:0004335]	2
GO:0001664	G-protein beta/gamma-subunit complex binding [GO:0031683]	2
GO:0004743	glycolytic process [GO:0006096]	2
GO:0005528	nucleolus [GO:0005730]	2
GO:0004871	adherens junction assembly [GO:0034333]	2
GO:0000030	membrane [GO:0016020]	2
GO:0004842	multicellular organismal development [GO:0007275]	2
GO:0008521	acetyl-CoA transporter activity [GO:0008521]	2
GO:0016887	dynein complex [GO:0030286]	2
GO:0033971	hydroxyisourate hydrolase activity [GO:0033971]	2
GO:0043023	ribosome binding [GO:0043022]	2
GO:0003887	DNA-dependent DNA replication [GO:0006261]	2
GO:0005198	protein localization to synapse [GO:0035418]	2
GO:0050662	hydroxymethylglutaryl-CoA reductase (NADPH) activity [GO:0004420]	2
GO:0003852	2-isopropylmalate synthase activity [GO:0003852]	2
GO:0004806	lipid catabolic process [GO:0016042]	2
GO:0005524	mitochondrial intermembrane space [GO:0005758]	2
GO:0004722	meiotic cell cycle [GO:0051321]	2
GO:0003700	hippo signaling [GO:0035329]	2
GO:0004871	lipid metabolic process [GO:0006629]	2
GO:0003743	ribosomal large subunit biogenesis [GO:0042273]	2
GO:0046933	ATP hydrolysis coupled proton transport [GO:0015991]	2
GO:0000287	potassium ion binding [GO:0030955]	2
GO:0020037	oxidoreductase activity, acting on paired donors, with incorporation or reduction of molecular oxygen [GO:0016705]	2
GO:0004148	flavin adenine dinucleotide binding [GO:0050660]	2
GO:0004725	striated muscle dense body [GO:0055120]	2
GO:0004345	glucose metabolic process [GO:0006006]	2
GO:0016491	negative regulation of transcription, DNA-templated [GO:0045892]	2
GO:0004170	dUTP diphosphatase activity [GO:0004170]	2
GO:0000175	cytoplasmic mRNA processing body [GO:0000932]	2
GO:0008496	carbohydrate catabolic process [GO:0016052]	2
GO:0005242	inward rectifier potassium channel activity [GO:0005242]	2
GO:0008081	zinc ion binding [GO:0008270]	2
GO:0019187	cytoplasm [GO:0005737]	2
GO:0019789	ligase activity [GO:0016874]	2
GO:0017151	actin cytoskeleton [GO:0015629]	2
GO:0005524	myofibril [GO:0030016]	2
GO:0016428	zinc ion binding [GO:0008270]	2
GO:0030623	spliceosomal complex [GO:0005681]	2
GO:0008425	2-polyprenyl-6-methoxy-1,4-benzoquinone methyltransferase activity [GO:0008425]	2
GO:0005509	N-glycan processing [GO:0006491]	2
GO:0004620	phospholipase activity [GO:0004620]	2
GO:0004397	biosynthetic process [GO:0009058]	2
GO:0052861	glucan endo-1,4-beta-glucanase activity, C-3 substituted reducing group [GO:0052862]	2
GO:0004827	ATP binding [GO:0005524]	2
GO:0004408	mitochondrion [GO:0005739]	2
GO:0046872	respiratory chain [GO:0070469]	2
GO:0003924	recycling endosome [GO:0055037]	2
GO:0004697	peptidyl-serine phosphorylation [GO:0018105]	2
GO:0046920	integral component of membrane [GO:0016021]	2
GO:0016907	integral component of membrane [GO:0016021]	2
GO:0016820	ATP hydrolysis coupled proton transport [GO:0015991]	2
GO:0008270	carbohydrate metabolic process [GO:0005975]	2
GO:0004641	de novo' IMP biosynthetic process [GO:0006189]	2
GO:0004819	glutamine-tRNA ligase activity [GO:0004819]	2
GO:0033164	biosynthetic process [GO:0009058]	2
GO:0015179	antiporter activity [GO:0015297]	2
GO:0005220	membrane [GO:0016020]	2
GO:0015295	proton transport [GO:0015992]	2
GO:0003896	DNA binding [GO:0003677]	2
GO:0004383	plasma membrane [GO:0005886]	2
GO:0004689	phosphorylase kinase activity [GO:0004689]	2
GO:0004382	gonad morphogenesis [GO:0035262]	2
GO:0004175	endopeptidase activity [GO:0004175]	2
GO:0051539	primosome complex [GO:1990077]	2
GO:0015297	L-alpha-amino acid transmembrane transport [GO:1902475]	2
GO:0004698	membrane [GO:0016020]	2
GO:0008408	epsilon DNA polymerase complex [GO:0008622]	2
GO:0003677	4 iron, 4 sulfur cluster binding [GO:0051539]	2
GO:0016740	acetyl-CoA metabolic process [GO:0006084]	2
GO:0005506	asymmetric cell division [GO:0008356]	2
GO:0003918	DNA topoisomerase type I activity [GO:0003917]	2
GO:0016491	nitrate assimilation [GO:0042128]	2
GO:0043262	guanosine-diphosphatase activity [GO:0004382]	2
GO:0000987	nucleus [GO:0005634]	2
GO:0015271	muscle contraction [GO:0006936]	2
GO:0003723	3'-5'-exoribonuclease activity [GO:0000175]	2
GO:0004601	determination of adult lifespan [GO:0008340]	2
GO:0046872	sarcomere [GO:0030017]	2
GO:0042803	protein homodimerization activity [GO:0042803]	2
GO:0016817	DNA binding [GO:0003677]	2
GO:0016818	hydrolase activity, acting on acid anhydrides, in phosphorus-containing anhydrides [GO:0016818]	2
GO:0004349	glutamate 5-kinase activity [GO:0004349]	2
GO:0033743	peptide-methionine (R)-S-oxide reductase activity [GO:0033743]	2
GO:0008270	peptidyl-threonine phosphorylation [GO:0018107]	2
GO:0003857	mitochondrial fatty acid beta-oxidation multienzyme complex [GO:0016507]	2
GO:0016627	fatty acid biosynthetic process [GO:0006633]	2
GO:0004383	microvillus membrane [GO:0031528]	2
GO:0005096	cell cortex [GO:0005938]	2
GO:0008144	box C/D snoRNP assembly [GO:0000492]	2
GO:0004871	metabolic process [GO:0008152]	2
GO:0004553	glycogen biosynthetic process [GO:0005978]	2
GO:0008649	enzyme-directed rRNA 2'-O-methylation [GO:0000453]	2
GO:0004491	methylmalonate-semialdehyde dehydrogenase (acylating) activity [GO:0004491]	2
GO:0000166	DNA repair [GO:0006281]	2
GO:0005506	NADPH-hemoprotein reductase activity [GO:0003958]	2
GO:0019799	alpha-tubulin acetylation [GO:0071929]	2
GO:0070851	membrane [GO:0016020]	2
GO:0003735	rRNA processing [GO:0006364]	2
GO:0030976	glycolytic process [GO:0006096]	2
GO:0046872	peroxidase activity [GO:0004601]	2
GO:0061630	postreplication repair [GO:0006301]	2
GO:0005524	microtubule [GO:0005874]	2
GO:0004222	CAAX-box protein processing [GO:0071586]	2
GO:0003774	intracellular signal transduction [GO:0035556]	2
GO:0052381	tRNA dimethylallyltransferase activity [GO:0052381]	2
GO:0003729	mRNA cleavage factor complex [GO:0005849]	2
GO:0051287	malate dehydrogenase (decarboxylating) (NAD+) activity [GO:0004471]	2
GO:0008138	protein tyrosine phosphatase activity [GO:0004725]	2
GO:0004591	generation of precursor metabolites and energy [GO:0006091]	2
GO:0050660	proteasome core complex [GO:0005839]	2
GO:0004489	methionine metabolic process [GO:0006555]	2
GO:0004692	cGMP-dependent protein kinase activity [GO:0004692]	2
GO:0016531	mitochondrial intermembrane space [GO:0005758]	2
GO:0031625	protein K63-linked ubiquitination [GO:0070534]	2
GO:0008649	rRNA methyltransferase activity [GO:0008649]	2
GO:0016874	SUMO transferase activity [GO:0019789]	2
GO:0003824	acetyl-CoA metabolic process [GO:0006084]	2
GO:0008270	regulation of Notch signaling pathway [GO:0008593]	2
GO:0019001	signal transducer activity [GO:0004871]	2
GO:0060072	synapse [GO:0045202]	2
GO:0008378	integral component of membrane [GO:0016021]	2
GO:0008233	intein-mediated protein splicing [GO:0016539]	2
GO:0003917	DNA binding [GO:0003677]	2
GO:0016887	microtubule [GO:0005874]	2
GO:0005524	cohesin core heterodimer [GO:0008280]	2
GO:0008137	respiratory chain [GO:0070469]	2
GO:0003723	phenylalanine-tRNA ligase activity [GO:0004826]	2
GO:0005094	cytoplasm [GO:0005737]	2
GO:0008889	glycerol metabolic process [GO:0006071]	2
GO:0005524	phosphorylase kinase complex [GO:0005964]	2
GO:0031683	heterotrimeric G-protein complex [GO:0005834]	2
GO:0043022	mature ribosome assembly [GO:0042256]	2
GO:0005525	G-protein coupled receptor binding [GO:0001664]	2
GO:0004420	coenzyme A metabolic process [GO:0015936]	2
GO:0004163	diphosphomevalonate decarboxylase activity [GO:0004163]	2
GO:0005381	high-affinity iron ion transmembrane transport [GO:0006827]	2
GO:0019948	SUMO activating enzyme activity [GO:0019948]	2
GO:0004674	negative regulation of apoptotic process [GO:0043066]	2
GO:0005516	calmodulin binding [GO:0005516]	1
GO:0004412	NADP binding [GO:0050661]	1
GO:0000166	single-stranded RNA binding [GO:0003727]	1
GO:0003934	cytoplasm [GO:0005737]	1
GO:0005200	response to mechanical stimulus [GO:0009612]	1
GO:0004631	phosphomevalonate kinase activity [GO:0004631]	1
GO:0019899	apoptotic DNA fragmentation [GO:0006309]	1
GO:0043169	L-alpha-amino acid transmembrane transport [GO:1902475]	1
GO:0004160	branched-chain amino acid biosynthetic process [GO:0009082]	1
GO:0004497	ribulose-bisphosphate carboxylase activity [GO:0016984]	1
GO:0016758	mitochondrial fusion [GO:0008053]	1
GO:0004888	cell surface receptor signaling pathway [GO:0007166]	1
GO:0004139	deoxyribonucleotide catabolic process [GO:0009264]	1
GO:0003676	7-methylguanosine mRNA capping [GO:0006370]	1
GO:0019825	oxygen binding [GO:0019825]	1
GO:0004735	proline biosynthetic process [GO:0006561]	1
GO:0005524	adenylate kinase activity [GO:0004017]	1
GO:0004392	metal ion binding [GO:0046872]	1
GO:0004471	malate dehydrogenase (decarboxylating) (NAD+) activity [GO:0004471]	1
GO:0050265	RNA uridylyltransferase activity [GO:0050265]	1
GO:0016868	carbohydrate metabolic process [GO:0005975]	1
GO:0061630	proteasome-mediated ubiquitin-dependent protein catabolic process [GO:0043161]	1
GO:0005198	viral capsid [GO:0019028]	1
GO:0004197	RNA-directed RNA polymerase activity [GO:0003968]	1
GO:0004860	negative regulation of protein kinase activity [GO:0006469]	1
GO:0008270	SCF-dependent proteasomal ubiquitin-dependent protein catabolic process [GO:0031146]	1
GO:0003677	mitochondrion [GO:0005739]	1
GO:0004619	glycolytic process [GO:0006096]	1
GO:0003910	DNA ligase (ATP) activity [GO:0003910]	1
GO:0001591	G-protein coupled amine receptor activity [GO:0008227]	1
GO:0097602	NEDD8 transferase activity [GO:0019788]	1
GO:0050660	NADH dehydrogenase (ubiquinone) activity [GO:0008137]	1
GO:0005200	microtubule-based process [GO:0007017]	1
GO:0016620	glutamate biosynthetic process [GO:0006537]	1
GO:0004788	cell redox homeostasis [GO:0045454]	1
GO:0003724	RNA binding [GO:0003723]	1
GO:0052917	integral component of membrane [GO:0016021]	1
GO:0004151	dihydroorotase activity [GO:0004151]	1
GO:0030975	thiamine diphosphokinase activity [GO:0004788]	1
GO:0004435	lipid metabolic process [GO:0006629]	1
GO:0000298	integral component of membrane [GO:0016021]	1
GO:0016740	pyridoxal phosphate biosynthetic process [GO:0042823]	1
GO:0004674	nematode larval development [GO:0002119]	1
GO:0003924	viral nucleocapsid [GO:0019013]	1
GO:0016758	ATP synthesis coupled proton transport [GO:0015986]	1
GO:0003723	endoplasmic reticulum membrane [GO:0005789]	1
GO:0004596	nematode larval development [GO:0002119]	1
GO:0004190	nucleus [GO:0005634]	1
GO:0008234	lysosome [GO:0005764]	1
GO:0046872	synapse [GO:0045202]	1
GO:0061630	protein ubiquitination involved in ubiquitin-dependent protein catabolic process [GO:0042787]	1
GO:0003676	mRNA processing [GO:0006397]	1
GO:0004674	RNA phosphodiester bond hydrolysis, endonucleolytic [GO:0090502]	1
GO:0008227	integral component of plasma membrane [GO:0005887]	1
GO:0016874	nicotinate phosphoribosyltransferase activity [GO:0004516]	1
GO:0008442	3-hydroxyisobutyrate dehydrogenase activity [GO:0008442]	1
GO:0016747	response to hypoxia [GO:0001666]	1
GO:0004765	chorismate biosynthetic process [GO:0009423]	1
GO:0051287	histidinol dehydrogenase activity [GO:0004399]	1
GO:0004791	thiamine metabolic process [GO:0006772]	1
GO:0005524	endoplasmic reticulum membrane [GO:0005789]	1
GO:0003942	cytoplasm [GO:0005737]	1
GO:0005487	structural constituent of nuclear pore [GO:0017056]	1
GO:0031177	transferase activity [GO:0016740]	1
GO:0016740	molybdopterin cofactor metabolic process [GO:0043545]	1
GO:0008080	cation transmembrane transporter activity [GO:0008324]	1
GO:0003774	locomotory behavior [GO:0007626]	1
GO:0030553	cGMP binding [GO:0030553]	1
GO:0016756	glutathione gamma-glutamylcysteinyltransferase activity [GO:0016756]	1
GO:0030170	isoleucine biosynthetic process [GO:0009097]	1
GO:0005244	positive regulation of synaptic transmission, GABAergic [GO:0032230]	1
GO:0015197	peptide transporter activity [GO:0015197]	1
GO:0003954	NADH dehydrogenase activity [GO:0003954]	1
GO:0003713	transcription coactivator activity [GO:0003713]	1
GO:0004879	aspartic-type endopeptidase activity [GO:0004190]	1
GO:0004791	removal of superoxide radicals [GO:0019430]	1
GO:0003746	positive regulation of translational termination [GO:0045905]	1
GO:0015171	amino acid transmembrane transporter activity [GO:0015171]	1
GO:0005506	oxidoreductase activity, acting on paired donors, with incorporation or reduction of molecular oxygen [GO:0016705]	1
GO:0008270	mRNA splicing, via spliceosome [GO:0000398]	1
GO:0004521	endoribonuclease activity [GO:0004521]	1
GO:0061631	ubiquitin protein ligase binding [GO:0031625]	1
GO:0005525	plasma membrane [GO:0005886]	1
GO:0008270	positive regulation of transcription from RNA polymerase II promoter [GO:0045944]	1
GO:0004521	endoplasmic reticulum unfolded protein response [GO:0030968]	1
GO:0016787	methylenetetrahydrofolate dehydrogenase (NADP+) activity [GO:0004488]	1
GO:0003984	acetolactate synthase activity [GO:0003984]	1
GO:0050661	homoserine dehydrogenase activity [GO:0004412]	1
GO:0004109	coproporphyrinogen oxidase activity [GO:0004109]	1
GO:0046872	4 iron, 4 sulfur cluster binding [GO:0051539]	1
GO:0004222	mitochondrion [GO:0005739]	1
GO:0004871	transferase activity [GO:0016740]	1
GO:0003922	GMP biosynthetic process [GO:0006177]	1
GO:0003924	mitochondrial outer membrane [GO:0005741]	1
GO:0004075	ATP binding [GO:0005524]	1
GO:0008762	D-arabinono-1,4-lactone oxidase activity [GO:0003885]	1
GO:0046872	biotin carboxylase activity [GO:0004075]	1
GO:0003968	RNA helicase activity [GO:0003724]	1
GO:0016624	oxidoreductase activity, acting on the aldehyde or oxo group of donors, disulfide as acceptor [GO:0016624]	1
GO:0051996	lipid biosynthetic process [GO:0008610]	1
GO:0008448	carbohydrate metabolic process [GO:0005975]	1
GO:0016887	nucleus [GO:0005634]	1
GO:0005524	integral component of endoplasmic reticulum membrane [GO:0030176]	1
GO:0016831	endoplasmic reticulum membrane [GO:0005789]	1
GO:0004474	embryo development [GO:0009790]	1
GO:0004636	zinc ion binding [GO:0008270]	1
GO:0019826	cyclic nucleotide biosynthetic process [GO:0009190]	1
GO:0004367	NAD binding [GO:0051287]	1
GO:0008092	myosin filament [GO:0032982]	1
GO:0016462	GMP biosynthetic process [GO:0006177]	1
GO:0034038	deoxyhypusine biosynthetic process from spermidine [GO:0050983]	1
GO:0003676	tRNA-intron endonuclease activity [GO:0000213]	1
GO:0004004	spliceosomal complex [GO:0005681]	1
GO:0015450	intracellular [GO:0005622]	1
GO:0005243	calcium channel inhibitor activity [GO:0019855]	1
GO:0046872	mitochondrial matrix [GO:0005759]	1
GO:0004107	aromatic amino acid family biosynthetic process [GO:0009073]	1
GO:0015385	cellular monovalent inorganic cation homeostasis [GO:0030004]	1
GO:0016887	adenylate kinase activity [GO:0004017]	1
GO:0003677	cytoskeleton [GO:0005856]	1
GO:0005524	proteasome complex [GO:0000502]	1
GO:0042626	membrane [GO:0016020]	1
GO:0019788	nuclear SCF ubiquitin ligase complex [GO:0043224]	1
GO:0004674	cellular response to DNA damage stimulus [GO:0006974]	1
GO:0016857	glycosaminoglycan biosynthetic process [GO:0006024]	1
GO:0004826	ATP binding [GO:0005524]	1
GO:0004418	hydroxymethylbilane synthase activity [GO:0004418]	1
GO:0046872	endonuclease activity [GO:0004519]	1
GO:0016740	tRNA processing [GO:0008033]	1
GO:0015930	glutamate biosynthetic process [GO:0006537]	1
GO:0047105	4-trimethylammoniobutyraldehyde dehydrogenase activity [GO:0047105]	1
GO:0003707	regulation of fatty acid metabolic process [GO:0019217]	1
GO:0005525	axonemal microtubule [GO:0005879]	1
GO:0005543	ncRNA export from nucleus [GO:0097064]	1
GO:0005109	cell fate commitment [GO:0045165]	1
GO:0016872	mitochondrion [GO:0005739]	1
GO:0016717	lipid metabolic process [GO:0006629]	1
GO:0016705	RNA-directed DNA polymerase activity [GO:0003964]	1
GO:0031625	ubiquitin protein ligase binding [GO:0031625]	1
GO:0016742	oxidoreductase activity, acting on the aldehyde or oxo group of donors, NAD or NADP as acceptor [GO:0016620]	1
GO:0004100	chitin synthase activity [GO:0004100]	1
GO:0004827	glutamyl-tRNA aminoacylation [GO:0006424]	1
GO:0031625	protein polyubiquitination [GO:0000209]	1
GO:0042030	mitochondrion [GO:0005739]	1
GO:0004617	L-serine biosynthetic process [GO:0006564]	1
GO:0046872	aconitate hydratase activity [GO:0003994]	1
GO:0051287	phosphoglycerate dehydrogenase activity [GO:0004617]	1
GO:0008444	CDP-diacylglycerol-glycerol-3-phosphate 3-phosphatidyltransferase activity [GO:0008444]	1
GO:0048038	NADH dehydrogenase (ubiquinone) activity [GO:0008137]	1
GO:0019843	rRNA binding [GO:0019843]	1
GO:0003700	positive regulation of transcription from RNA polymerase II promoter in response to stress [GO:0036003]	1
GO:0005261	cation channel complex [GO:0034703]	1
GO:0004483	nucleic acid binding [GO:0003676]	1
GO:0044822	translation release factor complex [GO:0018444]	1
GO:0016920	pyroglutamyl-peptidase activity [GO:0016920]	1
GO:0004794	L-threonine ammonia-lyase activity [GO:0004794]	1
GO:0008168	zinc ion binding [GO:0008270]	1
GO:0004754	lysine biosynthetic process via aminoadipic acid [GO:0019878]	1
GO:0003924	lysosome [GO:0005764]	1
GO:0016791	protein binding, bridging [GO:0030674]	1
GO:0046872	shikimate kinase activity [GO:0004765]	1
GO:0050660	integral component of membrane [GO:0016021]	1
GO:0016853	carbohydrate metabolic process [GO:0005975]	1
GO:0004514	nicotinate nucleotide biosynthetic process [GO:0019357]	1
GO:0016829	molybdenum ion binding [GO:0030151]	1
GO:0016887	vacuolar membrane [GO:0005774]	1
GO:0004743	potassium ion binding [GO:0030955]	1
GO:0003743	tRNA methylation [GO:0030488]	1
GO:0003743	negative regulation of translation [GO:0017148]	1
GO:0004409	4 iron, 4 sulfur cluster binding [GO:0051539]	1
GO:0004197	meiotic spindle [GO:0072687]	1
GO:0004814	arginine-tRNA ligase activity [GO:0004814]	1
GO:0005201	cell-matrix adhesion [GO:0007160]	1
GO:0016891	endoribonuclease activity, producing 5'-phosphomonoesters [GO:0016891]	1
GO:0004556	alpha-amylase activity [GO:0004556]	1
GO:0000155	phosphorelay sensor kinase activity [GO:0000155]	1
GO:0004989	octopamine or tyramine signaling pathway [GO:0007211]	1
GO:0005080	protein kinase C binding [GO:0005080]	1
GO:0004451	determination of adult lifespan [GO:0008340]	1
GO:0000049	RNA (guanine-N7)-methylation [GO:0036265]	1
GO:0008135	translation [GO:0006412]	1
GO:0000287	ATP binding [GO:0005524]	1
GO:0003824	nucleus [GO:0005634]	1
GO:0046872	ribulose-phosphate 3-epimerase activity [GO:0004750]	1
GO:0003841	integral component of membrane [GO:0016021]	1
GO:1990050	phosphatidic acid transporter activity [GO:1990050]	1
GO:0016740	response to stress [GO:0006950]	1
GO:0004326	tetrahydrofolylpolyglutamate synthase activity [GO:0004326]	1
GO:0004424	histidine biosynthetic process [GO:0000105]	1
GO:0000287	striated muscle dense body [GO:0055120]	1
GO:0004697	zinc ion binding [GO:0008270]	1
GO:0046872	malate metabolic process [GO:0006108]	1
GO:0004471	metal ion binding [GO:0046872]	1
GO:0008237	zinc ion binding [GO:0008270]	1
GO:0004588	de novo' pyrimidine nucleobase biosynthetic process [GO:0006207]	1
GO:0016301	thiamine binding [GO:0030975]	1
GO:0004640	phosphoribosylanthranilate isomerase activity [GO:0004640]	1
GO:0004252	insulin processing [GO:0030070]	1
GO:0005198	positive regulation of locomotion [GO:0040017]	1
GO:0000166	mRNA cis splicing, via spliceosome [GO:0045292]	1
GO:0035091	cell morphogenesis [GO:0000902]	1
GO:0003877	ATP adenylyltransferase activity [GO:0003877]	1
GO:0005525	calcium ion binding [GO:0005509]	1
GO:0008686	3,4-dihydroxy-2-butanone-4-phosphate synthase activity [GO:0008686]	1
GO:0044822	poly(A) RNA binding [GO:0044822]	1
GO:0008195	nuclear envelope reassembly [GO:0031468]	1
GO:0004608	phosphatidylcholine biosynthetic process [GO:0006656]	1
GO:0004750	pentose-phosphate shunt [GO:0006098]	1
GO:0003856	3-dehydroquinate dehydratase activity [GO:0003855]	1
GO:0005198	cell-matrix adhesion [GO:0007160]	1
GO:0008270	protein folding [GO:0006457]	1
GO:0008239	dipeptidyl-peptidase activity [GO:0008239]	1
GO:0016742	metal ion binding [GO:0046872]	1
GO:0016984	photosynthesis [GO:0015979]	1
GO:0043022	positive regulation of translational elongation [GO:0045901]	1
GO:0042626	lysosomal membrane [GO:0005765]	1
GO:0008270	heme biosynthetic process [GO:0006783]	1
GO:0003690	enzyme binding [GO:0019899]	1
GO:0004592	pantoate-beta-alanine ligase activity [GO:0004592]	1
GO:0005524	chromatin [GO:0000785]	1
GO:0004853	porphyrin-containing compound biosynthetic process [GO:0006779]	1
GO:0004048	anthranilate phosphoribosyltransferase activity [GO:0004048]	1
GO:0004721	negative regulation of exocytosis [GO:0045920]	1
GO:0004635	phosphoribosyl-ATP diphosphatase activity [GO:0004636]	1
GO:0004697	protein kinase C activity [GO:0004697]	1
GO:0004341	gluconolactonase activity [GO:0004341]	1
GO:0008408	exosome (RNase complex) [GO:0000178]	1
GO:0070025	carbon monoxide binding [GO:0070025]	1
GO:0005452	membrane [GO:0016020]	1
GO:0005355	glucose transmembrane transporter activity [GO:0005355]	1
GO:0030246	membrane [GO:0016020]	1
GO:0005525	condensed chromosome kinetochore [GO:0000777]	1
GO:0005096	cell junction [GO:0030054]	1
GO:0003735	mitochondrial genome maintenance [GO:0000002]	1
GO:0015078	mitochondrial inner membrane [GO:0005743]	1
GO:0008270	leukotriene biosynthetic process [GO:0019370]	1
GO:0008476	peptidyl-tyrosine sulfation [GO:0006478]	1
GO:0003879	ATP binding [GO:0005524]	1
GO:0004450	isocitrate dehydrogenase (NADP+) activity [GO:0004450]	1
GO:0008270	synaptic transmission, cholinergic [GO:0007271]	1
GO:0004638	de novo' IMP biosynthetic process [GO:0006189]	1
GO:0003714	nitrate assimilation [GO:0042128]	1
GO:0004004	nucleus [GO:0005634]	1
GO:0004622	lysophospholipase activity [GO:0004622]	1
GO:0003842	1-pyrroline-5-carboxylate dehydrogenase activity [GO:0003842]	1
GO:0008117	carboxylic acid metabolic process [GO:0019752]	1
GO:0016820	vacuolar proton-transporting V-type ATPase complex [GO:0016471]	1
GO:0019901	positive regulation of protein kinase activity [GO:0045860]	1
GO:0008176	tRNA binding [GO:0000049]	1
GO:0005524	1-phosphatidylinositol-3-kinase activity [GO:0016303]	1
GO:0003884	peroxisome [GO:0005777]	1
GO:0004310	integral component of membrane [GO:0016021]	1
GO:0004370	mitochondrion [GO:0005739]	1
GO:0000062	lipid binding [GO:0008289]	1
GO:0008270	lipid metabolic process [GO:0006629]	1
GO:0004824	lysine-tRNA ligase activity [GO:0004824]	1
GO:0046872	nucleic acid binding [GO:0003676]	1
GO:0046872	ligase activity [GO:0016874]	1
GO:0015321	sodium-dependent phosphate transmembrane transporter activity [GO:0015321]	1
GO:0003871	5-methyltetrahydropteroyltriglutamate-homocysteine S-methyltransferase activity [GO:0003871]	1
GO:0046872	DNA-directed RNA polymerase activity [GO:0003899]	1
GO:0051536	N-acetyltransferase activity [GO:0008080]	1
GO:0004129	integral component of membrane [GO:0016021]	1
GO:0004888	sensory perception of chemical stimulus [GO:0007606]	1
GO:0046577	long-chain-alcohol oxidase activity [GO:0046577]	1
GO:0005525	cleavage furrow [GO:0032154]	1
GO:0016874	striated muscle dense body [GO:0055120]	1
GO:0003677	DNA-directed RNA polymerase III complex [GO:0005666]	1
GO:0003684	magnesium ion binding [GO:0000287]	1
GO:0016788	phosphopantetheine binding [GO:0031177]	1
GO:0015075	membrane [GO:0016020]	1
GO:0004825	tRNA binding [GO:0000049]	1
GO:0005245	response to heat [GO:0009408]	1
GO:0005524	centrosome [GO:0005813]	1
GO:0004579	integral component of membrane [GO:0016021]	1
GO:0004610	carbohydrate metabolic process [GO:0005975]	1
GO:0008967	phosphoglycolate phosphatase activity [GO:0008967]	1
GO:0008080	iron-sulfur cluster binding [GO:0051536]	1
GO:0008796	bis(5'-nucleosyl)-tetraphosphatase activity [GO:0008796]	1
GO:0005525	cell surface [GO:0009986]	1
GO:0003824	calcium ion binding [GO:0005509]	1
GO:0020037	iron ion binding [GO:0005506]	1
GO:0046872	heme oxidation [GO:0006788]	1
GO:0016303	intracellular [GO:0005622]	1
GO:0031071	cysteine desulfurase activity [GO:0031071]	1
GO:0008270	DNA integration [GO:0015074]	1
GO:0004658	propionyl-CoA carboxylase activity [GO:0004658]	1
GO:0030276	calcium ion binding [GO:0005509]	1
GO:0008092	myofibril [GO:0030016]	1
GO:0015035	protein disulfide oxidoreductase activity [GO:0015035]	1
GO:0016301	phosphoenolpyruvate carboxykinase (GTP) activity [GO:0004613]	1
GO:0030337	DNA binding [GO:0003677]	1
GO:0005524	chloroplast [GO:0009507]	1
GO:0019825	aerotaxis [GO:0009454]	1
GO:0016788	biosynthetic process [GO:0009058]	1
GO:0003954	mitochondrial respiratory chain complex I [GO:0005747]	1
GO:0008171	O-methyltransferase activity [GO:0008171]	1
GO:0003866	3-dehydroquinate synthase activity [GO:0003856]	1
GO:0008270	histidine biosynthetic process [GO:0000105]	1
GO:0030674	dephosphorylation [GO:0016311]	1
GO:0004399	phosphoribosyl-AMP cyclohydrolase activity [GO:0004635]	1
GO:0055077	gap junction channel activity [GO:0005243]	1
GO:0030151	pyridoxal phosphate binding [GO:0030170]	1
GO:0004352	glutamate catabolic process to 2-oxoglutarate [GO:0019551]	1
GO:0004377	membrane [GO:0016020]	1
GO:0005544	synaptic vesicle membrane [GO:0030672]	1
GO:0004506	squalene monooxygenase activity [GO:0004506]	1
GO:0015369	fungal-type vacuole [GO:0000324]	1
GO:0016758	protein glycosylation [GO:0006486]	1
GO:0046872	chemotaxis [GO:0006935]	1
GO:0005516	integral component of membrane [GO:0016021]	1
GO:0004746	riboflavin biosynthetic process [GO:0009231]	1
GO:0008677	cytoplasm [GO:0005737]	1
GO:0060072	calcium-activated potassium channel activity [GO:0015269]	1
GO:0004108	carbohydrate metabolic process [GO:0005975]	1
GO:0009055	cell redox homeostasis [GO:0045454]	1
GO:0003855	cytoplasm [GO:0005737]	1
GO:0030170	cysteine metabolic process [GO:0006534]	1
GO:0005200	regulation of cytokinesis [GO:0032465]	1
GO:0004764	aromatic amino acid family biosynthetic process [GO:0009073]	1
GO:0008094	DNA-dependent ATPase activity [GO:0008094]	1
GO:0005351	proton transport [GO:0015992]	1
GO:0003964	heme binding [GO:0020037]	1
GO:0004471	NAD binding [GO:0051287]	1
GO:0004697	neurotransmitter secretion [GO:0007269]	1
GO:0003676	lysyl-tRNA aminoacylation [GO:0006430]	1
GO:0016787	mitochondrion [GO:0005739]	1
GO:0008137	intracellular [GO:0005622]	1
GO:0004612	gluconeogenesis [GO:0006094]	1
GO:0004715	cell migration [GO:0016477]	1
GO:0003924	cytoplasmic side of plasma membrane [GO:0009898]	1
GO:0004126	cytidine deaminase activity [GO:0004126]	1
GO:0008092	cell-cell junction organization [GO:0045216]	1
GO:0008170	N-methyltransferase activity [GO:0008170]	1
GO:0005199	structural constituent of cell wall [GO:0005199]	1
GO:0004370	glycerol catabolic process [GO:0019563]	1
GO:0004553	cell wall organization [GO:0071555]	1
GO:0004494	methylmalonyl-CoA mutase activity [GO:0004494]	1
GO:0003958	FMN binding [GO:0010181]	1
GO:0004106	chorismate metabolic process [GO:0046417]	1
GO:0015266	protein channel activity [GO:0015266]	1
GO:0016787	ligase activity [GO:0016874]	1
GO:0004222	phosphoric diester hydrolase activity [GO:0008081]	1
GO:0005509	extrinsic component of membrane [GO:0019898]	1
GO:0004049	anthranilate synthase activity [GO:0004049]	1
GO:0030295	negative regulation of Ras protein signal transduction [GO:0046580]	1
GO:0017048	cell body [GO:0044297]	1
GO:0008270	glutathione biosynthetic process [GO:0006750]	1
GO:0004550	ATP metabolic process [GO:0046034]	1
GO:0070026	phosphorus-oxygen lyase activity [GO:0016849]	1
GO:0003922	pyrophosphatase activity [GO:0016462]	1
GO:0005525	axon [GO:0030424]	1
GO:0046872	microtubule organizing center [GO:0005815]	1
GO:0050038	L-xylulose reductase (NADP+) activity [GO:0050038]	1
GO:0003723	spliceosomal complex [GO:0005681]	1
GO:0004849	UMP salvage [GO:0044206]	1
GO:0005524	glycerol-3-phosphate dehydrogenase complex [GO:0009331]	1
GO:0016301	phosphoenolpyruvate carboxykinase (ATP) activity [GO:0004612]	1
GO:0016491	peroxisome [GO:0005777]	1
GO:0030170	Mo-molybdopterin cofactor biosynthetic process [GO:0006777]	1
GO:0000166	metal ion transport [GO:0030001]	1
GO:0008134	protein refolding [GO:0042026]	1
GO:0008519	membrane [GO:0016020]	1
GO:0000166	cyclic nucleotide biosynthetic process [GO:0009190]	1
GO:0003723	cysteine-type endopeptidase activity [GO:0004197]	1
GO:0004828	selenocysteinyl-tRNA(Sec) biosynthetic process [GO:0097056]	1
GO:0016274	protein-arginine N-methyltransferase activity [GO:0016274]	1
GO:0005525	Gtr1-Gtr2 GTPase complex [GO:1990131]	1
GO:0008270	methionine biosynthetic process [GO:0009086]	1
GO:0003700	transcription regulatory region DNA binding [GO:0044212]	1
GO:0051287	aspartate-semialdehyde dehydrogenase activity [GO:0004073]	1
GO:0004623	lipid catabolic process [GO:0016042]	1
GO:0008762	membrane [GO:0016020]	1
GO:0004857	mitochondrion [GO:0005739]	1
GO:0003924	nucleus [GO:0005634]	1
GO:0003999	adenine phosphoribosyltransferase activity [GO:0003999]	1
GO:0015923	zinc ion binding [GO:0008270]	1
GO:0004653	polypeptide N-acetylgalactosaminyltransferase activity [GO:0004653]	1
GO:0016620	biosynthetic process [GO:0009058]	1
GO:0003997	peroxisome [GO:0005777]	1
GO:0004655	zinc ion binding [GO:0008270]	1
GO:0030274	M band [GO:0031430]	1
[truncated: 156 more rows]

## Sheet: Cellular Components
GO ID	GO Term (Cellular Components)	Number of ORF
GO:0016021	integral component of membrane [GO:0016021]	2836
GO:0005634	nucleus [GO:0005634]	958
GO:0016020	membrane [GO:0016020]	485
GO:0016021	G-protein coupled receptor activity [GO:0004930]	463
GO:0005840	ribosome [GO:0005840]	457
GO:0005622	intracellular [GO:0005622]	441
GO:0005737	cytoplasm [GO:0005737]	358
GO:0005737	ATP binding [GO:0005524]	249
GO:0005634	DNA binding [GO:0003677]	230
GO:0016021	plasma membrane [GO:0005886]	194
GO:0016021	hedgehog receptor activity [GO:0008158]	157
GO:0005623	cell [GO:0005623]	156
GO:0005856	cytoskeleton [GO:0005856]	146
GO:0016021	ATPase activity, coupled to transmembrane movement of substances [GO:0042626]	146
GO:0005622	GTP binding [GO:0005525]	139
GO:0030054	cell junction [GO:0030054]	130
GO:0016021	postsynaptic membrane [GO:0045211]	123
GO:0016021	ATP binding [GO:0005524]	119
GO:0016021	extracellular ligand-gated ion channel activity [GO:0005230]	118
GO:0016020	GTP binding [GO:0005525]	105
GO:0016592	RNA polymerase II transcription cofactor activity [GO:0001104]	99
GO:0030054	integral component of membrane [GO:0016021]	98
GO:0005622	membrane [GO:0016020]	98
GO:0005615	extracellular space [GO:0005615]	94
GO:0045211	acetylcholine-activated cation-selective channel activity [GO:0004889]	89
GO:0005634	nucleic acid binding [GO:0003676]	89
GO:0005886	synapse [GO:0045202]	88
GO:0045202	extracellular ligand-gated ion channel activity [GO:0005230]	88
GO:0016459	motor activity [GO:0003774]	88
GO:0005576	extracellular region [GO:0005576]	83
GO:0005874	ATP binding [GO:0005524]	83
GO:0005622	ATP binding [GO:0005524]	82
GO:0005871	microtubule [GO:0005874]	80
GO:0000139	Golgi membrane [GO:0000139]	78
GO:0005789	integral component of membrane [GO:0016021]	76
GO:0005737	nucleus [GO:0005634]	75
GO:0005783	endoplasmic reticulum [GO:0005783]	75
GO:0005739	mitochondrion [GO:0005739]	71
GO:0016021	calcium ion binding [GO:0005509]	70
GO:0005634	mRNA processing [GO:0006397]	68
GO:0030131	clathrin adaptor complex [GO:0030131]	68
GO:0005921	gap junction [GO:0005921]	65
GO:0005874	GTPase activity [GO:0003924]	62
GO:0005886	homophilic cell adhesion via plasma membrane adhesion molecules [GO:0007156]	61
GO:0005737	GTP binding [GO:0005525]	60
GO:0008076	protein homooligomerization [GO:0051260]	60
GO:0005886	G-protein coupled receptor activity [GO:0004930]	60
GO:0005852	eukaryotic translation initiation factor 3 complex [GO:0005852]	59
GO:0016021	cation transmembrane transporter activity [GO:0008324]	57
GO:0005622	guanyl-nucleotide exchange factor activity [GO:0005085]	57
GO:0005622	MAP kinase activity [GO:0004707]	56
GO:0005581	collagen trimer [GO:0005581]	53
GO:0005743	mitochondrial inner membrane [GO:0005743]	51
GO:0000786	nucleus [GO:0005634]	50
GO:0005789	endoplasmic reticulum membrane [GO:0005789]	47
GO:0005634	histone-lysine N-methyltransferase activity [GO:0018024]	47
GO:0033290	eukaryotic 48S preinitiation complex [GO:0033290]	46
GO:0016282	eukaryotic 43S preinitiation complex [GO:0016282]	46
GO:0019898	extrinsic component of membrane [GO:0019898]	46
GO:0005737	metal ion binding [GO:0046872]	44
GO:0016020	intracellular protein transport [GO:0006886]	44
GO:0005622	guanylate cyclase activity [GO:0004383]	42
GO:0005634	DNA-directed RNA polymerase activity [GO:0003899]	41
GO:0005794	Golgi apparatus [GO:0005794]	40
GO:0005634	transcription factor complex [GO:0005667]	39
GO:0005634	histone acetyltransferase activity [GO:0004402]	39
GO:0005739	metal ion binding [GO:0046872]	38
GO:0016021	calcium-transporting ATPase activity [GO:0005388]	38
GO:0005886	extracellular ligand-gated ion channel activity [GO:0005230]	37
GO:0005886	ion transport [GO:0006811]	37
GO:0005667	sequence-specific DNA binding transcription factor activity [GO:0003700]	37
GO:0005634	nucleosome assembly [GO:0006334]	37
GO:0016021	carbohydrate binding [GO:0030246]	36
GO:0016020	homophilic cell adhesion via plasma membrane adhesion molecules [GO:0007156]	36
GO:0005634	zinc ion binding [GO:0008270]	36
GO:0005622	calcium-dependent cysteine-type endopeptidase activity [GO:0004198]	35
GO:0016021	cell adhesion [GO:0007155]	35
GO:0016021	amino acid transmembrane transporter activity [GO:0015171]	35
GO:0015935	RNA binding [GO:0003723]	35
GO:0005643	nuclear pore [GO:0005643]	35
GO:0005622	diacylglycerol kinase activity [GO:0004143]	34
GO:0045211	ionotropic glutamate receptor activity [GO:0004970]	34
GO:0005886	plasma membrane [GO:0005886]	33
GO:0030915	Smc5-Smc6 complex [GO:0030915]	32
GO:0016020	mannosyl-oligosaccharide 1,2-alpha-mannosidase activity [GO:0004571]	32
GO:0016021	transferase activity [GO:0016740]	31
GO:0005622	Rho guanyl-nucleotide exchange factor activity [GO:0005089]	31
GO:0005882	intermediate filament [GO:0005882]	31
GO:0000502	enzyme regulator activity [GO:0030234]	31
GO:0005885	Arp2/3 complex-mediated actin nucleation [GO:0034314]	30
GO:0005622	phosphorus-oxygen lyase activity [GO:0016849]	30
GO:0030126	COPI vesicle coat [GO:0030126]	30
GO:0016021	inorganic anion exchanger activity [GO:0005452]	30
GO:0034464	BBSome [GO:0034464]	30
GO:0005634	multicellular organismal development [GO:0007275]	30
GO:0005634	NAD-dependent histone deacetylase activity (H3-K14 specific) [GO:0032041]	28
GO:0005829	cytosol [GO:0005829]	28
GO:0005783	calcium ion binding [GO:0005509]	27
GO:0015934	large ribosomal subunit [GO:0015934]	27
GO:0016021	metal ion binding [GO:0046872]	26
GO:0005840	rRNA binding [GO:0019843]	26
GO:0016021	cell communication [GO:0007154]	26
GO:0005576	chitin metabolic process [GO:0006030]	25
GO:0005681	mRNA splicing, via spliceosome [GO:0000398]	25
GO:0005737	nucleic acid binding [GO:0003676]	25
GO:0000145	exocyst [GO:0000145]	24
GO:0005887	ephrin receptor activity [GO:0005003]	24
GO:0016021	heparan sulfate proteoglycan biosynthetic process [GO:0015012]	24
GO:0005739	NAD binding [GO:0051287]	24
GO:0009523	photosynthesis, light harvesting [GO:0009765]	24
GO:0009507	integral component of membrane [GO:0016021]	24
GO:0031966	ion transmembrane transporter activity [GO:0015075]	23
GO:0032039	integrator complex [GO:0032039]	23
GO:0005891	voltage-gated calcium channel activity [GO:0005245]	23
GO:0005759	mitochondrial matrix [GO:0005759]	23
GO:0016021	dolichyl-diphosphooligosaccharide-protein glycotransferase activity [GO:0004579]	23
GO:0005634	metal ion binding [GO:0046872]	23
GO:0005730	nucleolus [GO:0005730]	23
GO:0000159	protein phosphatase type 2A complex [GO:0000159]	23
GO:0033180	ATP hydrolysis coupled proton transport [GO:0015991]	22
GO:0030132	clathrin coat of coated pit [GO:0030132]	21
GO:0016020	metal ion binding [GO:0046872]	21
GO:0030130	clathrin coat of trans-Golgi network vesicle [GO:0030130]	21
GO:0000276	ATP synthesis coupled proton transport [GO:0015986]	21
GO:0005680	anaphase-promoting complex [GO:0005680]	21
GO:0032580	Golgi cisterna membrane [GO:0032580]	21
GO:0005839	proteasome core complex [GO:0005839]	21
GO:0005869	dynactin complex [GO:0005869]	21
GO:0005737	proteasome complex [GO:0000502]	21
GO:0016021	hydrogen ion transmembrane transporter activity [GO:0015078]	21
GO:0030127	COPII vesicle coat [GO:0030127]	21
GO:0016020	copper ion binding [GO:0005507]	21
GO:0019773	proteasome core complex, alpha-subunit complex [GO:0019773]	21
GO:0005634	sequence-specific DNA binding [GO:0043565]	21
GO:0005737	magnesium ion binding [GO:0000287]	21
GO:0016020	inorganic phosphate transmembrane transporter activity [GO:0005315]	21
GO:0016021	ammonium transmembrane transporter activity [GO:0008519]	20
GO:0005615	endopeptidase inhibitor activity [GO:0004866]	20
GO:0016021	copper ion transmembrane transporter activity [GO:0005375]	20
GO:0005694	nucleus [GO:0005634]	20
GO:0000502	hydrolase activity [GO:0016787]	20
GO:0016020	ATP binding [GO:0005524]	20
GO:0016020	catalytic activity [GO:0003824]	20
GO:0048500	SRP-dependent cotranslational protein targeting to membrane [GO:0006614]	20
GO:0005737	GTPase activity [GO:0003924]	20
GO:0005741	mitochondrial outer membrane [GO:0005741]	19
GO:0005730	GTP binding [GO:0005525]	19
GO:0015935	small ribosomal subunit [GO:0015935]	19
GO:0005952	cAMP-dependent protein kinase complex [GO:0005952]	19
GO:0016021	photosystem II [GO:0009523]	19
GO:0005886	G-protein coupled GABA receptor activity [GO:0004965]	19
GO:0005861	regulation of muscle contraction [GO:0006937]	18
GO:0016021	iron ion binding [GO:0005506]	18
GO:0005789	transferase activity [GO:0016740]	18
GO:0016020	long-term synaptic potentiation [GO:0060291]	18
GO:0005871	kinesin complex [GO:0005871]	18
GO:0032040	rRNA processing [GO:0006364]	18
GO:0005737	ER to Golgi vesicle-mediated transport [GO:0006888]	18
GO:0016021	ATPase activity [GO:0016887]	17
GO:0005634	DNA repair [GO:0006281]	17
GO:0031461	cullin-RING ubiquitin ligase complex [GO:0031461]	17
GO:0016021	diacylglycerol O-acyltransferase activity [GO:0004144]	17
GO:0000220	ATP hydrolysis coupled proton transport [GO:0015991]	17
GO:0005737	autophagy [GO:0006914]	17
GO:0033180	ATP metabolic process [GO:0046034]	17
GO:0017119	Golgi transport complex [GO:0017119]	17
GO:0000439	core TFIIH complex [GO:0000439]	16
GO:0030529	ribonucleoprotein complex [GO:0030529]	16
GO:0031430	M band [GO:0031430]	16
GO:0005634	hydrolase activity, acting on acid anhydrides, in phosphorus-containing anhydrides [GO:0016818]	16
GO:0016020	acetylglucosaminyltransferase activity [GO:0008375]	16
GO:0008023	transcription elongation factor complex [GO:0008023]	16
GO:0005622	GPI anchor metabolic process [GO:0006505]	16
GO:0005634	RNA binding [GO:0003723]	16
GO:0005765	lysosomal membrane [GO:0005765]	16
GO:0042765	GPI-anchor transamidase complex [GO:0042765]	16
GO:0005634	nucleotide-excision repair [GO:0006289]	16
GO:0016021	ER retention sequence binding [GO:0046923]	16
GO:0005685	U1 snRNP [GO:0005685]	16
GO:0031012	extracellular matrix [GO:0031012]	15
GO:0000221	ATP hydrolysis coupled proton transport [GO:0015991]	15
GO:0005623	flavin adenine dinucleotide binding [GO:0050660]	15
GO:0005829	metal ion binding [GO:0046872]	15
GO:0005672	transcription factor TFIIA complex [GO:0005672]	15
GO:0005801	integral component of membrane [GO:0016021]	15
GO:0030286	ATPase activity [GO:0016887]	15
GO:0016021	ER to Golgi vesicle-mediated transport [GO:0006888]	15
GO:0016021	canonical Wnt signaling pathway [GO:0060070]	15
GO:0016021	intracellular [GO:0005622]	15
GO:0016021	transmembrane signaling receptor activity [GO:0004888]	15
GO:0005840	RNA binding [GO:0003723]	15
GO:0005786	SRP-dependent cotranslational protein targeting to membrane [GO:0006614]	14
GO:0005622	endocytic recycling [GO:0032456]	14
GO:0030424	axon [GO:0030424]	14
GO:0005929	cilium [GO:0005929]	14
GO:0005846	mRNA transport [GO:0051028]	14
GO:0005739	pyruvate dehydrogenase (acetyl-transferring) activity [GO:0004739]	14
GO:0016021	chemotaxis [GO:0006935]	14
GO:0005739	translation elongation factor activity [GO:0003746]	14
GO:0005622	calcium ion binding [GO:0005509]	14
GO:0045202	synapse [GO:0045202]	14
GO:0016021	synapse [GO:0045202]	14
GO:0016021	aspartic-type endopeptidase activity [GO:0004190]	14
GO:0005761	mitochondrial ribosome [GO:0005761]	14
GO:0005777	fatty acid beta-oxidation [GO:0006635]	13
GO:0005634	DNA replication [GO:0006260]	13
GO:0000775	chromosome, centromeric region [GO:0000775]	13
GO:0005634	cell cycle arrest [GO:0007050]	13
GO:0005783	Golgi vesicle transport [GO:0048193]	13
GO:0016324	apical plasma membrane [GO:0016324]	13
GO:0016021	perinuclear region of cytoplasm [GO:0048471]	13
GO:0016272	prefoldin complex [GO:0016272]	13
GO:0072546	ER membrane protein complex [GO:0072546]	13
GO:0022627	cytosolic small ribosomal subunit [GO:0022627]	13
GO:0031513	negative regulation of canonical Wnt signaling pathway [GO:0090090]	13
GO:0005886	intracellular signal transduction [GO:0035556]	13
GO:0071203	WASH complex [GO:0071203]	13
GO:0015629	actin cytoskeleton [GO:0015629]	13
GO:0070985	TFIIK complex [GO:0070985]	13
GO:0005622	heme binding [GO:0020037]	13
GO:0005634	DNA-dependent DNA replication [GO:0006261]	13
GO:0005783	iron ion binding [GO:0005506]	13
GO:0016021	fucosyltransferase activity [GO:0008417]	13
GO:0005925	ATP binding [GO:0005524]	12
GO:0005737	carboxylic acid metabolic process [GO:0019752]	12
GO:0005634	DNA replication initiation [GO:0006270]	12
GO:0030870	DNA repair [GO:0006281]	12
GO:0008021	intracellular protein transport [GO:0006886]	12
GO:0005737	RNA binding [GO:0003723]	12
GO:0045239	tricarboxylic acid cycle [GO:0006099]	12
GO:0005737	integral component of membrane [GO:0016021]	12
GO:0005622	intracellular signal transduction [GO:0035556]	12
GO:0005840	nucleotide binding [GO:0000166]	12
GO:0005634	DNA integration [GO:0015074]	12
GO:0008305	cell adhesion [GO:0007155]	12
GO:0005739	ketone body catabolic process [GO:0046952]	12
GO:0042555	DNA helicase activity [GO:0003678]	12
GO:0005667	signal transducer activity [GO:0004871]	12
GO:0005737	succinate-CoA ligase (ADP-forming) activity [GO:0004775]	12
GO:0016020	ATPase activity [GO:0016887]	12
GO:0005856	focal adhesion [GO:0005925]	12
GO:0005737	Arp2/3 complex-mediated actin nucleation [GO:0034314]	12
GO:0016021	cation:chloride symporter activity [GO:0015377]	11
GO:0030122	AP-2 adaptor complex [GO:0030122]	11
GO:0005622	plasma membrane [GO:0005886]	11
GO:0005737	sedoheptulose-7-phosphate:D-glyceraldehyde-3-phosphate glyceronetransferase activity [GO:0004801]	11
GO:0005834	signal transducer activity [GO:0004871]	11
GO:0016020	4 iron, 4 sulfur cluster binding [GO:0051539]	11
GO:0031966	mitochondrial membrane [GO:0031966]	11
GO:0045261	proton-transporting ATPase activity, rotational mechanism [GO:0046961]	11
GO:0005780	extrinsic component of intraperoxisomal membrane [GO:0005780]	11
GO:0005887	integral component of plasma membrane [GO:0005887]	11
GO:0005787	peptidase activity [GO:0008233]	11
GO:0000151	zinc ion binding [GO:0008270]	11
GO:0016021	GPI anchor biosynthetic process [GO:0006506]	11
GO:0005744	intracellular protein transport [GO:0006886]	11
GO:0016021	3-oxo-5-alpha-steroid 4-dehydrogenase activity [GO:0003865]	11
GO:0042555	DNA replication initiation [GO:0006270]	11
GO:0005737	transcription coactivator activity [GO:0003713]	11
GO:0005737	acetoacetate-CoA ligase activity [GO:0030729]	11
GO:0016020	large conductance calcium-activated potassium channel activity [GO:0060072]	11
GO:0036038	TCTN-B9D complex [GO:0036038]	11
GO:0005634	cell adhesion [GO:0007155]	11
GO:0005913	nucleus [GO:0005634]	11
GO:0005634	fatty acid metabolic process [GO:0006631]	11
GO:0019008	Mo-molybdopterin cofactor biosynthetic process [GO:0006777]	11
GO:0005861	troponin complex [GO:0005861]	11
GO:0005634	L-methionine biosynthetic process from S-adenosylmethionine [GO:0019284]	11
GO:0031463	Cul3-RING ubiquitin ligase complex [GO:0031463]	11
GO:0005665	DNA binding [GO:0003677]	11
GO:0005743	metal ion binding [GO:0046872]	11
GO:0005634	GTPase activity [GO:0003924]	11
GO:0005737	small protein activating enzyme activity [GO:0008641]	11
GO:0015935	rRNA binding [GO:0019843]	10
GO:0005815	establishment of mitotic spindle orientation [GO:0000132]	10
GO:0005737	5'-nucleotidase activity [GO:0008253]	10
GO:0005634	chromatin remodeling [GO:0006338]	10
GO:0005737	microtubule [GO:0005874]	10
GO:1902560	GMP reductase activity [GO:0003920]	10
GO:0005874	microtubule organizing center [GO:0005815]	10
GO:0005737	aminopeptidase activity [GO:0004177]	10
GO:0032783	ELL-EAF complex [GO:0032783]	10
GO:0008250	oligosaccharyltransferase complex [GO:0008250]	10
GO:0005875	cell division [GO:0051301]	10
GO:0016020	metalloendopeptidase activity [GO:0004222]	10
GO:0016589	DNA binding [GO:0003677]	10
GO:0005634	chromatin binding [GO:0003682]	10
GO:0030992	intraciliary transport [GO:0042073]	10
GO:0000126	TFIIIB-type transcription factor activity [GO:0001026]	10
GO:0016021	copper ion binding [GO:0005507]	10
GO:0033179	ATP hydrolysis coupled proton transport [GO:0015991]	10
GO:0016021	substrate-specific channel activity [GO:0022838]	10
GO:0016021	glucosylceramidase activity [GO:0004348]	10
GO:0005622	phosphatidylinositol binding [GO:0035091]	10
GO:0005578	Wnt signaling pathway [GO:0016055]	10
GO:0005634	mitotic sister chromatid cohesion [GO:0007064]	10
GO:0016442	RISC complex [GO:0016442]	10
GO:0030117	protein transporter activity [GO:0008565]	10
GO:0005743	mitochondrial electron transport, NADH to ubiquinone [GO:0006120]	10
GO:0005885	cytoplasm [GO:0005737]	10
GO:0046540	U4/U6 x U5 tri-snRNP complex [GO:0046540]	10
GO:0005913	cell-cell adherens junction [GO:0005913]	10
GO:0005850	eukaryotic translation initiation factor 2 complex [GO:0005850]	10
GO:0005634	NAD+ ADP-ribosyltransferase activity [GO:0003950]	9
GO:0000151	ligase activity [GO:0016874]	9
GO:0005783	GTP binding [GO:0005525]	9
GO:0071944	integral component of membrane [GO:0016021]	9
GO:0005634	nucleobase-containing compound metabolic process [GO:0006139]	9
GO:0005622	DNA repair [GO:0006281]	9
GO:0005847	mRNA cleavage [GO:0006379]	9
GO:0042765	GPI-anchor transamidase activity [GO:0003923]	9
GO:0005576	chitin binding [GO:0008061]	9
GO:0016020	NADH dehydrogenase (ubiquinone) activity [GO:0008137]	9
GO:0005839	threonine-type endopeptidase activity [GO:0004298]	9
GO:0005634	carbohydrate metabolic process [GO:0005975]	9
GO:0005743	ATP synthesis coupled electron transport [GO:0042773]	9
GO:0016021	N-acylphosphatidylethanolamine-specific phospholipase D activity [GO:0070290]	9
GO:0005634	proteasome core complex [GO:0005839]	9
GO:0005763	mitochondrial small ribosomal subunit [GO:0005763]	9
GO:0005634	RNA polymerase II core promoter proximal region sequence-specific DNA binding transcription factor activity [GO:0000982]	9
GO:0016323	basolateral plasma membrane [GO:0016323]	9
GO:0030117	structural molecule activity [GO:0005198]	9
GO:0005886	DNA recombination [GO:0006310]	9
GO:0008278	ATP binding [GO:0005524]	9
GO:0005634	mitotic nuclear division [GO:0007067]	9
GO:0016021	oxidoreductase activity, acting on the CH-CH group of donors [GO:0016627]	9
GO:0005737	de novo' NAD biosynthetic process from tryptophan [GO:0034354]	9
GO:0005764	lipid metabolic process [GO:0006629]	9
GO:0005737	tRNA binding [GO:0000049]	9
GO:0055120	determination of adult lifespan [GO:0008340]	9
GO:0005777	peroxisome [GO:0005777]	9
GO:0005634	mitotic DNA replication checkpoint [GO:0033314]	9
GO:0016021	GTP binding [GO:0005525]	9
GO:0072669	tRNA splicing, via endonucleolytic cleavage and ligation [GO:0006388]	9
GO:0016021	transferase activity, transferring acyl groups [GO:0016746]	9
GO:0016021	heparin binding [GO:0008201]	9
GO:0031966	aminoacyl-tRNA hydrolase activity [GO:0004045]	9
GO:0016021	protein tyrosine kinase activity [GO:0004713]	9
GO:0000228	chromatin remodeling [GO:0006338]	9
GO:0005956	kinase activity [GO:0016301]	9
GO:0031252	cell periphery [GO:0071944]	9
GO:0005634	polynucleotide 5'-phosphatase activity [GO:0004651]	9
GO:0008076	voltage-gated potassium channel activity [GO:0005249]	9
GO:0016021	carbohydrate transport [GO:0008643]	9
GO:0008076	regulation of membrane potential [GO:0042391]	8
GO:0043005	neuron projection [GO:0043005]	8
GO:0005737	nucleotide binding [GO:0000166]	8
GO:0005634	oxidized pyrimidine nucleobase lesion DNA N-glycosylase activity [GO:0000703]	8
GO:0005741	cellular homeostasis [GO:0019725]	8
GO:0005634	sequence-specific DNA binding transcription factor activity [GO:0003700]	8
GO:0016021	alpha-1,6-mannosylglycoprotein 2-beta-N-acetylglucosaminyltransferase activity [GO:0008455]	8
GO:0005783	protein disulfide isomerase activity [GO:0003756]	8
GO:0016020	extracellular ligand-gated ion channel activity [GO:0005230]	8
GO:0005744	mitochondrial inner membrane presequence translocase complex [GO:0005744]	8
GO:0005623	actin cytoskeleton organization [GO:0030036]	8
GO:0005779	integral component of peroxisomal membrane [GO:0005779]	8
GO:0005634	chromosome organization [GO:0051276]	8
GO:0000922	microtubule cytoskeleton organization [GO:0000226]	8
GO:0005743	de novo' UMP biosynthetic process [GO:0044205]	8
GO:0016021	dopamine receptor signaling pathway [GO:0007212]	8
GO:0000932	ATP binding [GO:0005524]	8
GO:0005732	mRNA splicing, via spliceosome [GO:0000398]	8
GO:0005730	preribosome, large subunit precursor [GO:0030687]	8
GO:0016021	mitochondrial inner membrane [GO:0005743]	8
GO:0005622	methionine synthase activity [GO:0008705]	8
GO:0005739	trans-2-enoyl-CoA reductase (NADPH) activity [GO:0019166]	8
GO:0009331	calcium ion binding [GO:0005509]	8
GO:0005789	hydroxymethylglutaryl-CoA reductase (NADPH) activity [GO:0004420]	8
GO:0016012	sarcoglycan complex [GO:0016012]	8
GO:0031251	PAN complex [GO:0031251]	8
GO:0005654	ribonucleoprotein complex binding [GO:0043021]	8
GO:0030687	maturation of 5.8S rRNA from tricistronic rRNA transcript (SSU-rRNA, 5.8S rRNA, LSU-rRNA) [GO:0000466]	8
GO:0005795	Golgi stack [GO:0005795]	8
GO:0005739	mitochondrial respiratory chain complex III assembly [GO:0034551]	8
GO:0005622	phosphatidylinositol-3-phosphate binding [GO:0032266]	8
GO:0005814	centriole [GO:0005814]	8
GO:0005578	metalloendopeptidase activity [GO:0004222]	8
GO:0005739	NADH dehydrogenase (ubiquinone) activity [GO:0008137]	8
GO:0005815	spindle pole [GO:0000922]	8
GO:0005739	nucleus [GO:0005634]	8
GO:0016021	coenzyme A metabolic process [GO:0015936]	8
GO:0005750	mitochondrial electron transport, ubiquinol to cytochrome c [GO:0006122]	8
GO:0005801	cis-Golgi network [GO:0005801]	8
GO:0045202	GABA-A receptor activity [GO:0004890]	8
GO:0016021	transferase activity, transferring hexosyl groups [GO:0016758]	8
GO:0008352	katanin complex [GO:0008352]	8
GO:0030672	synaptic vesicle membrane [GO:0030672]	8
GO:0005634	uracil DNA N-glycosylase activity [GO:0004844]	7
GO:0005737	acireductone dioxygenase [iron(II)-requiring] activity [GO:0010309]	7
GO:0016021	acetyl-CoA transporter activity [GO:0008521]	7
GO:0005740	mitochondrial envelope [GO:0005740]	7
GO:0016021	lysosomal membrane [GO:0005765]	7
GO:0005637	nuclear inner membrane [GO:0005637]	7
GO:0030529	rRNA processing [GO:0006364]	7
GO:0032300	mismatched DNA binding [GO:0030983]	7
GO:0016021	DNA recombination [GO:0006310]	7
GO:0005856	ruffle [GO:0001726]	7
GO:0048471	nervous system development [GO:0007399]	7
GO:0005622	MAP kinase kinase kinase activity [GO:0004709]	7
GO:0045254	glycolytic process [GO:0006096]	7
GO:0005785	SRP-dependent cotranslational protein targeting to membrane [GO:0006614]	7
GO:0005634	translation initiation factor activity [GO:0003743]	7
GO:0031515	tRNA (adenine-N1-)-methyltransferase activity [GO:0016429]	7
GO:0017053	transcription, DNA-templated [GO:0006351]	7
GO:0005759	fatty acid beta-oxidation [GO:0006635]	7
GO:0030424	JUN kinase activity [GO:0004705]	7
GO:0005829	ATP binding [GO:0005524]	7
GO:0008290	F-actin capping protein complex [GO:0008290]	7
GO:0005622	metal ion binding [GO:0046872]	7
GO:0016021	NADP binding [GO:0050661]	7
GO:0005634	RNA processing [GO:0006396]	7
GO:0032809	voltage-gated potassium channel complex [GO:0008076]	7
GO:0005622	hippo signaling [GO:0035329]	7
GO:0005925	structural constituent of cytoskeleton [GO:0005200]	7
GO:0001726	cell adhesion [GO:0007155]	7
GO:0000502	proteasome complex [GO:0000502]	7
GO:0016020	hedgehog receptor activity [GO:0008158]	7
GO:0005759	dihydrolipoyllysine-residue acetyltransferase activity [GO:0004742]	7
GO:0005634	meiotic cell cycle [GO:0051321]	7
GO:0035145	RNA binding [GO:0003723]	7
GO:0016020	synaptic vesicle [GO:0008021]	7
GO:0016020	cation channel activity [GO:0005261]	7
GO:0000776	centromeric DNA binding [GO:0019237]	7
GO:0016020	ATP synthesis coupled electron transport [GO:0042773]	7
GO:0005737	protein kinase activity [GO:0004672]	7
GO:0032590	neuronal cell body membrane [GO:0032809]	7
GO:0000164	positive regulation of Ras protein signal transduction [GO:0046579]	7
GO:0090544	BAF-type complex [GO:0090544]	7
GO:0008537	proteasome activator complex [GO:0008537]	7
GO:0005737	endoplasmic reticulum membrane [GO:0005789]	7
GO:0043025	JNK cascade [GO:0007254]	7
GO:0031314	2-polyprenyl-6-methoxy-1,4-benzoquinone methyltransferase activity [GO:0008425]	7
GO:0005783	endoplasmic reticulum unfolded protein response [GO:0030968]	7
GO:0005634	JUN phosphorylation [GO:0007258]	7
GO:0005875	microtubule associated complex [GO:0005875]	7
GO:0005638	lamin filament [GO:0005638]	7
GO:0005622	diacylglycerol binding [GO:0019992]	7
GO:0030673	axolemma [GO:0030673]	7
GO:0008021	exocytosis [GO:0006887]	7
GO:0005801	cytoplasm [GO:0005737]	7
GO:0005634	histone methyltransferase activity (H3-K79 specific) [GO:0031151]	7
GO:0030117	intracellular protein transport [GO:0006886]	7
GO:0005739	cytochrome-c oxidase activity [GO:0004129]	7
GO:0016020	calcium-activated potassium channel activity [GO:0015269]	7
GO:0005740	cytochrome-c oxidase activity [GO:0004129]	7
GO:0005634	nematode larval development [GO:0002119]	7
GO:0005739	2-hydroxyglutarate dehydrogenase activity [GO:0047545]	7
GO:0005765	ATP binding [GO:0005524]	7
GO:0000139	COPII vesicle coating [GO:0048208]	7
GO:0005634	L-methionine biosynthetic process from methylthioadenosine [GO:0019509]	7
GO:0005576	chitin catabolic process [GO:0006032]	7
GO:0016021	ryanodine-sensitive calcium-release channel activity [GO:0005219]	6
GO:0016021	calcium, potassium:sodium antiporter activity [GO:0008273]	6
GO:0008021	neurotransmitter secretion [GO:0007269]	6
GO:0005778	ATPase activity, coupled [GO:0042623]	6
GO:0016035	translesion synthesis [GO:0019985]	6
GO:0005739	double-stranded DNA binding [GO:0003690]	6
GO:0005623	integral component of membrane [GO:0016021]	6
GO:0005797	Golgi medial cisterna [GO:0005797]	6
GO:0005634	origin recognition complex [GO:0000808]	6
GO:0005737	DNA binding [GO:0003677]	6
GO:0005639	integral component of nuclear inner membrane [GO:0005639]	6
GO:0005840	structural constituent of ribosome [GO:0003735]	6
GO:0005737	cytidylate kinase activity [GO:0004127]	6
GO:0016602	CCAAT-binding factor complex [GO:0016602]	6
GO:0005789	N,N-dimethylaniline monooxygenase activity [GO:0004499]	6
GO:0005739	mitochondrial respiratory chain complex I assembly [GO:0032981]	6
GO:0005829	molybdopterin synthase complex [GO:0019008]	6
GO:0000178	RNA binding [GO:0003723]	6
GO:0005634	uridylate kinase activity [GO:0009041]	6
GO:0000808	DNA replication [GO:0006260]	6
GO:0016020	Wnt signaling pathway [GO:0016055]	6
GO:0000139	caveola [GO:0005901]	6
GO:0005694	chromosome [GO:0005694]	6
GO:0005634	chromatin silencing at telomere [GO:0006348]	6
GO:0005846	mRNA cis splicing, via spliceosome [GO:0045292]	6
GO:0005759	fatty acid biosynthetic process [GO:0006633]	6
GO:0030123	AP-3 adaptor complex [GO:0030123]	6
GO:0005681	RNA splicing [GO:0008380]	6
GO:0005788	protein disulfide isomerase activity [GO:0003756]	6
GO:0019013	spliceosomal tri-snRNP complex assembly [GO:0000244]	6
GO:0016021	cytochrome-c oxidase activity [GO:0004129]	6
GO:0005923	bicellular tight junction [GO:0005923]	6
GO:0031314	extrinsic component of mitochondrial inner membrane [GO:0031314]	6
GO:0005730	ribosome biogenesis [GO:0042254]	6
GO:0016021	nucleus [GO:0005634]	6
GO:0005730	ribonucleoprotein complex [GO:0030529]	6
GO:0005929	intracellular [GO:0005622]	6
GO:0016020	ionotropic glutamate receptor activity [GO:0004970]	6
GO:0048471	metal ion binding [GO:0046872]	6
GO:0005643	establishment of mitotic spindle orientation [GO:0000132]	6
GO:0045335	phosphatidylinositol-3,4,5-trisphosphate binding [GO:0005547]	6
GO:0030904	retrograde transport, endosome to Golgi [GO:0042147]	6
GO:0005634	DNA-templated transcription, initiation [GO:0006352]	6
GO:0016021	mitochondrial outer membrane [GO:0005741]	6
GO:0015934	RNA binding [GO:0003723]	6
GO:0005901	Golgi membrane [GO:0000139]	6
GO:0035267	chromatin binding [GO:0003682]	5
GO:0005789	oxidoreductase activity, acting on the CH-CH group of donors [GO:0016627]	5
GO:0016021	transmembrane transporter activity [GO:0022857]	5
GO:0055120	muscle structure development [GO:0061061]	5
GO:0016021	photosystem I [GO:0009522]	5
GO:0005634	mRNA transport [GO:0051028]	5
GO:0005743	succinate dehydrogenase (ubiquinone) activity [GO:0008177]	5
GO:0032300	mismatch repair [GO:0006298]	5
GO:0022626	cytosolic ribosome [GO:0022626]	5
GO:0016459	intracellular signal transduction [GO:0035556]	5
GO:0031430	adherens junction [GO:0005912]	5
GO:0030688	preribosome, small subunit precursor [GO:0030688]	5
GO:0031083	BLOC-1 complex [GO:0031083]	5
GO:0005912	M band [GO:0031430]	5
GO:0048471	cell cycle [GO:0007049]	5
GO:0005576	calcium ion binding [GO:0005509]	5
GO:0005737	hydrolase activity, acting on ester bonds [GO:0016788]	5
GO:0016021	calcium channel activity [GO:0005262]	5
GO:0030176	cotranslational protein targeting to membrane [GO:0006613]	5
GO:0045252	dihydrolipoyllysine-residue succinyltransferase activity [GO:0004149]	5
GO:0030686	90S preribosome [GO:0030686]	5
GO:0097361	CIA complex [GO:0097361]	5
GO:0005578	mechanosensory behavior [GO:0007638]	5
GO:0016021	mitochondrial membrane [GO:0031966]	5
GO:0005741	ATP binding [GO:0005524]	5
GO:0005604	basement membrane [GO:0005604]	5
GO:0005743	intracellular protein transport [GO:0006886]	5
GO:0005890	sodium ion transport [GO:0006814]	5
GO:0005891	store-operated calcium entry [GO:0002115]	5
GO:0032040	small-subunit processome [GO:0032040]	5
GO:0008540	proteasome regulatory particle, base subcomplex [GO:0008540]	5
GO:0016021	cation channel activity [GO:0005261]	5
GO:0005840	protein kinase activity [GO:0004672]	5
GO:0031011	DNA replication [GO:0006260]	5
GO:0005886	calcium ion transmembrane transport [GO:0070588]	5
GO:0005759	mitochondrion [GO:0005739]	5
GO:0005669	translation initiation factor activity [GO:0003743]	5
GO:0005732	rRNA processing [GO:0006364]	5
GO:0005739	glycine N-acyltransferase activity [GO:0047961]	5
GO:0016021	neuropeptide Y receptor activity [GO:0004983]	5
GO:0005930	axoneme [GO:0005930]	5
GO:0016010	cytoskeletal anchoring at plasma membrane [GO:0007016]	5
GO:0045202	tyramine-beta hydroxylase activity [GO:0004836]	5
GO:0048786	presynaptic active zone [GO:0048786]	5
GO:0032021	NELF complex [GO:0032021]	5
GO:0016020	galactosyltransferase activity [GO:0008378]	5
GO:0005887	G-protein coupled acetylcholine receptor activity [GO:0016907]	5
GO:0005634	tRNA binding [GO:0000049]	5
GO:0005737	hydrolase activity [GO:0016787]	5
GO:0005784	integral component of endoplasmic reticulum membrane [GO:0030176]	5
GO:0043231	2 iron, 2 sulfur cluster binding [GO:0051537]	5
GO:0031966	protoheme IX farnesyltransferase activity [GO:0008495]	5
GO:0016021	dolichol metabolic process [GO:0019348]	5
GO:0031672	A band [GO:0031672]	5
GO:0030056	hemidesmosome [GO:0030056]	5
GO:0000445	THO complex part of transcription export complex [GO:0000445]	5
GO:0009522	metal ion binding [GO:0046872]	5
GO:0016021	cytolysis [GO:0019835]	5
GO:0030141	neuropeptide signaling pathway [GO:0007218]	5
GO:0031595	proteasome-activating ATPase activity [GO:0036402]	5
GO:0005669	transcription factor TFIID complex [GO:0005669]	5
GO:0005829	one-carbon metabolic process [GO:0006730]	5
GO:0031597	ATP binding [GO:0005524]	5
GO:0008540	positive regulation of proteasomal protein catabolic process [GO:1901800]	5
GO:0032777	Piccolo NuA4 histone acetyltransferase complex [GO:0032777]	5
GO:0002102	zinc ion binding [GO:0008270]	5
GO:0005760	DNA replication [GO:0006260]	5
GO:0016020	intracellular signal transduction [GO:0035556]	5
GO:0000172	RNA binding [GO:0003723]	5
GO:0030677	mRNA cleavage [GO:0006379]	5
GO:0034457	Mpp10 complex [GO:0034457]	5
GO:0016012	calcium ion binding [GO:0005509]	4
GO:0005751	cytochrome-c oxidase activity [GO:0004129]	4
GO:0045202	regulation of backward locomotion [GO:0043058]	4
GO:0005634	neuroblast fate specification [GO:0014018]	4
GO:0005737	cell morphogenesis [GO:0000902]	4
GO:0005942	phosphatidylinositol 3-kinase complex [GO:0005942]	4
GO:0005634	chromatin modification [GO:0016568]	4
GO:0044306	metal ion binding [GO:0046872]	4
GO:0005576	proteinaceous extracellular matrix [GO:0005578]	4
GO:0071986	Ragulator complex [GO:0071986]	4
GO:0030176	protein disulfide oxidoreductase activity [GO:0015035]	4
GO:0008076	potassium ion transmembrane transport [GO:0071805]	4
GO:0031461	pseudouridine synthase activity [GO:0009982]	4
GO:0005634	ligand-activated sequence-specific DNA binding RNA polymerase II transcription factor activity [GO:0004879]	4
GO:0031674	I band [GO:0031674]	4
GO:0005634	S-methyl-5-thioadenosine phosphorylase activity [GO:0017061]	4
GO:0005663	DNA replication [GO:0006260]	4
GO:0030285	calcium channel activity [GO:0005262]	4
GO:0016020	endocytosis [GO:0006897]	4
GO:0005769	Arp2/3 complex-mediated actin nucleation [GO:0034314]	4
GO:0016020	galactosylgalactosylxylosylprotein 3-beta-glucuronosyltransferase activity [GO:0015018]	4
GO:0005739	magnesium ion binding [GO:0000287]	4
GO:0045202	cell-cell signaling [GO:0007267]	4
GO:0005578	receptor binding [GO:0005102]	4
GO:0016021	cell adhesion molecule binding [GO:0050839]	4
GO:0045121	ATP binding [GO:0005524]	4
GO:0070469	oxidation-reduction process [GO:0055114]	4
GO:0005635	RNA ligase (ATP) activity [GO:0003972]	4
GO:0016020	helicase activity [GO:0004386]	4
GO:0005886	transferase activity [GO:0016740]	4
GO:0005737	phosphorylase activity [GO:0004645]	4
GO:0000139	endoplasmic reticulum membrane [GO:0005789]	4
GO:0005634	negative regulation of transcription, DNA-templated [GO:0045892]	4
GO:0005634	RNA 3'-end processing [GO:0031123]	4
GO:0005856	striated muscle thin filament [GO:0005865]	4
GO:0005622	protein kinase activity [GO:0004672]	4
GO:0032040	maturation of SSU-rRNA from tricistronic rRNA transcript (SSU-rRNA, 5.8S rRNA, LSU-rRNA) [GO:0000462]	4
GO:0005789	tRNA-splicing ligase complex [GO:0072669]	4
GO:0035869	ciliary transition zone [GO:0035869]	4
GO:0016021	voltage-gated calcium channel activity [GO:0005245]	4
GO:0031225	anchored component of membrane [GO:0031225]	4
GO:0070469	oxidative phosphorylation [GO:0006119]	4
GO:0016533	cyclin-dependent protein kinase 5 activator activity [GO:0016534]	4
GO:0005622	GTPase activator activity [GO:0005096]	4
GO:0030017	positive regulation of necrotic cell death [GO:0010940]	4
GO:0043025	innate immune response [GO:0045087]	4
GO:0016021	heme binding [GO:0020037]	4
GO:0005759	cellular response to oxidative stress [GO:0034599]	4
GO:0005737	phosphomannomutase activity [GO:0004615]	4
GO:0008091	phospholipid binding [GO:0005543]	4
GO:0005886	branching morphogenesis of a nerve [GO:0048755]	4
GO:0005730	small-subunit processome [GO:0032040]	4
GO:0005634	germ cell development [GO:0007281]	4
GO:0005865	structural constituent of cytoskeleton [GO:0005200]	4
GO:0016021	symporter activity [GO:0015293]	4
GO:0005886	ion transmembrane transport [GO:0034220]	4
GO:0016021	voltage-gated potassium channel complex [GO:0008076]	4
GO:0005737	myosin complex [GO:0016459]	4
GO:0005871	ATP binding [GO:0005524]	4
GO:0016021	ceramide cholinephosphotransferase activity [GO:0047493]	4
GO:0072669	UFP-specific transcription factor mRNA processing involved in endoplasmic reticulum unfolded protein response [GO:0030969]	4
GO:0031430	ATP binding [GO:0005524]	4
GO:0031515	tRNA (m1A) methyltransferase complex [GO:0031515]	4
GO:0005742	mitochondrial outer membrane translocase complex [GO:0005742]	4
GO:0005886	protein kinase activity [GO:0004672]	4
GO:0016020	ion transport [GO:0006811]	4
GO:0008021	regulation of forward locomotion [GO:0043059]	4
GO:0005634	mRNA export from nucleus [GO:0006406]	4
GO:0005634	cytokinesis [GO:0000910]	4
GO:0005576	embryo development [GO:0009790]	4
GO:0005743	iron ion binding [GO:0005506]	4
GO:0005634	cell cycle [GO:0007049]	4
GO:0016021	drug transmembrane transporter activity [GO:0015238]	4
GO:0005622	receptor tyrosine kinase binding [GO:0030971]	4
GO:0031429	box H/ACA snoRNP complex [GO:0031429]	4
GO:0055120	striated muscle dense body [GO:0055120]	3
GO:0005739	CDP-diacylglycerol-glycerol-3-phosphate 3-phosphatidyltransferase activity [GO:0008444]	3
GO:0005674	catalytic activity [GO:0003824]	3
GO:0030126	clathrin adaptor complex [GO:0030131]	3
GO:0030136	clathrin coat assembly [GO:0048268]	3
GO:0009331	glycerol-3-phosphate catabolic process [GO:0046168]	3
GO:0016035	error-prone translesion synthesis [GO:0042276]	3
GO:0005886	voltage-gated calcium channel activity [GO:0005245]	3
GO:0030992	hyperosmotic response [GO:0006972]	3
GO:0070390	transcription elongation from RNA polymerase II promoter [GO:0006368]	3
GO:0005623	endoplasmic reticulum [GO:0005783]	3
GO:0033596	GTPase activator activity [GO:0005096]	3
GO:0016021	GABA-A receptor activity [GO:0004890]	3
GO:0005739	adult behavior [GO:0030534]	3
GO:0030131	COPI vesicle coat [GO:0030126]	3
GO:0030993	axonemal heterotrimeric kinesin-II complex [GO:0030993]	3
GO:0046930	pore complex [GO:0046930]	3
GO:0033557	DNA recombination [GO:0006310]	3
GO:0043005	neuropeptide binding [GO:0042923]	3
GO:0005739	ribosome [GO:0005840]	3
GO:0034707	plasma membrane [GO:0005886]	3
GO:0016021	phosphatidylinositol N-acetylglucosaminyltransferase activity [GO:0017176]	3
GO:0030529	RNA processing [GO:0006396]	3
GO:0016012	muscle organ development [GO:0007517]	3
GO:0005768	cholesterol binding [GO:0015485]	3
GO:0005730	DNA-directed RNA polymerase activity [GO:0003899]	3
GO:0005623	2 iron, 2 sulfur cluster binding [GO:0051537]	3
GO:0016021	O-acyltransferase activity [GO:0008374]	3
GO:0016021	G-protein coupled GABA receptor activity [GO:0004965]	3
GO:0005747	electron transport chain [GO:0022900]	3
GO:0016021	glycosaminoglycan biosynthetic process [GO:0006024]	3
GO:0005634	epidermis development [GO:0008544]	3
GO:0005764	cysteine-type endopeptidase inhibitor activity [GO:0004869]	3
GO:0005849	mRNA 3'-end processing [GO:0031124]	3
GO:0005634	signal transducer activity [GO:0004871]	3
GO:0000126	zinc ion binding [GO:0008270]	3
GO:0031674	ATP binding [GO:0005524]	3
GO:0005965	protein farnesylation [GO:0018343]	3
GO:0033017	metal ion binding [GO:0046872]	3
GO:0016010	dystrophin-associated glycoprotein complex [GO:0016010]	3
GO:0000275	proton-transporting ATP synthase activity, rotational mechanism [GO:0046933]	3
GO:0005853	eukaryotic translation elongation factor 1 complex [GO:0005853]	3
GO:0005913	cadherin binding [GO:0045296]	3
GO:0005737	phosphomevalonate kinase activity [GO:0004631]	3
GO:0005737	FMN binding [GO:0010181]	3
GO:0005737	actin filament binding [GO:0051015]	3
GO:0005743	holocytochrome-c synthase activity [GO:0004408]	3
GO:0000439	ATP-dependent DNA helicase activity [GO:0004003]	3
GO:0005813	centrosome [GO:0005813]	3
GO:0071595	Nem1-Spo7 phosphatase complex [GO:0071595]	3
GO:0005739	heme binding [GO:0020037]	3
GO:0016021	RNA transmembrane transporter activity [GO:0051033]	3
GO:0016021	secondary active sulfate transmembrane transporter activity [GO:0008271]	3
GO:0045261	ATP hydrolysis coupled proton transport [GO:0015991]	3
GO:0016020	galactoside 2-alpha-L-fucosyltransferase activity [GO:0008107]	3
GO:0005942	innate immune response [GO:0045087]	3
GO:0043025	perikaryon [GO:0043204]	3
GO:0005743	calcium ion binding [GO:0005509]	3
GO:0005764	cholesterol import [GO:0070508]	3
GO:0000228	nuclear chromosome [GO:0000228]	3
GO:0031513	microtubule-based movement [GO:0007018]	3
GO:0005886	chloride channel activity [GO:0005254]	3
GO:0005634	metalloendopeptidase activity [GO:0004222]	3
GO:0005743	NADH dehydrogenase (ubiquinone) activity [GO:0008137]	3
GO:0043025	signal transducer activity [GO:0004871]	3
GO:0005891	regulation of pharyngeal pumping [GO:0043051]	3
GO:0031410	lysosome [GO:0005764]	3
GO:0070176	DRM complex [GO:0070176]	3
GO:0031314	oxidoreductase activity, acting on paired donors, with incorporation or reduction of molecular oxygen, NAD(P)H as one donor, and incorporation of one atom of oxygen [GO:0016709]	3
GO:0043005	neuronal cell body [GO:0043025]	3
GO:0030176	transferase activity [GO:0016740]	3
GO:0031012	structural molecule activity [GO:0005198]	3
GO:0005615	cysteine-type endopeptidase activity [GO:0004197]	3
GO:0005789	dolichol-linked oligosaccharide biosynthetic process [GO:0006488]	3
GO:0016021	succinate transmembrane transporter activity [GO:0015141]	3
GO:0009507	chloroplast [GO:0009507]	3
GO:0030896	DNA repair [GO:0006281]	3
GO:0045202	gamma-aminobutyric acid signaling pathway [GO:0007214]	3
GO:0005886	dsRNA transport [GO:0033227]	3
GO:0005578	calcium ion binding [GO:0005509]	3
GO:0005783	metallopeptidase activity [GO:0008237]	3
GO:0016021	ceramide metabolic process [GO:0006672]	3
GO:0005764	beta-mannosidase activity [GO:0004567]	3
GO:0070469	oxidoreductase activity, acting on NAD(P)H [GO:0016651]	3
GO:0005887	G-protein coupled receptor activity [GO:0004930]	3
GO:0005634	single-stranded DNA binding [GO:0003697]	3
GO:0036064	intraciliary transport particle B [GO:0030992]	3
GO:0043204	inward rectifier potassium channel activity [GO:0005242]	3
GO:0055120	regulation of oviposition [GO:0046662]	3
GO:0031931	TOR signaling [GO:0031929]	3
GO:0005730	base-excision repair [GO:0006284]	3
GO:0005737	kynureninase activity [GO:0030429]	3
GO:0005654	DNA replication, removal of RNA primer [GO:0043137]	3
GO:0005764	cysteine-type endopeptidase activity [GO:0004197]	3
GO:0055120	regulation of synaptic transmission [GO:0050804]	3
GO:0005604	cell [GO:0005623]	3
GO:0034704	calcium channel activity [GO:0005262]	3
GO:0005622	GTPase activity [GO:0003924]	3
GO:0016021	mitochondrial inner membrane presequence translocase complex [GO:0005744]	3
GO:0016020	cell adhesion [GO:0007155]	3
GO:0005741	cellular response to stress [GO:0033554]	3
GO:0016020	phenylalanine-tRNA ligase activity [GO:0004826]	3
GO:0016021	electron transport chain [GO:0022900]	3
GO:0005615	lysosome [GO:0005764]	3
GO:0030424	GTPase activity [GO:0003924]	3
GO:0031932	TOR signaling [GO:0031929]	3
GO:0005643	transcription coactivator activity [GO:0003713]	3
GO:0005886	chloride transport [GO:0006821]	3
GO:0005794	cytoplasmic vesicle [GO:0031410]	3
GO:0005669	DNA-templated transcription, initiation [GO:0006352]	3
GO:0031234	non-membrane spanning protein tyrosine kinase activity [GO:0004715]	3
GO:0045202	response to drug [GO:0042493]	3
GO:0009654	photosynthesis [GO:0015979]	2
GO:0030424	M band [GO:0031430]	2
GO:0005730	rRNA methyltransferase activity [GO:0008649]	2
GO:0005886	cell adhesion [GO:0007155]	2
GO:0043025	protein kinase C activity [GO:0004697]	2
GO:0016021	solute:proton symporter activity [GO:0015295]	2
GO:0016021	GTPase activity [GO:0003924]	2
GO:0005795	ATPase activity [GO:0016887]	2
GO:0005737	Rho GDP-dissociation inhibitor activity [GO:0005094]	2
GO:0005737	UDP-glucuronate decarboxylase activity [GO:0048040]	2
GO:0030131	Golgi apparatus [GO:0005794]	2
GO:0005762	mitochondrial large ribosomal subunit [GO:0005762]	2
GO:0005739	aerobic electron transport chain [GO:0019646]	2
GO:0005887	L-amino acid transport [GO:0015807]	2
GO:0005741	intracellular protein transport [GO:0006886]	2
GO:0016021	ATP hydrolysis coupled proton transport [GO:0015991]	2
GO:0005865	negative regulation of plus-end directed microfilament motor activity [GO:1904111]	2
GO:0031674	actomyosin, actin portion [GO:0042643]	2
GO:0005730	ribosomal large subunit binding [GO:0043023]	2
GO:0016020	Rab GTPase binding [GO:0017137]	2
GO:0005783	ATP binding [GO:0005524]	2
GO:0005737	autophagosome assembly [GO:0000045]	2
GO:0034993	integral component of nuclear inner membrane [GO:0005639]	2
GO:0016021	calcium:sodium antiporter activity [GO:0005432]	2
GO:0016020	perinuclear region of cytoplasm [GO:0048471]	2
GO:0031931	TORC2 complex [GO:0031932]	2
GO:0016021	dsRNA transport [GO:0033227]	2
GO:0005622	signal transducer activity [GO:0004871]	2
GO:0008091	spectrin [GO:0008091]	2
GO:0005865	striated muscle thin filament [GO:0005865]	2
GO:0005865	spicule insertion [GO:0034609]	2
GO:0005634	ubiquitin-protein transferase activity [GO:0004842]	2
GO:0005737	ADP catabolic process [GO:0046032]	2
GO:0055120	nervous system development [GO:0007399]	2
GO:0016020	mannosyltransferase activity [GO:0000030]	2
GO:0071013	nucleic acid binding [GO:0003676]	2
GO:0005737	membrane [GO:0016020]	2
GO:0031513	hyperosmotic response [GO:0006972]	2
GO:0005694	DNA topoisomerase type II (ATP-hydrolyzing) activity [GO:0003918]	2
GO:0016507	fatty acid beta-oxidation [GO:0006635]	2
GO:0005885	ATP binding [GO:0005524]	2
GO:0005639	LINC complex [GO:0034993]	2
GO:0005634	nucleocytoplasmic transport [GO:0006913]	2
GO:0005783	cuticle development [GO:0042335]	2
GO:0043005	calcium-dependent protein kinase C activity [GO:0004698]	2
GO:0005743	AMP metabolic process [GO:0046033]	2
GO:0005885	actin filament polymerization [GO:0030041]	2
GO:0016020	nucleic acid binding [GO:0003676]	2
GO:0005829	neuron projection [GO:0043005]	2
GO:0043204	chemotaxis [GO:0006935]	2
GO:0070772	PAS complex [GO:0070772]	2
GO:0019773	threonine-type endopeptidase activity [GO:0004298]	2
GO:0016020	UDP-N-acetylmuramate dehydrogenase activity [GO:0008762]	2
GO:0005622	cell differentiation [GO:0030154]	2
GO:0030173	gonadal mesoderm development [GO:0007506]	2
GO:0016020	Notch signaling pathway [GO:0007219]	2
GO:0005849	mRNA binding [GO:0003729]	2
GO:0045335	defense response to bacterium [GO:0042742]	2
GO:0030896	DNA damage checkpoint [GO:0000077]	2
GO:0005783	testosterone dehydrogenase [NAD(P)] activity [GO:0030283]	2
GO:0042643	striated muscle thin filament [GO:0005865]	2
GO:0016589	ATP-dependent chromatin remodeling [GO:0043044]	2
GO:0055037	phagosome maturation [GO:0090382]	2
GO:0000015	glycolytic process [GO:0006096]	2
GO:0005874	chromosome segregation [GO:0007059]	2
GO:0055120	protein tyrosine/serine/threonine phosphatase activity [GO:0008138]	2
GO:0016021	potassium ion symporter activity [GO:0022820]	2
GO:0016586	RSC complex [GO:0016586]	2
GO:0031528	metal ion binding [GO:0046872]	2
GO:0005759	carbohydrate metabolic process [GO:0005975]	2
GO:0043005	protein kinase activity [GO:0004672]	2
GO:0005634	phosphoric diester hydrolase activity [GO:0008081]	2
GO:0030424	dendrite [GO:0030425]	2
GO:0016460	ATP binding [GO:0005524]	2
GO:0005829	protein complex [GO:0043234]	2
GO:0005737	L-methionine biosynthetic process from methylthioadenosine [GO:0019509]	2
GO:0048471	olfactory learning [GO:0008355]	2
GO:0034066	cytosol [GO:0005829]	2
GO:0005737	histidine ammonia-lyase activity [GO:0004397]	2
GO:0001725	negative regulation of muscle filament sliding [GO:1904113]	2
GO:0000176	nucleic acid binding [GO:0003676]	2
GO:0005829	ADP biosynthetic process [GO:0006172]	2
GO:0005737	beta-1,4-mannosyltransferase activity [GO:0019187]	2
GO:0005925	striated muscle dense body [GO:0055120]	2
GO:0016020	mechanosensory behavior [GO:0007638]	2
GO:0044306	protein kinase activity [GO:0004672]	2
GO:0030425	integral component of membrane [GO:0016021]	2
GO:0031514	motile cilium [GO:0031514]	2
GO:0030139	endocytic vesicle [GO:0030139]	2
GO:1990077	DNA primase activity [GO:0003896]	2
GO:0005964	glycogen biosynthetic process [GO:0005978]	2
GO:0031966	oxoglutarate dehydrogenase (succinyl-transferring) activity [GO:0004591]	2
GO:0005694	DNA topological change [GO:0006265]	2
GO:0000932	metal ion binding [GO:0046872]	2
GO:0005778	peroxisomal membrane [GO:0005778]	2
GO:0001726	structural constituent of cytoskeleton [GO:0005200]	2
GO:0000145	Golgi to plasma membrane transport [GO:0006893]	2
GO:0045261	ATP synthesis coupled proton transport [GO:0015986]	2
GO:1990077	metal ion binding [GO:0046872]	2
GO:0042642	actin filament binding [GO:0051015]	2
GO:0033573	iron ion transmembrane transporter activity [GO:0005381]	2
GO:0044297	intracellular [GO:0005622]	2
GO:0005634	cellular developmental process [GO:0048869]	2
GO:0015629	focal adhesion [GO:0005925]	2
GO:0016021	DNA binding [GO:0003677]	2
GO:0005737	aspartate metabolic process [GO:0006531]	2
GO:0005737	asparaginyl-tRNA aminoacylation [GO:0006421]	2
GO:0005737	intrinsic component of the cytoplasmic side of the plasma membrane [GO:0031235]	2
GO:0005576	cell-matrix adhesion [GO:0007160]	2
GO:0071819	DUBm complex [GO:0071819]	2
GO:0005856	actin cytoskeleton organization [GO:0030036]	2
GO:0043025	cation transport [GO:0006812]	2
GO:0005737	drug binding [GO:0008144]	2
GO:0032982	motor activity [GO:0003774]	2
GO:0045263	ATP synthesis coupled proton transport [GO:0015986]	2
GO:0005634	cellular response to DNA damage stimulus [GO:0006974]	2
GO:0031430	axon [GO:0030424]	2
GO:0005887	G-protein coupled receptor signaling pathway [GO:0007186]	2
GO:0055120	metal ion binding [GO:0046872]	2
GO:0016021	neuron projection terminus [GO:0044306]	2
GO:0005634	metabolic process [GO:0008152]	2
GO:0005886	catalytic activity [GO:0003824]	2
GO:0005789	aspartic-type endopeptidase activity [GO:0004190]	2
GO:0008622	zinc ion binding [GO:0008270]	2
GO:0005839	flavin adenine dinucleotide binding [GO:0050660]	2
GO:0016021	NAD biosynthetic process [GO:0009435]	2
GO:0031932	1-phosphatidylinositol-3-kinase activity [GO:0016303]	2
GO:0005887	dauer larval development [GO:0040024]	2
GO:0030054	axon guidance [GO:0007411]	2
GO:0005789	embryo development ending in birth or egg hatching [GO:0009792]	2
GO:0005739	malate metabolic process [GO:0006108]	2
GO:0005634	proteasome core complex, alpha-subunit complex [GO:0019773]	2
GO:0005634	RNA surveillance [GO:0071025]	2
GO:0005604	cell junction [GO:0030054]	2
GO:0000124	nuclear pore [GO:0005643]	2
GO:0005759	DNA helicase activity [GO:0003678]	2
GO:0016021	G-protein coupled receptor signaling pathway [GO:0007186]	2
GO:0005739	thiamine pyrophosphate binding [GO:0030976]	2
GO:0032982	locomotion [GO:0040011]	2
GO:0016021	galactosyltransferase activity [GO:0008378]	2
GO:0005730	DNA repair [GO:0006281]	2
GO:0000932	cytoplasmic mRNA processing body [GO:0000932]	2
GO:0030425	perikaryon [GO:0043204]	2
GO:0016021	RIC1-RGP1 guanyl-nucleotide exchange factor complex [GO:0034066]	2
GO:0005737	ATPase activity [GO:0016887]	2
GO:0016021	fucosylation [GO:0036065]	2
GO:0043234	positive regulation of GTPase activity [GO:0043547]	2
GO:0045177	apical part of cell [GO:0045177]	2
GO:0005634	core promoter proximal region sequence-specific DNA binding [GO:0000987]	2
GO:0005634	meiotic chromosome segregation [GO:0045132]	2
GO:0005634	ligase activity [GO:0016874]	2
GO:0005925	ruffle [GO:0001726]	2
GO:0030016	myosin II complex [GO:0016460]	2
GO:0005758	ATP metabolic process [GO:0046034]	2
GO:0005634	DNA duplex unwinding [GO:0032508]	2
GO:0005758	copper ion transport [GO:0006825]	2
GO:0005871	ATPase activity [GO:0016887]	2
GO:0016021	oxidoreductase activity, acting on paired donors, with oxidation of a pair of donors resulting in the reduction of molecular oxygen to two molecules of water [GO:0016717]	2
GO:0005794	clathrin adaptor complex [GO:0030131]	2
GO:0005802	small GTPase mediated signal transduction [GO:0007264]	2
GO:0005634	transposase activity [GO:0004803]	2
GO:0016021	Notch signaling pathway [GO:0007219]	2
GO:0005777	hydrogen peroxide catabolic process [GO:0042744]	2
GO:0016020	zinc ion binding [GO:0008270]	2
GO:0005788	iron ion binding [GO:0005506]	2
GO:0045202	negative regulation of neurotransmitter secretion [GO:0046929]	2
GO:0045179	endoplasmic reticulum [GO:0005783]	2
GO:0005737	cell redox homeostasis [GO:0045454]	2
GO:0030017	striated muscle dense body [GO:0055120]	2
GO:0005634	endosomal transport [GO:0016197]	2
GO:0030286	GTP binding [GO:0005525]	2
GO:0008076	regulation of chemotaxis [GO:0050920]	2
GO:0005634	hydrolase activity, acting on acid anhydrides [GO:0016817]	2
GO:0048471	negative regulation of Notch signaling pathway [GO:0045746]	2
GO:0008180	COP9 signalosome [GO:0008180]	2
GO:0016020	growth factor receptor binding [GO:0070851]	2
GO:0016021	germ cell development [GO:0007281]	2
GO:0005739	holocytochrome-c synthase activity [GO:0004408]	2
GO:0005783	endoplasmic reticulum lumen [GO:0005788]	2
GO:0005840	metal ion binding [GO:0046872]	2
GO:0031235	GTPase activator activity [GO:0005096]	2
GO:0005730	peptidyl-prolyl cis-trans isomerase activity [GO:0003755]	2
GO:0016020	inositol 1,4,5-trisphosphate-sensitive calcium-release channel activity [GO:0005220]	2
GO:0005758	mitochondrial intermembrane space [GO:0005758]	2
GO:0019013	GTPase activity [GO:0003924]	1
GO:0005886	proton-transporting two-sector ATPase complex, catalytic domain [GO:0033178]	1
GO:0030496	locomotion [GO:0040011]	1
GO:0009331	tryptophan-tRNA ligase activity [GO:0004830]	1
GO:0009898	GTPase activity [GO:0003924]	1
GO:0043005	feeding behavior [GO:0007631]	1
GO:0005634	negative regulation of cyclin-dependent protein serine/threonine kinase by cyclin degradation [GO:0008054]	1
GO:0005634	mitochondrial genome maintenance [GO:0000002]	1
GO:0005886	carbohydrate metabolic process [GO:0005975]	1
GO:0005759	ATP binding [GO:0005524]	1
GO:0016471	proton transport [GO:0015992]	1
GO:0005879	GTPase activity [GO:0003924]	1
GO:0005886	calmodulin binding [GO:0005516]	1
GO:0016021	photosystem II oxygen evolving complex [GO:0009654]	1
GO:0030176	nematode larval development [GO:0002119]	1
GO:0016021	mitochondrion [GO:0005739]	1
GO:0008280	DNA repair [GO:0006281]	1
GO:0070469	quinone binding [GO:0048038]	1
GO:0031513	multicellular organism growth [GO:0035264]	1
GO:0044841	cation transmembrane transporter activity [GO:0008324]	1
GO:0055120	signal transduction [GO:0007165]	1
GO:0005829	Golgi membrane [GO:0000139]	1
GO:0005666	DNA binding [GO:0003677]	1
GO:0034993	integral component of membrane [GO:0016021]	1
GO:0036064	nonmotile primary cilium [GO:0031513]	1
GO:0005770	GTPase activator activity [GO:0005096]	1
GO:0000794	condensed nuclear chromosome [GO:0000794]	1
GO:0005759	mitochondrial electron transport, succinate to ubiquinone [GO:0006121]	1
GO:0005764	cellular response to starvation [GO:0009267]	1
GO:0005789	dol-P-Man:Man(7)GlcNAc(2)-PP-Dol alpha-1,6-mannosyltransferase activity [GO:0052917]	1
GO:0005743	mitochondrion [GO:0005739]	1
GO:0005886	potassium ion transmembrane transporter activity [GO:0015079]	1
GO:0005743	copper ion transport [GO:0006825]	1
GO:0016020	inorganic anion exchanger activity [GO:0005452]	1
GO:0005739	nucleic acid binding [GO:0003676]	1
GO:0005865	skeletal muscle thin filament assembly [GO:0030240]	1
GO:0009507	monooxygenase activity [GO:0004497]	1
GO:0042734	locomotion [GO:0040011]	1
GO:0005634	negative regulation of reciprocal meiotic recombination [GO:0045128]	1
GO:0005783	isomerase activity [GO:0016853]	1
GO:0048471	nematode larval development [GO:0002119]	1
GO:0005938	Rho guanyl-nucleotide exchange factor activity [GO:0005089]	1
GO:0016459	mitotic cytokinesis [GO:0000281]	1
GO:0030176	integral component of endoplasmic reticulum membrane [GO:0030176]	1
GO:0043025	neuron migration [GO:0001764]	1
GO:0016021	protein kinase inhibitor activity [GO:0004860]	1
GO:0005622	oxygen binding [GO:0019825]	1
GO:0019898	GABA receptor binding [GO:0050811]	1
GO:0010008	ER to Golgi vesicle-mediated transport [GO:0006888]	1
GO:0016021	innate immune response [GO:0045087]	1
GO:0072686	mitotic nuclear division [GO:0007067]	1
GO:0005886	negative regulation of Rac protein signal transduction [GO:0035021]	1
GO:0005737	shikimate 3-dehydrogenase (NADP+) activity [GO:0004764]	1
GO:0005777	oxidation-reduction process [GO:0055114]	1
GO:0005789	proton-transporting ATP synthase activity, rotational mechanism [GO:0046933]	1
GO:0031234	receptor binding [GO:0005102]	1
GO:0005737	phenylalanine-tRNA ligase complex [GO:0009328]	1
GO:0005634	catalytic activity [GO:0003824]	1
GO:0005813	microtubule [GO:0005874]	1
GO:0005737	NADP binding [GO:0050661]	1
GO:0009328	phenylalanine-tRNA ligase activity [GO:0004826]	1
GO:0016020	calcium ion binding [GO:0005509]	1
GO:0055120	glycolytic process [GO:0006096]	1
GO:0005740	mitochondrial ATP synthesis coupled proton transport [GO:0042776]	1
GO:0005739	RNA binding [GO:0003723]	1
GO:0016021	nucleic acid binding [GO:0003676]	1
GO:0030529	RNA binding [GO:0003723]	1
GO:0005737	plasma membrane [GO:0005886]	1
GO:0005886	Rab protein signal transduction [GO:0032482]	1
GO:0000805	condensed nuclear chromosome [GO:0000794]	1
GO:0016021	racemase and epimerase activity, acting on carbohydrates and derivatives [GO:0016857]	1
GO:0005737	GTP cyclohydrolase I activity [GO:0003934]	1
GO:0042734	adenylate cyclase-inhibiting G-protein coupled glutamate receptor signaling pathway [GO:0007196]	1
GO:0005921	plasma membrane [GO:0005886]	1
GO:0070469	metal ion binding [GO:0046872]	1
GO:0005673	transcription factor TFIIE complex [GO:0005673]	1
GO:0000777	GTPase activity [GO:0003924]	1
GO:0005634	DNA-templated transcription, elongation [GO:0006354]	1
GO:0016021	phosphatidate cytidylyltransferase activity [GO:0004605]	1
GO:0070461	SAGA-type complex [GO:0070461]	1
GO:0031462	Cul2-RING ubiquitin ligase complex [GO:0031462]	1
GO:0016021	calcium:proton antiporter activity [GO:0015369]	1
GO:0034703	cation channel activity [GO:0005261]	1
GO:0000329	fungal-type vacuole membrane [GO:0000329]	1
GO:0005887	octopamine receptor activity [GO:0004989]	1
GO:0005886	L-amino acid transport [GO:0015807]	1
GO:0005622	mitochondrial respiratory chain complex I [GO:0005747]	1
GO:0048471	lipid phosphorylation [GO:0046834]	1
GO:0036064	ciliary transition zone [GO:0035869]	1
GO:0043025	neuronal cell body [GO:0043025]	1
GO:0005634	meiotic nuclear division [GO:0007126]	1
GO:0005694	DNA binding [GO:0003677]	1
GO:0005634	phosphoprotein phosphatase activity [GO:0004721]	1
GO:0016021	cellular response to zinc ion [GO:0071294]	1
GO:0005669	regulation of transcription, DNA-templated [GO:0006355]	1
GO:0005829	cysteinyl-tRNA aminoacylation [GO:0006423]	1
GO:0005634	ATPase activity [GO:0016887]	1
GO:0000124	DUBm complex [GO:0071819]	1
GO:0005759	metal ion binding [GO:0046872]	1
GO:0031461	anterior/posterior axis specification, embryo [GO:0008595]	1
GO:0042720	mitochondrial inner membrane peptidase complex [GO:0042720]	1
GO:0005615	plasma membrane [GO:0005886]	1
GO:0032809	ion transport [GO:0006811]	1
GO:0000178	positive regulation of deoxyribonuclease activity [GO:0032077]	1
GO:0005840	5S rRNA binding [GO:0008097]	1
GO:0005634	phosphatidylinositol N-acetylglucosaminyltransferase activity [GO:0017176]	1
GO:0005783	phosphatidate phosphatase activity [GO:0008195]	1
GO:0016021	cation transmembrane transport [GO:0098655]	1
GO:0008290	cytoplasm [GO:0005737]	1
GO:0005833	heme binding [GO:0020037]	1
GO:0016021	pyridoxal phosphate binding [GO:0030170]	1
GO:0016529	sarcoplasmic reticulum [GO:0016529]	1
GO:0005743	iron ion homeostasis [GO:0055072]	1
GO:0016021	structural constituent of cuticle [GO:0042302]	1
GO:0030672	synaptic vesicle endocytosis [GO:0048488]	1
GO:0072687	mitotic spindle [GO:0072686]	1
GO:0005789	Golgi membrane [GO:0000139]	1
GO:0016021	dolichol-linked oligosaccharide biosynthetic process [GO:0006488]	1
GO:0005739	single-stranded DNA binding [GO:0003697]	1
GO:0000502	ATP binding [GO:0005524]	1
GO:0005743	hydrogen ion transmembrane transporter activity [GO:0015078]	1
GO:0005869	barbed-end actin filament capping [GO:0051016]	1
GO:0031430	kinase binding [GO:0019900]	1
GO:0005681	zinc ion binding [GO:0008270]	1
GO:0005960	glycine cleavage complex [GO:0005960]	1
GO:0031090	plasma membrane [GO:0005886]	1
GO:0045202	metal ion binding [GO:0046872]	1
GO:0031965	lipid metabolic process [GO:0006629]	1
GO:0031430	integral component of membrane [GO:0016021]	1
GO:0005622	nucleotide binding [GO:0000166]	1
GO:0005737	AMP salvage [GO:0044209]	1
GO:0016021	catalytic activity [GO:0003824]	1
GO:0005737	spindle pole [GO:0000922]	1
GO:0000220	synaptic transmission, cholinergic [GO:0007271]	1
GO:0030992	cilium assembly [GO:0042384]	1
GO:0005887	glucose import [GO:0046323]	1
GO:0005576	serine-type endopeptidase inhibitor activity [GO:0004867]	1
GO:0005739	mitochondrial ATP synthesis coupled proton transport [GO:0042776]	1
GO:0016020	P-P-bond-hydrolysis-driven protein transmembrane transporter activity [GO:0015450]	1
GO:0043204	dendrite morphogenesis [GO:0048813]	1
GO:0005762	structural constituent of ribosome [GO:0003735]	1
GO:0043296	apical junction complex [GO:0043296]	1
GO:0005622	GTP biosynthetic process [GO:0006183]	1
GO:0005737	asparagine biosynthetic process [GO:0006529]	1
GO:0045178	basal part of cell [GO:0045178]	1
GO:0030529	GTP binding [GO:0005525]	1
GO:0005737	asymmetric protein localization involved in cell fate determination [GO:0045167]	1
GO:0031467	Cul7-RING ubiquitin ligase complex [GO:0031467]	1
GO:0032154	cleavage furrow [GO:0032154]	1
GO:0016471	response to hypoxia [GO:0001666]	1
GO:0043224	ubiquitin protein ligase activity [GO:0061630]	1
GO:0016021	farnesyl-diphosphate farnesyltransferase activity [GO:0004310]	1
GO:0005605	basal lamina [GO:0005605]	1
GO:0005789	RNA binding [GO:0003723]	1
GO:0016021	cytoskeletal anchoring at nuclear membrane [GO:0090286]	1
GO:0005737	nucleoside diphosphate kinase activity [GO:0004550]	1
GO:0031513	dauer larval development [GO:0040024]	1
GO:0033254	vacuolar transport [GO:0007034]	1
GO:0070469	NADH dehydrogenase (ubiquinone) activity [GO:0008137]	1
GO:0005634	germ cell migration [GO:0008354]	1
GO:0005634	DNA recombination [GO:0006310]	1
GO:0005789	endonuclease activity [GO:0004519]	1
GO:0016020	nuclear membrane [GO:0031965]	1
GO:0016021	endonuclease activity [GO:0004519]	1
GO:0043025	mechanosensory behavior [GO:0007638]	1
GO:0031415	peptide alpha-N-acetyltransferase activity [GO:0004596]	1
GO:0005840	hydrolase activity [GO:0016787]	1
GO:0005743	2 iron, 2 sulfur cluster binding [GO:0051537]	1
GO:0055120	cellular protein modification process [GO:0006464]	1
GO:0044613	nucleocytoplasmic transporter activity [GO:0005487]	1
GO:0005634	negative regulation of transcription from RNA polymerase II promoter [GO:0000122]	1
GO:0005739	ATPase inhibitor activity [GO:0042030]	1
GO:0005634	mitotic cytokinesis [GO:0000281]	1
GO:0000220	embryo development ending in birth or egg hatching [GO:0009792]	1
GO:0005779	amino acid transmembrane transport [GO:0003333]	1
GO:0033178	ATP hydrolysis coupled proton transport [GO:0015991]	1
GO:0005938	GTPase activator activity [GO:0005096]	1
GO:0030054	GTPase activator activity [GO:0005096]	1
GO:0000796	condensin complex [GO:0000796]	1
GO:0005856	cortical actin cytoskeleton organization [GO:0030866]	1
GO:0000139	cytosol [GO:0005829]	1
GO:0016021	multicellular organismal development [GO:0007275]	1
GO:0005737	striated muscle dense body [GO:0055120]	1
GO:0016020	ammonium transmembrane transporter activity [GO:0008519]	1
GO:0042729	DASH complex [GO:0042729]	1
GO:0016021	vacuolar membrane [GO:0005774]	1
GO:0031011	Ino80 complex [GO:0031011]	1
GO:0043025	serine-type endopeptidase activity [GO:0004252]	1
GO:0005747	NADH dehydrogenase activity [GO:0003954]	1
GO:0043025	plasma membrane [GO:0005886]	1
GO:0071595	cytoplasm [GO:0005737]	1
GO:0005829	CTP biosynthetic process [GO:0006241]	1
GO:0005741	mitochondrial fusion [GO:0008053]	1
GO:0005741	transferase activity, transferring hexosyl groups [GO:0016758]	1
GO:0031371	DNA repair [GO:0006281]	1
GO:0005739	glycerol-3-phosphate biosynthetic process [GO:0046167]	1
GO:0043529	endoplasmic reticulum membrane [GO:0005789]	1
GO:0005783	integral component of membrane [GO:0016021]	1
GO:0005739	intramolecular lyase activity [GO:0016872]	1
GO:0005777	oxidoreductase activity [GO:0016491]	1
GO:0009331	glycerol-3-phosphate dehydrogenase complex [GO:0009331]	1
GO:0005618	hydrolase activity, hydrolyzing O-glycosyl compounds [GO:0004553]	1
GO:1990131	GTP binding [GO:0005525]	1
GO:0016021	perikaryon [GO:0043204]	1
GO:0005868	GTP binding [GO:0005525]	1
GO:0000324	integral component of membrane [GO:0016021]	1
GO:0031410	apoptotic process [GO:0006915]	1
GO:0016514	SWI/SNF complex [GO:0016514]	1
GO:0005819	regulation of nematode larval development [GO:0061062]	1
GO:0005622	Golgi to plasma membrane protein transport [GO:0043001]	1
GO:0005739	DNA repair [GO:0006281]	1
GO:0008250	dolichyl-diphosphooligosaccharide-protein glycotransferase activity [GO:0004579]	1
GO:0016021	RNA interference [GO:0016246]	1
GO:0016021	neuronal cell body [GO:0043025]	1
GO:0005815	metal ion binding [GO:0046872]	1
GO:0031513	nonmotile primary cilium [GO:0031513]	1
GO:0005581	extracellular matrix [GO:0031012]	1
GO:0005634	RNA splicing [GO:0008380]	1
GO:0005634	ATP binding [GO:0005524]	1
GO:0005654	nuclear envelope disassembly [GO:0051081]	1
GO:0005732	snoRNA binding [GO:0030515]	1
GO:0016020	GDP-Man:Man3GlcNAc2-PP-Dol alpha-1,2-mannosyltransferase activity [GO:0004377]	1
GO:0005863	metabolic process [GO:0008152]	1
GO:0005681	RNA processing [GO:0006396]	1
GO:0072686	mitotic cytokinesis [GO:0000281]	1
GO:0005746	cytochrome-c oxidase activity [GO:0004129]	1
GO:0005789	carboxy-lyase activity [GO:0016831]	1
GO:0005789	sedoheptulose-7-phosphate:D-glyceraldehyde-3-phosphate glyceronetransferase activity [GO:0004801]	1
GO:0005793	endoplasmic reticulum-Golgi intermediate compartment [GO:0005793]	1
GO:0005634	chromosome segregation [GO:0007059]	1
GO:0016324	cytoplasm [GO:0005737]	1
GO:0005739	DNA-(apurinic or apyrimidinic site) lyase activity [GO:0003906]	1
GO:0030992	intraciliary retrograde transport [GO:0035721]	1
GO:0005634	tRNA (guanine-N7-)-methyltransferase activity [GO:0008176]	1
GO:0005886	sodium channel activity [GO:0005272]	1
GO:0045202	positive regulation of locomotion [GO:0040017]	1
GO:0018444	regulation of translational termination [GO:0006449]	1
GO:0005783	sarcomere [GO:0030017]	1
GO:0005759	respiratory chain [GO:0070469]	1
GO:0005938	cytoplasm [GO:0005737]	1
GO:0045202	neurotransmitter transport [GO:0006836]	1
GO:0043073	X chromosome [GO:0000805]	1
GO:0036062	presynaptic periactive zone [GO:0036062]	1
GO:0019898	integral component of membrane [GO:0016021]	1
GO:0019013	viral nucleocapsid [GO:0019013]	1
GO:0005739	lysine biosynthetic process via aminoadipic acid [GO:0019878]	1
GO:0005783	hydrolase activity, acting on carbon-nitrogen (but not peptide) bonds [GO:0016810]	1
GO:0005774	endopolyphosphatase activity [GO:0000298]	1
GO:0005635	lipid storage [GO:0019915]	1
GO:0048471	transferase activity, transferring acyl groups other than amino-acyl groups [GO:0016747]	1
GO:0005887	group III metabotropic glutamate receptor activity [GO:0001642]	1
GO:0032589	mechanosensory behavior [GO:0007638]	1
GO:0070090	spindle [GO:0005819]	1
GO:0031429	RNA binding [GO:0003723]	1
GO:0000794	nucleoplasm [GO:0005654]	1
GO:0000262	mitochondrial chromosome [GO:0000262]	1
GO:0005774	protein folding [GO:0006457]	1
GO:0030992	detection of stimulus involved in sensory perception [GO:0050906]	1
GO:0000922	mitotic nuclear division [GO:0007067]	1
GO:0015935	structural constituent of ribosome [GO:0003735]	1
GO:0016021	cell migration [GO:0016477]	1
GO:0005737	ATP phosphoribosyltransferase activity [GO:0003879]	1
GO:0005618	cell wall [GO:0005618]	1
GO:0005622	Rho protein signal transduction [GO:0007266]	1
GO:0030056	embryonic morphogenesis [GO:0048598]	1
GO:0005622	germ cell development [GO:0007281]	1
GO:0016020	carbohydrate binding [GO:0030246]	1
GO:0005886	carbohydrate binding [GO:0030246]	1
GO:0031965	organelle membrane [GO:0031090]	1
GO:0016021	glucosylceramide catabolic process [GO:0006680]	1
GO:0005737	ATP-dependent RNA helicase activity [GO:0004004]	1
GO:0000785	protein serine/threonine kinase activity [GO:0004674]	1
GO:0070469	ubiquinol-cytochrome-c reductase activity [GO:0008121]	1
GO:0005737	actin cytoskeleton organization [GO:0030036]	1
GO:0005737	arginyl-tRNA aminoacylation [GO:0006420]	1
GO:0043073	nucleus [GO:0005634]	1
GO:0005737	metaphase plate [GO:0070090]	1
GO:0043005	neuron projection membrane [GO:0032589]	1
GO:0000421	extrinsic component of membrane [GO:0019898]	1
GO:0045254	dihydrolipoyllysine-residue acetyltransferase activity [GO:0004742]	1
GO:0005737	mitochondrion [GO:0005739]	1
GO:0016020	ATPase activity, coupled to transmembrane movement of substances [GO:0042626]	1
GO:0016021	flavin adenine dinucleotide binding [GO:0050660]	1
GO:0046536	nucleus [GO:0005634]	1
GO:0030424	cytosol [GO:0005829]	1
GO:0005663	DNA clamp loader activity [GO:0003689]	1
GO:0005732	RNA binding [GO:0003723]	1
GO:0005578	nervous system development [GO:0007399]	1
GO:0005891	response to starvation [GO:0042594]	1
GO:0016021	CDP-diacylglycerol biosynthetic process [GO:0016024]	1
GO:0033116	endoplasmic reticulum-Golgi intermediate compartment membrane [GO:0033116]	1
GO:0036064	ciliary basal body [GO:0036064]	1
GO:0005739	embryo development ending in birth or egg hatching [GO:0009792]	1
GO:0009986	GTP binding [GO:0005525]	1
GO:0032154	midbody [GO:0030496]	1
GO:0005623	intracellular [GO:0005622]	1
GO:0030017	pyruvate kinase activity [GO:0004743]	1
GO:0016020	ion transmembrane transporter activity [GO:0015075]	1
GO:0044297	perinuclear region of cytoplasm [GO:0048471]	1
GO:0044219	host cell plasmodesma [GO:0044219]	1
GO:1990184	cation binding [GO:0043169]	1
GO:0030529	locomotion [GO:0040011]	1
GO:0005886	glucose metabolic process [GO:0006006]	1
GO:0071819	cytoplasmic mRNA processing body [GO:0000932]	1
GO:0034448	EGO complex [GO:0034448]	1
GO:0005739	cobalamin biosynthetic process [GO:0009236]	1
GO:0005737	hydroxymethyl-, formyl- and related transferase activity [GO:0016742]	1
GO:0005846	RNA cap binding [GO:0000339]	1
GO:0019028	transport of virus in host, cell to cell [GO:0046740]	1
GO:0005838	proteasome regulatory particle [GO:0005838]	1
GO:0000932	nuclear pore [GO:0005643]	1
GO:0005672	regulation of transcription, DNA-templated [GO:0006355]	1
GO:0031201	SNARE complex [GO:0031201]	1
GO:0072588	box H/ACA RNP complex [GO:0072588]	1
GO:0005623	ATP binding [GO:0005524]	1
GO:0005737	endoplasmic reticulum [GO:0005783]	1
GO:0016327	apicolateral plasma membrane [GO:0016327]	1
GO:0035869	intraciliary transport particle B [GO:0030992]	1
GO:0030424	neuronal cell body [GO:0043025]	1
GO:0030496	cysteine-type endopeptidase activity [GO:0004197]	1
GO:0016021	proton-transporting ATP synthase complex, coupling factor F(o) [GO:0045263]	1
GO:0000148	(1->3)-beta-D-glucan biosynthetic process [GO:0006075]	1
GO:0005634	negative regulation of apoptotic process [GO:0043066]	1
GO:0005634	RNA (guanine-N7)-methylation [GO:0036265]	1
GO:0005634	mRNA splicing, via spliceosome [GO:0000398]	1
GO:0005784	Sec61 translocon complex [GO:0005784]	1
GO:0005654	nucleoplasm [GO:0005654]	1
GO:0016020	Golgi organization [GO:0007030]	1
GO:0045202	signal transduction [GO:0007165]	1
GO:0060473	cortical granule [GO:0060473]	1
GO:0005667	cell cycle [GO:0007049]	1
GO:0030017	ligase activity [GO:0016874]	1
GO:0005743	pyridoxal phosphate binding [GO:0030170]	1
GO:0031045	calcium-dependent phospholipid binding [GO:0005544]	1
GO:0005737	adenine salvage [GO:0006168]	1
GO:0016021	Nem1-Spo7 phosphatase complex [GO:0071595]	1
GO:0005747	NADH dehydrogenase (ubiquinone) activity [GO:0008137]	1
GO:0016021	ribose-5-phosphate isomerase activity [GO:0004751]	1
GO:0005739	transporter activity [GO:0005215]	1
GO:0000139	GET complex [GO:0043529]	1
GO:0017053	cell cycle [GO:0007049]	1
GO:0005739	enzyme inhibitor activity [GO:0004857]	1
GO:0000775	nucleus [GO:0005634]	1
GO:0005759	cellular carbohydrate metabolic process [GO:0044262]	1
GO:0000145	hydrolase activity [GO:0016787]	1
GO:0005730	RNA binding [GO:0003723]	1
GO:0031314	cardiolipin biosynthetic process [GO:0032049]	1
GO:0009507	ATP binding [GO:0005524]	1
GO:0005856	DNA binding [GO:0003677]	1
GO:0000407	nucleophagy [GO:0044804]	1
GO:0005615	frizzled binding [GO:0005109]	1
GO:0005737	iron ion binding [GO:0005506]	1
GO:0016020	transmembrane signaling receptor activity [GO:0004888]	1
GO:0034399	nuclear pore nuclear basket [GO:0044615]	1
GO:0048787	determination of left/right asymmetry in nervous system [GO:0035545]	1
GO:0005938	cell cortex [GO:0005938]	1
GO:0005829	pre-autophagosomal structure [GO:0000407]	1
GO:0072686	mitotic spindle [GO:0072686]	1
GO:0005764	cysteine-type peptidase activity [GO:0008234]	1
GO:0034045	autophagy [GO:0006914]	1
GO:0005886	neuron projection morphogenesis [GO:0048812]	1
GO:0030016	motor activity [GO:0003774]	1
GO:0005886	negative regulation of cation channel activity [GO:2001258]	1
GO:0005765	ATPase activity, coupled to transmembrane movement of substances [GO:0042626]	1
GO:0000502	ATPase activity [GO:0016887]	1
GO:0005737	calcium-dependent cysteine-type endopeptidase activity [GO:0004198]	1
GO:0016021	oligosaccharyltransferase complex [GO:0008250]	1
GO:0005730	mRNA processing [GO:0006397]	1
GO:0005886	dendrite morphogenesis [GO:0048813]	1
GO:0005737	GTPase activator activity [GO:0005096]	1
GO:0016021	carboxylic ester hydrolase activity [GO:0052689]	1
GO:0005737	asymmetric protein localization [GO:0008105]	1
GO:0005759	pyruvate dehydrogenase complex [GO:0045254]	1
GO:0008280	chromatin binding [GO:0003682]	1
GO:0005829	axon extension involved in axon guidance [GO:0048846]	1
GO:0005739	glyoxylate cycle [GO:0006097]	1
GO:0080008	Cul4-RING E3 ubiquitin ligase complex [GO:0080008]	1
GO:0016021	cell redox homeostasis [GO:0045454]	1
GO:0005739	ubiquinol-cytochrome-c reductase activity [GO:0008121]	1
GO:0016021	membrane [GO:0016020]	1
GO:0016021	cell differentiation [GO:0030154]	1
GO:0070971	zinc ion binding [GO:0008270]	1
GO:0005654	mitotic sister chromatid segregation [GO:0000070]	1
GO:0044615	phospholipid binding [GO:0005543]	1
GO:0005886	clathrin binding [GO:0030276]	1
GO:0005634	protein transporter activity [GO:0008565]	1
GO:0016021	mitochondrial respiratory chain [GO:0005746]	1
GO:0005874	embryo development ending in birth or egg hatching [GO:0009792]	1
GO:0005622	SRP-dependent cotranslational protein targeting to membrane [GO:0006614]	1
GO:0016020	potassium ion symporter activity [GO:0022820]	1
GO:0005783	ATPase activity [GO:0016887]	1
GO:0022625	cytosolic large ribosomal subunit [GO:0022625]	1
GO:0019867	outer membrane [GO:0019867]	1
