# Supplementary material for: Deciphering the mechanism of anhydrobiosis in the entomopathogenic nematode Heterorhabditis indica through comparative transcriptomics
Source: PLoS One. 2022 Oct 27;17(10):e0275342. doi: 10.1371/journal.pone.0275342 (PMC9612587; doi:10.1371/journal.pone.0275342)
Supplement: S2 File — (XLS) [file pone.0275342.s004.xls]

## Sheet: Upregulated
GO_terms	Number of transcripts	Gene_name	Gene_description	Transcript_ID
ATP binding [GO:0005524]	193	ANCCEY_15494;M514_04547;Acey_s0117.g675 Y032_0117g675;Acey_s0289.g1510 Y032_0289g1510;LOAG_16811;CBG23578 CBG_23578;prx-6 Cbr-prx-6 cbr-prx-6 CBG08802 CBG_08802;rpt-5 CELE_F56H1.4 F56H1.4;LOAG_18514;abcf-2 CELE_T27E9.7 T27E9.7;ANCCEY_09667;LOAG_17723;LOAG_06820;PRIPAC_2931;cars-1 CELE_Y23H5A.7 Y23H5A.7;Acey_s0007.g3271 Y032_0007g3271;hsp-70;LOAG_02032;LOAG_01700;LOAG_01700;LOAG_17769;M513_00759;M…	phosphoenolpyruvate carboxykinase [ATP] domain protein, partial [Ancylostoma ceylanicum];hypothetical protein M514_04547 [Trichuris suis];hypothetical protein Y032_0117g675 [Ancylostoma ceylanicum];hypothetical protein Y032_0289g1510 [Ancylostoma ceylanicum];hypothetical protein LOAG_16811 [Loa loa];Protein CBG23578 [Caenorhabditis briggsae];C. briggsae CBR-PRX-6 protein;Protein RPT-5;type III re…	c978_g1_i1;c9280_g2_i1;c9280_g1_i1;c8828_g3_i1;c8676_g1_i1;c8007_g1_i1;c7967_g1_i1;c7901_g1_i1;c7825_g1_i1;c7704_g1_i1;c7594_g2_i1;c7556_g1_i1;c7295_g1_i1;c7144_g1_i1;c6906_g1_i1;c6846_g1_i1;c6506_g1_i1;c6499_g1_i1;c6406_g1_i2;c6406_g1_i1;c6153_g1_i1;c6139_g1_i1;c6106_g1_i1;c6029_g1_i1;c5648_g1_i1;c5630_g1_i1;c53_g1_i1;c5267_g1_i1;c5229_g1_i1;c5139_g1_i1;c4818_g2_i1;c4765_g1_i1;c4725_g1_i1;c4709_…
integral component of membrane [GO:0016021]	101	ANCCEY_10682;CBG23578 CBG_23578;F01G4.6;Acey_s0423.g1206 Y032_0423g1206;Acey_s0728.g1885 Y032_0728g1885;NECAME_02948;ymel-1 M03C11.5;LOAG_07782;LOAG_18021;LOAG_00194;Acey_s0011.g1503 Y032_0011g1503;LOAG_09207;M513_09689 M514_09689;M513_04745 M514_04745;elo-7 CELE_F56H11.3;yop-1 Cbr-yop-1 cbr-yop-1 CBG04115 CBG_04115;dad-1 Cbr-dad-1 CBG12659 CBG_12659;CELE_R11.1 R11.1;NECAME_03349;M514_27736;LOAG_…	IC domain protein, HAD ATPase, P-type family [Ancylostoma ceylanicum];Protein CBG23578 [Caenorhabditis briggsae];phosphate carrier protein [Caenorhabditis elegans];hypothetical protein Y032_0423g1206 [Ancylostoma ceylanicum];hypothetical protein Y032_0728g1885 [Ancylostoma ceylanicum];EF hand [Necator americanus];YMEL-1 [Caenorhabditis elegans];hypothetical protein LOAG_07782 [Loa loa];hypothetic…	c8113_g1_i1;c8007_g1_i1;c7049_g1_i1;c6735_g1_i1;c4818_g2_i1;c4720_g1_i1;c4709_g1_i1;c4292_g1_i1;c3505_g1_i1;c33234_g1_i1;c31823_g1_i1;c30915_g1_i1;c30359_g1_i1;c29781_g1_i1;c29552_g1_i1;c23262_g1_i1;c22767_g1_i1;c22463_g1_i1;c197_g1_i1;c190_g1_i1;c16298_g1_i1;c15514_g1_i1;c15491_g1_i1;c15160_g1_i1;c15073_g1_i1;c14688_g2_i7;c14688_g2_i5;c14564_g2_i9;c14564_g2_i8;c14564_g2_i7;c14564_g2_i5;c14564_g2…
nucleus [GO:0005634]	88	LOAG_10471;LOAG_06256;NECAME_15981;LOAG_12973;LOAG_12973;NECAME_05226;LOAG_18514;rpb-2 C26E6.4;M513_00786 M514_00786;ubc-20 Cbr-ubc-20 CBG15726 CBG_15726;swsn-1 psa-1 CELE_Y113G7B.23 Y113G7B.23;Acey_s0111.g224 Y032_0111g224;LOAG_02724;LOAG_02565;LOAG_10202;Cre-pas-1 CRE_30657;NECAME_00813;M513_09777;Bm1_44725;Cre-smo-1 CRE_03675;Cre-pas-4 CRE_29746;rpb-10 Y37E3.3;ANCCEY_13649;pas-3 Y110A7A.14;M51…	histone H2A;hypothetical protein;peptidase, T1 family [Necator americanus];histone H4;histone H4;putative multicatalytic endopeptidase [Necator americanus];type III restriction enzyme [Loa loa];RPB-2 [Caenorhabditis elegans];hypothetical protein M513_00786 [Trichuris suis];C. briggsae CBR-UBC-20 protein;Protein SWSN-1;hypothetical protein Y032_0111g224 [Ancylostoma ceylanicum];histone H2A;proteas…	c9839_g2_i1;c9839_g1_i1;c9434_g1_i1;c9190_g1_i2;c9190_g1_i1;c8855_g1_i1;c7825_g1_i1;c4734_g1_i1;c4447_g1_i1;c3687_g1_i1;c3469_g1_i1;c3460_g2_i1;c33313_g1_i1;c33278_g1_i1;c30536_g1_i1;c30453_g1_i1;c30332_g1_i1;c29993_g1_i1;c29992_g1_i1;c29851_g1_i1;c29756_g1_i1;c24543_g1_i1;c23785_g1_i1;c23760_g1_i1;c23712_g1_i1;c23575_g1_i1;c23385_g1_i1;c22655_g1_i1;c22451_g1_i1;c18934_g1_i1;c16759_g1_i1;c16149_g…
ribosome [GO:0005840]	87	rpl-22 Cbr-rpl-22 CBG02309 CBG_02309;Cre-rpl-20 CRE_10254;Cre-rpl-3 CRE_13375;Cre-rpl-3 CRE_13375;rps-16 Cbr-rps-16 CBG11589 CBG_11589;NECAME_08516;NECAME_08516;M513_03529;ANCCEY_00812;LOAG_02817;LOAG_00384;rpl-12 JC8.3;rpl-6 WBGene00096445 PRIPAC_5854;M513_11493 M514_11493;D918_08800 M513_09982 M514_09982;WBGene00099599 PRIPAC_1989;rpl-27 Cbr-rpl-27 CBG22212 CBG_22212;LOAG_12512;Acey_s0003.g1229…	C. briggsae CBR-RPL-22 protein;CRE-RPL-20 protein;CRE-RPL-3 protein;CRE-RPL-3 protein;C. briggsae CBR-RPS-16 protein;ribosomal protein S8 [Necator americanus];ribosomal protein S8 [Necator americanus];hypothetical protein M513_03529 [Trichuris suis];ribosomal protein L34e [Ancylostoma ceylanicum];ribosomal protein S13;60S acidic ribosomal protein P0, variant [Loa loa];RPL-12, isoform a [Caenorhab…	c9866_g2_i1;c984_g1_i1;c9255_g1_i2;c9255_g1_i1;c9049_g1_i1;c9040_g1_i2;c9040_g1_i1;c819_g1_i1;c7963_g1_i1;c7780_g1_i1;c7577_g1_i1;c6907_g1_i1;c6447_g1_i1;c6435_g1_i1;c6134_g1_i1;c5977_g1_i1;c5757_g1_i1;c5365_g1_i1;c5292_g1_i2;c5292_g1_i1;c5031_g1_i1;c430_g1_i1;c4201_g1_i1;c3743_g1_i1;c33441_g1_i1;c33293_g1_i1;c31988_g1_i1;c31926_g1_i1;c31641_g1_i1;c31511_g1_i1;c31167_g1_i1;c31015_g1_i1;c30830_g1_…
structural constituent of ribosome [GO:0003735]	86	rpl-22 Cbr-rpl-22 CBG02309 CBG_02309;Cre-rpl-20 CRE_10254;Cre-rpl-3 CRE_13375;Cre-rpl-3 CRE_13375;rps-16 Cbr-rps-16 CBG11589 CBG_11589;NECAME_08516;NECAME_08516;WBGene00102277 PRIPAC_6717;LOAG_12353;M513_03529;ANCCEY_00812;LOAG_02817;LOAG_17945;rpl-1 Cbr-rpl-1 cbr-rpl-1 CBG04228 CBG_04228;rpl-12 JC8.3;rpl-6 WBGene00096445 PRIPAC_5854;M513_11493 M514_11493;D918_08800 M513_09982 M514_09982;rpl-27 C…	C. briggsae CBR-RPL-22 protein;CRE-RPL-20 protein;CRE-RPL-3 protein;CRE-RPL-3 protein;C. briggsae CBR-RPS-16 protein;ribosomal protein S8 [Necator americanus];ribosomal protein S8 [Necator americanus];ribosomal protein [Pristionchus pacificus];40S ribosomal protein S9;hypothetical protein M513_03529 [Trichuris suis];ribosomal protein L34e [Ancylostoma ceylanicum];ribosomal protein S13;hypothetica…	c9866_g2_i1;c984_g1_i1;c9255_g1_i2;c9255_g1_i1;c9049_g1_i1;c9040_g1_i2;c9040_g1_i1;c8457_g1_i1;c8267_g1_i1;c819_g1_i1;c7963_g1_i1;c7780_g1_i1;c748_g1_i1;c720_g1_i1;c6907_g1_i1;c6447_g1_i1;c6435_g1_i1;c6134_g1_i1;c5757_g1_i1;c5365_g1_i1;c5112_g1_i1;c5031_g1_i1;c430_g1_i1;c4201_g1_i1;c3743_g1_i1;c33441_g1_i1;c33293_g1_i1;c32966_g1_i1;c31988_g1_i1;c31945_g1_i1;c31926_g1_i1;c31641_g1_i1;c31535_g1_i1;…
translation [GO:0006412]	83	rpl-22 Cbr-rpl-22 CBG02309 CBG_02309;Cre-rpl-20 CRE_10254;Cre-rpl-3 CRE_13375;Cre-rpl-3 CRE_13375;rps-16 Cbr-rps-16 CBG11589 CBG_11589;NECAME_08516;NECAME_08516;WBGene00102277 PRIPAC_6717;LOAG_12353;M513_03529;ANCCEY_00812;LOAG_02817;LOAG_17945;rpl-1 Cbr-rpl-1 cbr-rpl-1 CBG04228 CBG_04228;rpl-12 JC8.3;rpl-6 WBGene00096445 PRIPAC_5854;M513_11493 M514_11493;D918_08800 M513_09982 M514_09982;rpl-27 C…	C. briggsae CBR-RPL-22 protein;CRE-RPL-20 protein;CRE-RPL-3 protein;CRE-RPL-3 protein;C. briggsae CBR-RPS-16 protein;ribosomal protein S8 [Necator americanus];ribosomal protein S8 [Necator americanus];ribosomal protein [Pristionchus pacificus];40S ribosomal protein S9;hypothetical protein M513_03529 [Trichuris suis];ribosomal protein L34e [Ancylostoma ceylanicum];ribosomal protein S13;hypothetica…	c9866_g2_i1;c984_g1_i1;c9255_g1_i2;c9255_g1_i1;c9049_g1_i1;c9040_g1_i2;c9040_g1_i1;c8457_g1_i1;c8267_g1_i1;c819_g1_i1;c7963_g1_i1;c7780_g1_i1;c748_g1_i1;c720_g1_i1;c6907_g1_i1;c6447_g1_i1;c6435_g1_i1;c6134_g1_i1;c5757_g1_i1;c5365_g1_i1;c5112_g1_i1;c5031_g1_i1;c430_g1_i1;c4201_g1_i1;c3743_g1_i1;c33441_g1_i1;c33293_g1_i1;c32966_g1_i1;c31988_g1_i1;c31945_g1_i1;c31926_g1_i1;c31641_g1_i1;c31535_g1_i1;…
cytoplasm [GO:0005737]	69	NECAME_15981;NECAME_05226;rpt-5 CELE_F56H1.4 F56H1.4;LOAG_06820;Acey_s0007.g3271 Y032_0007g3271;LOAG_02032;LOAG_01700;LOAG_01700;CRE_30337;M514_24180;tba-2 C47B2.3;Acey_s0002.g663 Y032_0002g663;ola-1 Cbr-tag-210 cbr-tag-210 CBG20369 CBG_20369;adss-1 C37H5.6;CAEBREN_25557;Acey_s0078.g1161 Y032_0078g1161;NECAME_03650;ubc-20 Cbr-ubc-20 CBG15726 CBG_15726;EIF6 M513_00734 M514_00734;LOAG_02565;pgk-1 T…	peptidase, T1 family [Necator americanus];putative multicatalytic endopeptidase [Necator americanus];Protein RPT-5;seryl-tRNA synthetase [Loa loa];hypothetical protein Y032_0007g3271 [Ancylostoma ceylanicum];26S protease regulatory subunit 6B [Loa loa];T-complex protein 1;T-complex protein 1;hypothetical protein;hypothetical protein M514_24180 [Trichuris suis];alpha-2 tubulin [Caenorhabditis eleg…	c9434_g1_i1;c8855_g1_i1;c7901_g1_i1;c7295_g1_i1;c6846_g1_i1;c6499_g1_i1;c6406_g1_i2;c6406_g1_i1;c628_g1_i1;c6106_g1_i1;c5707_g2_i1;c5648_g1_i1;c53_g1_i1;c487_g1_i1;c4531_g1_i1;c4450_g1_i1;c3699_g1_i1;c3687_g1_i1;c33306_g1_i1;c33278_g1_i1;c32718_g1_i1;c31726_g1_i1;c31395_g1_i1;c31283_g1_i1;c30976_g1_i1;c30869_g1_i1;c30717_g1_i1;c30453_g1_i1;c30389_g1_i1;c3017_g1_i1;c30161_g1_i1;c29998_g1_i1;c29993…
zinc ion binding [GO:0008270]	62	M514_01641;LOAG_03100;Cre-npp-9 CRE_25176;Acey_s0049.g1821 Y032_0049g1821;CELE_R04B5.5 R04B5.5;Acey_s0460.g1864 Y032_0460g1864;M513_07154;D918_08545;rpb-10 Y37E3.3;NECAME_00590;LOAG_18462;Cbn-sodh-1 CAEBREN_12266;CBG17892 CBG_17892;aars-2 ars-2 F28H1.3;NECAME_13442;NECAME_07741;Acey_s0130.g1549 Y032_0130g1549;Acey_s0130.g1549 Y032_0130g1549;Acey_s0130.g1549 Y032_0130g1549;ANCCEY_01289;ANCCEY_0128…	hypothetical protein M514_01641 [Trichuris suis];hypothetical protein LOAG_03100 [Loa loa];CRE-NPP-9 protein;hypothetical protein Y032_0049g1821 [Ancylostoma ceylanicum];Protein R04B5.5;hypothetical protein Y032_0460g1864 [Ancylostoma ceylanicum];hypothetical protein M513_07154 [Trichuris suis];ribosomal protein L35Ae [Trichuris suis];RPB-10 [Caenorhabditis elegans];mannose-6-phosphate isomerase,…	c7162_g1_i1;c7067_g1_i1;c4071_g1_i1;c33606_g1_i1;c32023_g1_i1;c31883_g1_i1;c31164_g1_i1;c24631_g1_i1;c24543_g1_i1;c24172_g1_i1;c23992_g1_i1;c22575_g1_i1;c16513_g1_i1;c15942_g1_i1;c14870_g2_i10;c14825_g1_i1;c14776_g1_i9;c14776_g1_i15;c14776_g1_i13;c14767_g1_i3;c14767_g1_i12;c14739_g1_i8;c14739_g1_i5;c14739_g1_i4;c14729_g6_i2;c14495_g3_i5;c14410_g1_i7;c14375_g3_i6;c14375_g3_i4;c14187_g1_i7;c14187_g…
metal ion binding [GO:0046872]	60	aco-2 F54H12.1;LOAG_17723;D918_08460;LOAG_05848;M514_01620;Acey_s0007.g3183 Y032_0007g3183;rpb-2 C26E6.4;ymel-1 M03C11.5;LOAG_07782;LOAG_17679;Acey_s0287.g1456 ANCCEY_01765 Y032_0287g1456;CBG06866 CBG_06866;LOAG_17138;NECAME_09133;NECAME_11252;CELE_F38B6.4 F38B6.4;Acey_s0204.g1865 Y032_0204g1865;nduf-7 W10D5.2;LOAG_06011;M513_00267 M514_00267;Acey_s0004.g2057 Y032_0004g2057;M513_06899 M514_06899;…	ACO-2, isoform a [Caenorhabditis elegans];hypothetical protein LOAG_17723 [Loa loa];cytochrome [Trichuris suis];NADH-ubiquinone oxidoreductase 24 kDa subunit;hypothetical protein M514_01620 [Trichuris suis];hypothetical protein Y032_0007g3183 [Ancylostoma ceylanicum];RPB-2 [Caenorhabditis elegans];YMEL-1 [Caenorhabditis elegans];hypothetical protein LOAG_07782 [Loa loa];hypothetical protein LOAG_…	c7734_g1_i1;c7556_g1_i1;c7087_g1_i1;c6655_g1_i1;c5229_g1_i1;c5139_g1_i1;c4734_g1_i1;c4709_g1_i1;c4292_g1_i1;c3803_g1_i1;c3700_g1_i1;c31617_g1_i1;c31395_g1_i1;c30898_g1_i1;c30511_g1_i1;c30161_g1_i1;c30096_g1_i1;c30014_g1_i1;c29938_g1_i1;c29473_g1_i1;c2927_g1_i1;c2658_g1_i1;c23741_g1_i1;c23218_g1_i1;c22829_g1_i1;c22816_g1_i1;c22813_g1_i1;c22482_g1_i1;c22453_g1_i1;c20312_g1_i1;c167_g1_i1;c16496_g1_i…
DNA binding [GO:0003677]	56	LOAG_10471;LOAG_06256;LOAG_12973;LOAG_12973;LOAG_18514;rpb-2 C26E6.4;M513_00786 M514_00786;swsn-1 psa-1 CELE_Y113G7B.23 Y113G7B.23;LOAG_02724;CAEBREN_24630;LOAG_10202;rpb-6 C06A1.5;rpb-10 Y37E3.3;ANCCEY_13649;Cbn-pyc-1 CAEBREN_13147;LOAG_04710;rpb-1 ama-1 CBG05355;LOAG_17807;Acey_s0050.g1984 Y032_0050g1984;Acey_s0050.g1984 Y032_0050g1984;Acey_s0050.g1984 Y032_0050g1984;Acey_s0050.g1984 Y032_0050g…	histone H2A;hypothetical protein;histone H4;histone H4;type III restriction enzyme [Loa loa];RPB-2 [Caenorhabditis elegans];hypothetical protein M513_00786 [Trichuris suis];Protein SWSN-1;histone H2A;hypothetical protein CAEBREN_24630 [Caenorhabditis brenneri];proliferating cell nuclear antigen [Loa loa];RPB-6 [Caenorhabditis elegans];RPB-10 [Caenorhabditis elegans];SRF-type transcription factor …	c9839_g2_i1;c9839_g1_i1;c9190_g1_i2;c9190_g1_i1;c7825_g1_i1;c4734_g1_i1;c4447_g1_i1;c3469_g1_i1;c33313_g1_i1;c30620_g1_i1;c30536_g1_i1;c2472_g1_i1;c24543_g1_i1;c23785_g1_i1;c22829_g1_i1;c22655_g1_i1;c16496_g1_i1;c15600_g1_i1;c14884_g2_i9;c14884_g2_i6;c14884_g2_i4;c14884_g2_i11;c14884_g2_i10;c14884_g2_i1;c14870_g2_i10;c14776_g1_i9;c14776_g1_i15;c14776_g1_i13;c14652_g2_i5;c14445_g1_i9;c14445_g1_i4;…
nucleic acid binding [GO:0003676]	51	M514_04547;Acey_s0117.g675 Y032_0117g675;LOAG_16471;CBG18685 CBG_18685;NECAME_08047;CRE_05666;Cre-hel-1 CRE_01973;Cre-hel-1 CRE_01973;M514_20113;LOAG_03217;M513_02825;LOAG_18462;NECAME_06654;LOAG_11036;CELE_R09B3.3 R09B3.3;Acey_s0003.g1491 ANCCEY_04883 Y032_0003g1491;ANCCEY_10443;D918_07149;Acey_s0071.g621 Y032_0071g621;Acey_s0438.g1466 Y032_0438g1466;Acey_s0438.g1466 Y032_0438g1466;Acey_s0438.g1…	hypothetical protein M514_04547 [Trichuris suis];hypothetical protein Y032_0117g675 [Ancylostoma ceylanicum];musashi [Loa loa];Hypothetical protein CBG18685;RNA helicase HRH1 [Necator americanus];hypothetical protein;CRE-HEL-1 protein;CRE-HEL-1 protein;hypothetical protein M514_20113 [Trichuris suis];lysyl-tRNA synthetase [Loa loa];hypothetical protein M513_02825, partial [Trichuris suis];hypothe…	c9280_g2_i1;c9280_g1_i1;c7447_g1_i1;c7018_g1_i1;c5630_g1_i1;c4725_g1_i1;c4232_g1_i2;c4232_g1_i1;c30517_g1_i1;c30389_g1_i1;c29829_g1_i1;c23992_g1_i1;c23828_g1_i1;c22452_g1_i1;c16475_g1_i1;c16265_g1_i1;c16172_g1_i1;c15387_g1_i1;c14844_g1_i7;c14651_g1_i9;c14651_g1_i8;c14651_g1_i7;c14651_g1_i5;c14651_g1_i3;c14651_g1_i2;c14651_g1_i1;c14177_g1_i10;c14129_g1_i8;c14099_g7_i4;c14099_g7_i3;c14099_g7_i1;c14…
intracellular [GO:0005622]	50	M513_00168 M514_00168;M514_01641;ANCCEY_15366;Acey_s0007.g3183 Y032_0007g3183;Cre-npp-9 CRE_25176;M513_03990;SRPR;NECAME_12443;D918_08931;D918_09263 M513_06553 M514_06553;Acey_s0674.g1414 Y032_0674g1414;Acey_s0311.g2131 Y032_0311g2131;NECAME_10243;Cre-arf-1.2 CRE_04726;M513_01191 M514_01191;ndk-1 Cbr-ndk-1 CBG02247 CBG_02247;LOAG_06056;D918_07807;ANCCEY_12107;ANCCEY_01289;ANCCEY_01289;CELE_F22G12…	hypothetical protein M513_00168 [Trichuris suis];hypothetical protein M514_01641 [Trichuris suis];translation elongation factor Tu [Ancylostoma ceylanicum];hypothetical protein Y032_0007g3183 [Ancylostoma ceylanicum];CRE-NPP-9 protein;hypothetical protein M513_03990 [Trichuris suis];signal recognition particle receptor alpha subunit, partial [Caenorhabditis remanei];Ras family protein [Necator am…	c7319_g3_i1;c7162_g1_i1;c5398_g1_i1;c5139_g1_i1;c4071_g1_i1;c30107_g1_i1;c30091_g1_i1;c27406_g1_i1;c25954_g1_i1;c25404_g1_i1;c24811_g1_i1;c24704_g1_i1;c24184_g1_i1;c15771_g1_i1;c15522_g1_i1;c15500_g1_i1;c15321_g1_i1;c15173_g1_i1;c15140_g1_i1;c14767_g1_i3;c14767_g1_i12;c14743_g1_i9;c14653_g3_i3;c14653_g3_i2;c14653_g3_i1;c14496_g2_i5;c14496_g2_i2;c14495_g3_i5;c14446_g2_i5;c14410_g1_i7;c14381_g1_i4;…
calcium ion binding [GO:0005509]	36	NECAME_02948;itsn-1 Cbr-itsn-1 cbr-itsn-1 CBG00418 CBG_00418;M514_04533;CAEBREN_08963 CAEBREN_09584;Acey_s0007.g3217 Y032_0007g3217;Acey_s0250.g161 ANCCEY_04680 Y032_0250g161;NECAME_00616;B0393.5 CELE_B0393.5;Acey_s0031.g2414 Y032_0031g2414;Acey_s0001.g68 Y032_0001g68;Acey_s0001.g68 Y032_0001g68;Acey_s0001.g68 Y032_0001g68;Acey_s0001.g68 Y032_0001g68;Acey_s0001.g68 Y032_0001g68;Acey_s0001.g68 Y03…	EF hand [Necator americanus];C. briggsae CBR-ITSN-1 protein;hypothetical protein M514_04533 [Trichuris suis];hypothetical protein CAEBREN_08963 [Caenorhabditis brenneri];hypothetical protein Y032_0007g3217 [Ancylostoma ceylanicum];EF hand [Ancylostoma ceylanicum];spectrin repeat-containing domain protein [Necator americanus];B0393.5 [Caenorhabditis elegans];hypothetical protein Y032_0031g2414 [An…	c4720_g1_i1;c372_g1_i1;c3593_g1_i1;c25789_g1_i1;c23635_g1_i1;c16722_g1_i1;c14799_g1_i12;c14711_g1_i4;c14708_g4_i6;c14564_g2_i9;c14564_g2_i8;c14564_g2_i7;c14564_g2_i5;c14564_g2_i2;c14564_g2_i13;c14564_g2_i11;c14564_g2_i1;c14554_g1_i8;c14469_g7_i7;c14469_g7_i6;c14469_g6_i5;c14469_g6_i30;c14469_g6_i3;c14469_g6_i26;c14469_g6_i21;c14469_g6_i17;c14469_g6_i16;c14469_g6_i12;c14469_g6_i11;c14469_g6_i10;c1…
GTP binding [GO:0005525]	31	LOAG_05446;M514_13838;Acey_s0509.g2725 Y032_0509g2725;tba-2 C47B2.3;ola-1 Cbr-tag-210 cbr-tag-210 CBG20369 CBG_20369;ANCCEY_15366;adss-1 C37H5.6;CRE_13811;LOAG_03629;M514_04533;C37C3.2;M513_03990;SRPR;Bm1_44725;Acey_s0457.g1816 Y032_0457g1816;NECAME_12443;D918_08931;Acey_s0674.g1414 Y032_0674g1414;Acey_s0311.g2131 Y032_0311g2131;NECAME_10243;LOAG_07384;CBG13201 CBG_13201;LOAG_10166;unc-59 CELE_W0…	elongation factor 2 [Loa loa];hypothetical protein M514_13838 [Trichuris suis];hypothetical protein Y032_0509g2725 [Ancylostoma ceylanicum];alpha-2 tubulin [Caenorhabditis elegans];C. briggsae CBR-TAG-210 protein;translation elongation factor Tu [Ancylostoma ceylanicum];ADSS-1, isoform b [Caenorhabditis elegans];hypothetical protein;hypothetical protein;hypothetical protein M514_04533 [Trichuris …	c8262_g1_i1;c7673_g1_i1;c7192_g1_i1;c5707_g2_i1;c53_g1_i1;c5398_g1_i1;c487_g1_i1;c4541_g1_i1;c4304_g1_i1;c3593_g1_i1;c30889_g1_i1;c30107_g1_i1;c30091_g1_i1;c29992_g1_i1;c2988_g2_i1;c27406_g1_i1;c25954_g1_i1;c24811_g1_i1;c24704_g1_i1;c24184_g1_i1;c23776_g1_i1;c23652_g1_i1;c23438_g1_i1;c22924_g1_i1;c16175_g1_i1;c15771_g1_i1;c15173_g1_i1;c15144_g1_i1;c15140_g1_i1;c14975_g1_i1;c10837_g2_i1
RNA binding [GO:0003723]	31	LOAG_08003;CRE_04667;LOAG_17945;rpl-1 Cbr-rpl-1 cbr-rpl-1 CBG04228 CBG_04228;rpl-12 JC8.3;NECAME_03599;LOAG_05624;LOAG_09543;Cre-rps-15 CRE_29761;M28.5;Acey_s0016.g2912 Y032_0016g2912;LOAG_07118;rps-18 CELE_Y57G11C.16 Y57G11C.16;M513_06622 M514_06622;M513_01635 M514_01635;ANCCEY_09222;M513_04544;C43E11.9 CELE_C43E11.9;M513_05170 M514_05170;NECAME_10001;ANCCEY_04368;Acey_s0108.g22 Y032_0108g22;Ace…	nucleolar protein;hypothetical protein;hypothetical protein LOAG_17945 [Loa loa];C. briggsae CBR-RPL-1 protein;RPL-12, isoform a [Caenorhabditis elegans];ribosomal protein S5 [Necator americanus];hypothetical protein LOAG_05624 [Loa loa];nucleolar protein [Loa loa];CRE-RPS-15 protein;M28.5 [Caenorhabditis elegans];hypothetical protein Y032_0016g2912 [Ancylostoma ceylanicum];dribble-PA;Protein RPS…	c9795_g2_i1;c8793_g1_i1;c748_g1_i1;c720_g1_i1;c6907_g1_i1;c5112_g1_i1;c4936_g1_i1;c3674_g1_i1;c31945_g1_i1;c30068_g1_i1;c29998_g1_i1;c29858_g1_i1;c25542_g1_i1;c23232_g1_i1;c20690_g1_i1;c18943_g1_i1;c17435_g1_i1;c16029_g1_i1;c15954_g1_i1;c14633_g1_i9;c14633_g1_i6;c13804_g1_i1;c13548_g1_i9;c13548_g1_i6;c12939_g1_i4;c12832_g1_i3;c12832_g1_i13;c12387_g1_i7;c9344_g1_i1;c4036_g1_i1;c29783_g1_i1
protein kinase activity [GO:0004672]	31	Acey_s0086.g1991 Y032_0086g1991;D918_08084;LOAG_09639;ANCCEY_02090;Cre-gsk-3 CRE_13910;NECAME_19112;Acey_s0164.g3551 Y032_0164g3551;Acey_s0010.g1172 Y032_0010g1172;NECAME_00333;NECAME_00333;Acey_s0010.g1172 Y032_0010g1172;NECAME_00333;NECAME_00333;NECAME_00333;Acey_s0002.g538 Y032_0002g538;Acey_s0337.g2903 Y032_0337g2903;Acey_s0337.g2903 Y032_0337g2903;Acey_s0148.g2657 ANCCEY_00291 Y032_0148g2657…	hypothetical protein Y032_0086g1991 [Ancylostoma ceylanicum];kinase domain protein [Trichuris suis];CMGC/GSK protein kinase;kinase domain protein [Ancylostoma ceylanicum];CRE-GSK-3 protein;fibronectin type III domain protein [Necator americanus];hypothetical protein Y032_0164g3551 [Ancylostoma ceylanicum];hypothetical protein Y032_0010g1172 [Ancylostoma ceylanicum];kinase domain protein [Necator …	c29532_g1_i1;c22592_g1_i1;c15492_g1_i1;c14949_g1_i1;c14935_g1_i1;c14868_g3_i1;c14868_g1_i1;c14749_g5_i1;c14749_g4_i1;c14749_g2_i8;c14749_g2_i7;c14749_g2_i2;c14749_g2_i10;c14749_g2_i1;c14674_g1_i2;c14598_g4_i6;c14598_g4_i4;c14476_g1_i1;c14006_g1_i17;c14006_g1_i16;c13273_g1_i6;c13273_g1_i17;c13273_g1_i10;c13273_g1_i1;c12916_g1_i8;c12916_g1_i7;c12916_g1_i4;c12916_g1_i3;c12916_g1_i1;c11875_g1_i1;c226…
nucleotide binding [GO:0000166]	30	LOAG_16471;CBG18685 CBG_18685;LOAG_17138;M514_20113;rps-24 CELE_T07A9.11 T07A9.11;M513_06622 M514_06622;CELE_R09B3.3 R09B3.3;D918_07149;NECAME_11011;Acey_s0221.g2581 Y032_0221g2581;Acey_s0062.g3308 Y032_0062g3308;Acey_s0062.g3308 Y032_0062g3308;NECAME_15906;Acey_s0189.g1211 Y032_0189g1211;NECAME_11358;Acey_s0189.g1211 Y032_0189g1211;Acey_s0230.g2943 Y032_0230g2943;NECAME_12824;NECAME_12824;Acey_s…	musashi [Loa loa];Hypothetical protein CBG18685;inosine-5'-monophosphate dehydrogenase [Loa loa];hypothetical protein M514_20113 [Trichuris suis];Protein RPS-24;hypothetical protein M513_06622 [Trichuris suis];Protein R09B3.3;hypothetical protein D918_07149 [Trichuris suis];ribosomal protein L23 [Necator americanus];hypothetical protein Y032_0221g2581 [Ancylostoma ceylanicum];hypothetical protein…	c7447_g1_i1;c7018_g1_i1;c31395_g1_i1;c30517_g1_i1;c29904_g1_i1;c23232_g1_i1;c16475_g1_i1;c15387_g1_i1;c15361_g1_i1;c14177_g1_i10;c14099_g7_i4;c14099_g7_i3;c14099_g7_i1;c12790_g1_i2;c12790_g1_i14;c12790_g1_i11;c12387_g1_i7;c12261_g1_i7;c12261_g1_i1;c11740_g1_i8;c11740_g1_i7;c11740_g1_i6;c11740_g1_i5;c11740_g1_i10;c11740_g1_i1;c8535_g1_i4;c3860_g1_i1;c30835_g1_i1;c24069_g1_i1;c16213_g1_i1
carbohydrate metabolic process [GO:0005975]	27	Acey_s0017.g3392 Y032_0017g3392;LOAG_02046;mdh-2 F20H11.3;D918_07148;gfat-1 CELE_F07A11.2 F07A11.2;LOAG_02046;CRE_11716;cts-1 CBG09810;NECAME_05853;M513_06899 M514_06899;NECAME_00590;Acey_s0209.g2115 ANCCEY_06534 Y032_0209g2115;M513_02986;ANCCEY_03747;CD36_02790;DEHA2C11528g;YLR286C SKUD_205916;CTRG_04296;CANTEDRAFT_131890;CPAR2_502140;CPAR2_502140;SCW11 PICST_32120;LELG_01613;PGUG_00517;PICST_85…	hypothetical protein Y032_0017g3392 [Ancylostoma ceylanicum];malate dehydrogenase;MDH-2 [Caenorhabditis elegans];putative glycerol kinase [Trichuris suis];Protein F07A11.2;malate dehydrogenase;hypothetical protein;C. briggsae CBR-CTS-1 protein [Caenorhabditis briggsae];phosphoglucomutase/phosphomannomutase, alpha/beta/alpha domain I [Necator americanus];hypothetical protein M513_06899 [Trichuris …	c8909_g1_i1;c8592_g2_i1;c8592_g1_i1;c6544_g1_i1;c5802_g1_i1;c5535_g1_i1;c4730_g1_i1;c4014_g1_i1;c29921_g1_i1;c2658_g1_i1;c24172_g1_i1;c16148_g1_i1;c15826_g1_i1;c15396_g1_i1;c9436_g1_i1;c9310_g2_i1;c5831_g1_i1;c5283_g2_i1;c5283_g1_i1;c5129_g1_i2;c5129_g1_i1;c30803_g1_i1;c30681_g1_i1;c22561_g1_i1;c19651_g1_i1;c17472_g1_i1;c17382_g1_i1
membrane [GO:0016020]	27	M514_05939;Acey_s0365.g3588 Y032_0365g3588;WBGene00104883 PRIPAC_16079;M513_03990;D918_09263 M513_06553 M514_06553;Acey_s0674.g1414 Y032_0674g1414;NECAME_10243;Acey_s0007.g3217 Y032_0007g3217;stl-1 Cbr-stl-1 cbr-stl-1 CBG24499 CBG_24499;NECAME_08224;NECAME_00170;LOAG_03457;D918_07807;ANCCEY_12107;Acey_s0062.g3385 Y032_0062g3385;Acey_s0004.g2123 Y032_0004g2123;NECAME_03974;Acey_s0443.g1557 Y032_04…	hypothetical protein M514_05939 [Trichuris suis];hypothetical protein Y032_0365g3588 [Ancylostoma ceylanicum];vha-14 [Pristionchus pacificus];hypothetical protein M513_03990 [Trichuris suis];hypothetical protein M513_06553 [Trichuris suis];hypothetical protein Y032_0674g1414 [Ancylostoma ceylanicum];Ras family protein [Necator americanus];hypothetical protein Y032_0007g3217 [Ancylostoma ceylanicu…	c7753_g1_i1;c5553_g1_i1;c30346_g1_i1;c30107_g1_i1;c25404_g1_i1;c24811_g1_i1;c24184_g1_i1;c23635_g1_i1;c23280_g1_i1;c22501_g1_i1;c22489_g1_i1;c16765_g1_i1;c15173_g1_i1;c15140_g1_i1;c15096_g1_i1;c14764_g2_i6;c14763_g2_i1;c13971_g1_i4;c13971_g1_i2;c13971_g1_i1;c8330_g1_i1;c6917_g1_i1;c6302_g1_i1;c24757_g1_i1;c22512_g1_i1;c15820_g1_i1;c15201_g1_i1
small GTPase mediated signal transduction [GO:0007264]	23	M513_03990;Bm1_44725;NECAME_12443;D918_08931;Acey_s0674.g1414 Y032_0674g1414;Acey_s0311.g2131 Y032_0311g2131;NECAME_10243;Cre-arf-1.2 CRE_04726;D918_07807;ANCCEY_12107;CELE_F22G12.5 F22G12.5;Acey_s0251.g188 Y032_0251g188;Acey_s0076.g1052 Y032_0076g1052;Acey_s0076.g1052 Y032_0076g1052;plc-1 CELE_F31B12.1 F31B12.1;Acey_s0129.g1513 Y032_0129g1513;Acey_s0129.g1513 Y032_0129g1513;Acey_s0129.g1513 Y032…	hypothetical protein M513_03990 [Trichuris suis];RecName: Full=GTP-binding nuclear protein Ran; AltName: Full=GTPase Ran; AltName: Full=Ras-like protein TC4 [Brugia malayi];Ras family protein [Necator americanus];SarA [Trichuris suis];hypothetical protein Y032_0674g1414 [Ancylostoma ceylanicum];hypothetical protein Y032_0311g2131 [Ancylostoma ceylanicum];Ras family protein [Necator americanus];CR…	c30107_g1_i1;c29992_g1_i1;c27406_g1_i1;c25954_g1_i1;c24811_g1_i1;c24704_g1_i1;c24184_g1_i1;c15771_g1_i1;c15173_g1_i1;c15140_g1_i1;c14743_g1_i9;c13924_g1_i4;c13835_g1_i4;c13835_g1_i3;c13835_g1_i2;c13561_g2_i8;c13561_g2_i7;c13561_g2_i6;c13561_g2_i5;c13561_g2_i4;c13561_g2_i3;c13561_g2_i2;c13561_g2_i1
magnesium ion binding [GO:0000287]	22	pyk-2 CELE_ZK593.1 ZK593.1;NECAME_09355;Acey_s0924.g3058 Y032_0924g3058;adss-1 C37H5.6;CRE_11716;NECAME_03650;LOAG_06797;Acey_s0016.g2912 Y032_0016g2912;NECAME_05853;Cre-enol-1 CRE_01886;NECAME_03650;Acey_s0043.g733 Y032_0043g733;LOAG_06797;CRE_07290;Acey_s0117.g636 Y032_0117g636;Acey_s0117.g636 Y032_0117g636;Acey_s0117.g636 Y032_0117g636;Acey_s0117.g636 Y032_0117g636;Acey_s0117.g636 Y032_0117g63…	Protein PYK-2;isocitrate dehydrogenase, NAD-dependent [Necator americanus];hypothetical protein Y032_0924g3058 [Ancylostoma ceylanicum];ADSS-1, isoform b [Caenorhabditis elegans];hypothetical protein;inorganic diphosphatase [Necator americanus];ribose-phosphate pyrophosphokinase 2 [Loa loa];hypothetical protein Y032_0016g2912 [Ancylostoma ceylanicum];phosphoglucomutase/phosphomannomutase, alpha/b…	c8778_g1_i1;c6340_g1_i1;c631_g1_i1;c487_g1_i1;c4730_g1_i1;c3699_g1_i1;c30617_g1_i1;c29998_g1_i1;c29921_g1_i1;c26317_g1_i1;c24419_g1_i1;c16489_g1_i1;c16463_g1_i1;c15802_g1_i1;c14241_g1_i9;c14241_g1_i5;c14241_g1_i4;c14241_g1_i3;c14241_g1_i15;c14241_g1_i14;c14241_g1_i10;c17069_g1_i1
oxidoreductase activity [GO:0016491]	19	CELE_Y39G8B.1 Y39G8B.1;M513_07707 M514_07707;LOAG_05848;CELE_R04B5.5 R04B5.5;Acey_s0460.g1864 Y032_0460g1864;Acey_s0558.g3408 Y032_0558g3408;CAEBREN_10697;Cbn-sodh-1 CAEBREN_12266;ANCCEY_15327;NECAME_02432;NECAME_08469;PICST_56909;PGUG_04876;DEHA2G21362g;DEHA2C06314g;CTRG_04531 CTRG_04543;CTRG_02777;Piso0_005820 GNLVRS01_PISO0N23311g;SPAPADRAFT_142394	Protein Y39G8B.1;hypothetical protein M513_07707 [Trichuris suis];NADH-ubiquinone oxidoreductase 24 kDa subunit;Protein R04B5.5;hypothetical protein Y032_0460g1864 [Ancylostoma ceylanicum];hypothetical protein Y032_0558g3408 [Ancylostoma ceylanicum];hypothetical protein CAEBREN_10697 [Caenorhabditis brenneri];CBN-SODH-1 protein [Caenorhabditis brenneri];putative serine 3-dehydrogenase [Ancylostom…	c9066_g2_i1;c7194_g1_i1;c6655_g1_i1;c32023_g1_i1;c31883_g1_i1;c30619_g1_i1;c25010_g1_i1;c22575_g1_i1;c17249_g1_i1;c16813_g1_i1;c12389_g1_i1;c8079_g1_i1;c34640_g1_i1;c30505_g1_i1;c30362_g1_i1;c24792_g1_i1;c23716_g1_i1;c15881_g1_i1;c15815_g1_i1
transcription, DNA-templated [GO:0006351]	19	Acey_s0029.g1985 Y032_0029g1985;rpb-2 C26E6.4;M513_00786 M514_00786;NECAME_00813;rpb-6 C06A1.5;rpb-10 Y37E3.3;ANCCEY_13649;LOAG_17807;Acey_s0438.g1466 Y032_0438g1466;Acey_s0438.g1466 Y032_0438g1466;Acey_s0438.g1466 Y032_0438g1466;Acey_s0438.g1466 Y032_0438g1466;Acey_s0438.g1466 Y032_0438g1466;Acey_s0438.g1466 Y032_0438g1466;Acey_s0438.g1466 Y032_0438g1466;Acey_s0093.g2625 Y032_0093g2625;Acey_s009…	hypothetical protein Y032_0029g1985 [Ancylostoma ceylanicum];RPB-2 [Caenorhabditis elegans];hypothetical protein M513_00786 [Trichuris suis];histone deacetylase family protein [Necator americanus];RPB-6 [Caenorhabditis elegans];RPB-10 [Caenorhabditis elegans];SRF-type transcription factor [Ancylostoma ceylanicum];DNA-directed RNA polymerase [Loa loa];hypothetical protein Y032_0438g1466 [Ancylosto…	c6160_g1_i1;c4734_g1_i1;c4447_g1_i1;c30332_g1_i1;c2472_g1_i1;c24543_g1_i1;c23785_g1_i1;c15600_g1_i1;c14651_g1_i9;c14651_g1_i8;c14651_g1_i7;c14651_g1_i5;c14651_g1_i3;c14651_g1_i2;c14651_g1_i1;c14375_g3_i6;c14375_g3_i4;c13885_g1_i4;c9344_g1_i1
mitochondrion [GO:0005739]	19	CBG18578 CBG_18578;WBGene00097504 PRIPAC_13038;mdh-2 F20H11.3;aco-2 F54H12.1;D918_08460;NECAME_09355;Acey_s0924.g3058 Y032_0924g3058;T05H10.6;nduf-7 W10D5.2;LOAG_06413;M513_05310 M514_05310;PICST_56909;PICST_39968;DEHA2D04136g;MEO_00505;PICST_84721;AIM9 FMP29 DEHA2D14806g;DEHA2F23210g;MGK_02860	Hypothetical protein CBG18578;cyn-7 [Pristionchus pacificus];MDH-2 [Caenorhabditis elegans];ACO-2, isoform a [Caenorhabditis elegans];cytochrome [Trichuris suis];isocitrate dehydrogenase, NAD-dependent [Necator americanus];hypothetical protein Y032_0924g3058 [Ancylostoma ceylanicum];PDHA-1, isoform a [Caenorhabditis elegans];NDUF-7 [Caenorhabditis elegans];cytochrome-c oxidase;hypothetical protei…	c9170_g2_i1;c9170_g1_i1;c8592_g1_i1;c7734_g1_i1;c7087_g1_i1;c6340_g1_i1;c631_g1_i1;c6306_g1_i1;c30014_g1_i1;c17954_g1_i1;c15144_g1_i1;c8079_g1_i1;c6074_g1_i1;c31141_g1_i1;c27262_g1_i1;c21215_g1_i1;c15240_g1_i1;c14979_g1_i1;c13692_g2_i13
protein folding [GO:0006457]	18	CBG18578 CBG_18578;WBGene00097504 PRIPAC_13038;Acey_s0143.g2367 ANCCEY_11968 Y032_0143g2367;LOAG_17723;LOAG_01700;LOAG_01700;Cre-dnj-13 CRE_02128;LOAG_00699;cct-2 cctb T21B10.7;Acey_s0046.g1371 ANCCEY_01688 Y032_0046g1371;Cbn-cct-5 CAEBREN_19236;LOAG_03625;Cbn-cct-8 CAEBREN_10843;Acey_s0326.g2571 Y032_0326g2571;LOAG_08729;M513_03155 M514_03155;M513_03661 M514_03661;PGUG_04711	Hypothetical protein CBG18578;cyn-7 [Pristionchus pacificus];peptidyl-prolyl cis-trans isomerase, FKBP-type [Ancylostoma ceylanicum];hypothetical protein LOAG_17723 [Loa loa];T-complex protein 1;T-complex protein 1;CRE-DNJ-13 protein;cyclophilin-type peptidyl-prolyl cis-trans isomerase-15 [Loa loa];CCT-2 [Caenorhabditis elegans];T-complex protein 1, eta subunit [Ancylostoma ceylanicum];CBN-CCT-5 …	c9170_g2_i1;c9170_g1_i1;c8092_g3_i1;c7556_g1_i1;c6406_g1_i2;c6406_g1_i1;c33338_g1_i1;c32833_g1_i1;c30869_g1_i1;c30717_g1_i1;c29977_g1_i1;c29624_g1_i1;c29616_g1_i1;c22678_g1_i1;c15168_g1_i1;c15036_g1_i1;c10862_g2_i1;c8092_g1_i1
protein serine/threonine kinase activity [GO:0004674]	17	LOAG_17252;Cre-sax-1 CRE_00379;Acey_s0053.g2379 Y032_0053g2379;LOAG_05803;Acey_s0279.g1203 Y032_0279g1203;Acey_s0279.g1203 Y032_0279g1203;NECAME_08849;NECAME_08849;NECAME_08849;Acey_s0117.g636 Y032_0117g636;Acey_s0117.g636 Y032_0117g636;Acey_s0117.g636 Y032_0117g636;Acey_s0117.g636 Y032_0117g636;Acey_s0117.g636 Y032_0117g636;Acey_s0117.g636 Y032_0117g636;Acey_s0117.g636 Y032_0117g636;Acey_s0378.g…	CK1/CK1/CK1-G protein kinase [Loa loa];CRE-SAX-1 protein;hypothetical protein Y032_0053g2379 [Ancylostoma ceylanicum];CK1/CK1/CK1-D protein kinase [Loa loa];hypothetical protein Y032_0279g1203 [Ancylostoma ceylanicum];hypothetical protein Y032_0279g1203 [Ancylostoma ceylanicum];kinase domain protein [Necator americanus];kinase domain protein [Necator americanus];kinase domain protein [Necator ame…	c30402_g1_i1;c30317_g1_i1;c29590_g1_i1;c15563_g1_i1;c14643_g4_i5;c14643_g4_i11;c14396_g1_i7;c14396_g1_i5;c14396_g1_i2;c14241_g1_i9;c14241_g1_i5;c14241_g1_i4;c14241_g1_i3;c14241_g1_i15;c14241_g1_i14;c14241_g1_i10;c13815_g1_i4
intracellular protein transport [GO:0006886]	17	M513_00168 M514_00168;LOAG_03100;LOAG_04590;M513_03990;Bm1_44725;CBG19635 CBG_19635;LOAG_18926;D918_08931;LOAG_00018;D918_07807;ANCCEY_12107;LOAG_18636;NECAME_13635;Acey_s0159.g3294 Y032_0159g3294;PICST_75094;SPAPADRAFT_59898;SPAPADRAFT_52901	hypothetical protein M513_00168 [Trichuris suis];hypothetical protein LOAG_03100 [Loa loa];hypothetical protein;hypothetical protein M513_03990 [Trichuris suis];RecName: Full=GTP-binding nuclear protein Ran; AltName: Full=GTPase Ran; AltName: Full=Ras-like protein TC4 [Brugia malayi];Hypothetical protein CBG19635;hypothetical protein LOAG_18926 [Loa loa];SarA [Trichuris suis];clathrin;Ras family …	c7319_g3_i1;c7067_g1_i1;c6143_g1_i1;c30107_g1_i1;c29992_g1_i1;c29661_g1_i1;c2698_g1_i2;c25954_g1_i1;c15393_g1_i1;c15173_g1_i1;c15140_g1_i1;c15118_g1_i1;c13786_g1_i3;c1126_g1_i1;c5844_g1_i1;c22932_g1_i1;c16236_g1_i1
GTPase activity [GO:0003924]	16	LOAG_05446;M514_13838;Acey_s0509.g2725 Y032_0509g2725;tba-2 C47B2.3;ANCCEY_15366;CRE_13811;LOAG_03629;M513_03990;Bm1_44725;Acey_s0457.g1816 Y032_0457g1816;LOAG_07384;D918_07807;M513_05310 M514_05310;ANCCEY_12107;Acey_s0008.g192 Y032_0008g192;NECAME_04258	elongation factor 2 [Loa loa];hypothetical protein M514_13838 [Trichuris suis];hypothetical protein Y032_0509g2725 [Ancylostoma ceylanicum];alpha-2 tubulin [Caenorhabditis elegans];translation elongation factor Tu [Ancylostoma ceylanicum];hypothetical protein;hypothetical protein;hypothetical protein M513_03990 [Trichuris suis];RecName: Full=GTP-binding nuclear protein Ran; AltName: Full=GTPase R…	c8262_g1_i1;c7673_g1_i1;c7192_g1_i1;c5707_g2_i1;c5398_g1_i1;c4541_g1_i1;c4304_g1_i1;c30107_g1_i1;c29992_g1_i1;c2988_g2_i1;c23776_g1_i1;c15173_g1_i1;c15144_g1_i1;c15140_g1_i1;c14975_g1_i1;c10837_g2_i1
regulation of transcription, DNA-templated [GO:0006355]	15	NECAME_00813;WBGene00091915 PRIPAC_10013;ANCCEY_13649;NECAME_13442;NECAME_07741;NECAME_07740;Acey_s0576.g208 Y032_0576g208;Acey_s0059.g3063 Y032_0059g3063;Acey_s0059.g3063 Y032_0059g3063;Acey_s0059.g3063 Y032_0059g3063;Acey_s0059.g3063 Y032_0059g3063;Acey_s0059.g3063 Y032_0059g3063;Acey_s0061.g3299 Y032_0061g3299;Acey_s0061.g3299 Y032_0061g3299;Piso0_004038 GNLVRS01_PISO0K08084g GNLVRS01_PISO0L08…	histone deacetylase family protein [Necator americanus];hmg-1.2 [Pristionchus pacificus];SRF-type transcription factor [Ancylostoma ceylanicum];CHDCT2 domain protein [Necator americanus];Bromodomain protein [Necator americanus];TAZ zinc finger, partial [Necator americanus];hypothetical protein Y032_0576g208 [Ancylostoma ceylanicum];hypothetical protein Y032_0059g3063 [Ancylostoma ceylanicum];hypo…	c30332_g1_i1;c28137_g1_i1;c23785_g1_i1;c14870_g2_i10;c14825_g1_i1;c14169_g8_i4;c13885_g1_i4;c13274_g5_i5;c13274_g5_i4;c13274_g5_i3;c13274_g5_i2;c13274_g5_i1;c12961_g2_i8;c12961_g2_i11;c29640_g1_i1
tricarboxylic acid cycle [GO:0006099]	14	CRE_31159;LOAG_02046;mdh-2 F20H11.3;aco-2 F54H12.1;M513_04744 M514_04744;NECAME_09355;Acey_s0924.g3058 Y032_0924g3058;LOAG_02046;CRE_01188;cts-1 CBG09810;Acey_s0287.g1456 ANCCEY_01765 Y032_0287g1456;sdha-1 Cbr-sdha-1 cbr-sdha-1 CBG22795 CBG_22795;CRE_07290;aco-2 Cbr-aco-2 cbr-aco-2 CBG22943 CBG_22943	hypothetical protein;malate dehydrogenase;MDH-2 [Caenorhabditis elegans];ACO-2, isoform a [Caenorhabditis elegans];hypothetical protein M513_04744 [Trichuris suis];isocitrate dehydrogenase, NAD-dependent [Necator americanus];hypothetical protein Y032_0924g3058 [Ancylostoma ceylanicum];malate dehydrogenase;hypothetical protein;C. briggsae CBR-CTS-1 protein [Caenorhabditis briggsae];succinate dehyd…	c95_g1_i1;c8592_g2_i1;c8592_g1_i1;c7734_g1_i1;c7220_g1_i1;c6340_g1_i1;c631_g1_i1;c5535_g1_i1;c4193_g1_i1;c4014_g1_i1;c3700_g1_i1;c23705_g1_i1;c15802_g1_i1;c15125_g1_i1
plasma membrane [GO:0005886]	14	Acey_s0001.g68 Y032_0001g68;Acey_s0001.g68 Y032_0001g68;Acey_s0001.g68 Y032_0001g68;Acey_s0001.g68 Y032_0001g68;Acey_s0001.g68 Y032_0001g68;Acey_s0001.g68 Y032_0001g68;Acey_s0001.g68 Y032_0001g68;Acey_s0001.g68 Y032_0001g68;Acey_s0013.g2101 Y032_0013g2101;DEHA2C11528g;CTRG_04296;CANTEDRAFT_131890;DEHA2F05984g;PGUG_00517	hypothetical protein Y032_0001g68 [Ancylostoma ceylanicum];hypothetical protein Y032_0001g68 [Ancylostoma ceylanicum];hypothetical protein Y032_0001g68 [Ancylostoma ceylanicum];hypothetical protein Y032_0001g68 [Ancylostoma ceylanicum];hypothetical protein Y032_0001g68 [Ancylostoma ceylanicum];hypothetical protein Y032_0001g68 [Ancylostoma ceylanicum];hypothetical protein Y032_0001g68 [Ancylostom…	c14564_g2_i9;c14564_g2_i8;c14564_g2_i7;c14564_g2_i5;c14564_g2_i2;c14564_g2_i13;c14564_g2_i11;c14564_g2_i1;c12135_g2_i6;c9310_g2_i1;c5283_g2_i1;c5283_g1_i1;c30177_g1_i1;c22561_g1_i1
DNA-directed RNA polymerase activity [GO:0003899]	14	Acey_s0029.g1985 Y032_0029g1985;rpb-2 C26E6.4;M513_00786 M514_00786;rpb-6 C06A1.5;rpb-10 Y37E3.3;rpb-1 ama-1 CBG05355;LOAG_17807;Acey_s0077.g1077 Y032_0077g1077;Acey_s0077.g1077 Y032_0077g1077;Acey_s0077.g1077 Y032_0077g1077;NECAME_06632;Acey_s0077.g1077 Y032_0077g1077;Acey_s0077.g1077 Y032_0077g1077;Acey_s0077.g1077 Y032_0077g1077	hypothetical protein Y032_0029g1985 [Ancylostoma ceylanicum];RPB-2 [Caenorhabditis elegans];hypothetical protein M513_00786 [Trichuris suis];RPB-6 [Caenorhabditis elegans];RPB-10 [Caenorhabditis elegans];C. briggsae CBR-RPB-1 protein [Caenorhabditis briggsae];DNA-directed RNA polymerase [Loa loa];hypothetical protein Y032_0077g1077 [Ancylostoma ceylanicum];hypothetical protein Y032_0077g1077 [Anc…	c6160_g1_i1;c4734_g1_i1;c4447_g1_i1;c2472_g1_i1;c24543_g1_i1;c16496_g1_i1;c15600_g1_i1;c14082_g1_i7;c14082_g1_i6;c14082_g1_i5;c14082_g1_i4;c14082_g1_i3;c14082_g1_i2;c14082_g1_i1
embryo development ending in birth or egg hatching [GO:0009792]	13	tba-2 C47B2.3;vha-4 CELE_T01H3.1 T01H3.1;swsn-1 psa-1 CELE_Y113G7B.23 Y113G7B.23;rol-3 C16D9.2;rol-3 C16D9.2;rol-3 C16D9.2;rol-3 C16D9.2;rol-3 C16D9.2;rol-3 C16D9.2;rol-3 C16D9.2;rol-3 C16D9.2;rol-3 C16D9.2;act-1 T04C12.6	alpha-2 tubulin [Caenorhabditis elegans];Protein VHA-4;Protein SWSN-1;ROL-3 [Caenorhabditis elegans];ROL-3 [Caenorhabditis elegans];ROL-3 [Caenorhabditis elegans];ROL-3 [Caenorhabditis elegans];ROL-3 [Caenorhabditis elegans];ROL-3 [Caenorhabditis elegans];ROL-3 [Caenorhabditis elegans];ROL-3 [Caenorhabditis elegans];ROL-3 [Caenorhabditis elegans];actin, partial [Caenorhabditis elegans]	c5707_g2_i1;c4901_g1_i1;c3469_g1_i1;c13883_g1_i9;c13883_g1_i8;c13883_g1_i7;c13883_g1_i6;c13883_g1_i5;c13883_g1_i2;c13883_g1_i12;c13883_g1_i11;c13883_g1_i1;c13531_g4_i1
helicase activity [GO:0004386]	13	M514_04547;Acey_s0117.g675 Y032_0117g675;Acey_s0314.g2232 ANCCEY_01134 Y032_0314g2232;CRE_05666;Cre-hel-1 CRE_01973;Cre-hel-1 CRE_01973;M513_02825;Acey_s0003.g1491 ANCCEY_04883 Y032_0003g1491;ANCCEY_10443;M513_05170 M514_05170;ANCCEY_15611;Acey_s0009.g662 Y032_0009g662;LOAG_03249	hypothetical protein M514_04547 [Trichuris suis];hypothetical protein Y032_0117g675 [Ancylostoma ceylanicum];eukaryotic initiation factor 4A-III [Ancylostoma ceylanicum];hypothetical protein;CRE-HEL-1 protein;CRE-HEL-1 protein;hypothetical protein M513_02825, partial [Trichuris suis];DEAD/DEAH box helicase [Ancylostoma ceylanicum];DEAD/DEAH box helicase [Ancylostoma ceylanicum];hypothetical prote…	c9280_g2_i1;c9280_g1_i1;c6029_g1_i1;c4725_g1_i1;c4232_g1_i2;c4232_g1_i1;c29829_g1_i1;c16265_g1_i1;c16172_g1_i1;c15954_g1_i1;c14618_g6_i1;c13052_g1_i2;c10343_g1_i2
intracellular signal transduction [GO:0035556]	13	Acey_s0007.g3183 Y032_0007g3183;Acey_s0072.g631 Y032_0072g631;Acey_s0001.g360 Y032_0001g360;Acey_s0001.g360 Y032_0001g360;Acey_s0001.g360 Y032_0001g360;Acey_s0229.g2924 Y032_0229g2924;Acey_s0229.g2924 Y032_0229g2924;Acey_s0138.g2058 Y032_0138g2058;Acey_s0138.g2058 Y032_0138g2058;NECAME_09929;CAEBREN_31356;Cre-plc-1 CRE_07427;Acey_s0071.g514 Y032_0071g514	hypothetical protein Y032_0007g3183 [Ancylostoma ceylanicum];hypothetical protein Y032_0072g631 [Ancylostoma ceylanicum];hypothetical protein Y032_0001g360 [Ancylostoma ceylanicum];hypothetical protein Y032_0001g360 [Ancylostoma ceylanicum];hypothetical protein Y032_0001g360 [Ancylostoma ceylanicum];hypothetical protein Y032_0229g2924 [Ancylostoma ceylanicum];hypothetical protein Y032_0229g2924 […	c5139_g1_i1;c14690_g1_i4;c14653_g3_i3;c14653_g3_i2;c14653_g3_i1;c14496_g2_i5;c14496_g2_i2;c14381_g1_i4;c14381_g1_i1;c13969_g1_i2;c13845_g2_i10;c13835_g1_i1;c11792_g2_i4
ATPase activity, coupled to transmembrane movement of substances [GO:0042626]	12	CBG23578 CBG_23578;Acey_s0728.g1885 Y032_0728g1885;WBGene00104883 PRIPAC_16079;CAEBREN_25075;CAEBREN_25075;Cre-mrp-8 CRE_03108;CAEBREN_25075;mrp-8 Cbr-mrp-8 cbr-mrp-8 CBG00495 CBG_00495;CAEBREN_25075;CAEBREN_25075;CAEBREN_25075;MGM_03091	Protein CBG23578 [Caenorhabditis briggsae];hypothetical protein Y032_0728g1885 [Ancylostoma ceylanicum];vha-14 [Pristionchus pacificus];hypothetical protein CAEBREN_25075 [Caenorhabditis brenneri];hypothetical protein CAEBREN_25075 [Caenorhabditis brenneri];CRE-MRP-8 protein;hypothetical protein CAEBREN_25075 [Caenorhabditis brenneri];C. briggsae CBR-MRP-8 protein;hypothetical protein CAEBREN_250…	c8007_g1_i1;c4818_g2_i1;c30346_g1_i1;c14430_g1_i6;c14430_g1_i24;c14430_g1_i17;c14430_g1_i16;c14430_g1_i14;c14430_g1_i13;c14430_g1_i10;c14430_g1_i1;c8756_g2_i1
threonine-type endopeptidase activity [GO:0004298]	12	NECAME_15981;NECAME_05226;LOAG_02565;Cre-pas-1 CRE_30657;Cre-pas-4 CRE_29746;pas-3 Y110A7A.14;M514_12670;NECAME_12708;Cbn-pas-2 CAEBREN_00226;pbs-2 Cbr-pbs-2 cbr-pbs-2 CBG07938 CBG_07938;M513_12896 M514_12896;LOAG_18444	peptidase, T1 family [Necator americanus];putative multicatalytic endopeptidase [Necator americanus];proteasome A-type and B-type family protein [Loa loa];CRE-PAS-1 protein;CRE-PAS-4 protein;unnamed protein product [Caenorhabditis elegans];hypothetical protein M514_12670 [Trichuris suis];peptidase, T1 family [Necator americanus];CBN-PAS-2 protein [Caenorhabditis brenneri];C. briggsae CBR-PBS-2 pr…	c9434_g1_i1;c8855_g1_i1;c33278_g1_i1;c30453_g1_i1;c29756_g1_i1;c23760_g1_i1;c23712_g1_i1;c23575_g1_i1;c23385_g1_i1;c18934_g1_i1;c16149_g1_i1;c15503_g1_i1
mitochondrial inner membrane [GO:0005743]	12	F01G4.6;Acey_s0287.g1456 ANCCEY_01765 Y032_0287g1456;CAEBREN_25478 CAEBREN_28587;LOAG_04969;sdha-1 Cbr-sdha-1 cbr-sdha-1 CBG22795 CBG_22795;tin-10 tim-10 Y66D12A.22;tin-9.1 tim9a tin-9 C06G3.11;let-754 C29E4.8;isp-1 CELE_F42G8.12 F42G8.12;LOAG_07239;Cre-dhod-1 CRE_03976;MIC60 CTRG_00745	phosphate carrier protein [Caenorhabditis elegans];succinate dehydrogenase [ubiquinone] iron-sulfur subunit [Ancylostoma ceylanicum];hypothetical protein CAEBREN_25478 [Caenorhabditis brenneri];repeating small protein;C. briggsae CBR-SDHA-1 protein;small zinc finger-like protein [Caenorhabditis elegans];TIN-9.1, isoform b [Caenorhabditis elegans];LET-754 [Caenorhabditis elegans];Protein ISP-1;ADP…	c7049_g1_i1;c3700_g1_i1;c32858_g1_i1;c26065_g1_i1;c23705_g1_i1;c22816_g1_i1;c20312_g1_i1;c18671_g1_i1;c167_g1_i1;c15514_g1_i1;c1224_g1_i1;c14992_g1_i1
NAD binding [GO:0051287]	12	nuo-1 Cbr-nuo-1 CBG02970 CBG_02970;Acey_s0017.g3392 Y032_0017g3392;Cre-gpd-3 CRE_00433;NECAME_09355;Acey_s0924.g3058 Y032_0924g3058;CRE_25031;Acey_s0043.g733 Y032_0043g733;M513_02986;CRE_07290;ANCCEY_06650;nduf-2.2 Cbr-nduf-2.2 cbr-nduf-2.2 CBG19683 CBG_19683;DEHA2D11396g	C. briggsae CBR-NUO-1 protein;hypothetical protein Y032_0017g3392 [Ancylostoma ceylanicum];CRE-GPD-3 protein;isocitrate dehydrogenase, NAD-dependent [Necator americanus];hypothetical protein Y032_0924g3058 [Ancylostoma ceylanicum];hypothetical protein;hypothetical protein Y032_0043g733 [Ancylostoma ceylanicum];hypothetical protein M513_02986 [Trichuris suis];hypothetical protein;NAD dependent epi…	c9093_g1_i1;c8909_g1_i1;c635_g1_i1;c6340_g1_i1;c631_g1_i1;c16754_g1_i1;c16489_g1_i1;c15826_g1_i1;c15802_g1_i1;c15573_g1_i1;c1400_g1_i1;c22977_g1_i1
Rho guanyl-nucleotide exchange factor activity [GO:0005089]	11	Acey_s0001.g360 Y032_0001g360;Acey_s0001.g360 Y032_0001g360;Acey_s0001.g360 Y032_0001g360;Acey_s0129.g1513 Y032_0129g1513;Acey_s0129.g1513 Y032_0129g1513;Acey_s0129.g1513 Y032_0129g1513;Acey_s0129.g1513 Y032_0129g1513;ANCCEY_13198;Acey_s0129.g1513 Y032_0129g1513;Acey_s0129.g1513 Y032_0129g1513;Acey_s0129.g1513 Y032_0129g1513	hypothetical protein Y032_0001g360 [Ancylostoma ceylanicum];hypothetical protein Y032_0001g360 [Ancylostoma ceylanicum];hypothetical protein Y032_0001g360 [Ancylostoma ceylanicum];hypothetical protein Y032_0129g1513 [Ancylostoma ceylanicum];hypothetical protein Y032_0129g1513 [Ancylostoma ceylanicum];hypothetical protein Y032_0129g1513 [Ancylostoma ceylanicum];hypothetical protein Y032_0129g1513 …	c14653_g3_i3;c14653_g3_i2;c14653_g3_i1;c13561_g2_i8;c13561_g2_i7;c13561_g2_i6;c13561_g2_i5;c13561_g2_i4;c13561_g2_i3;c13561_g2_i2;c13561_g2_i1
glycolytic process [GO:0006096]	11	tpi-1 Cbr-tpi-1 CBG21017 CBG_21017;pyk-2 CELE_ZK593.1 ZK593.1;Cre-gpd-3 CRE_00433;T05H10.6;pgk-1 T03F1.3;M513_06373 M514_06373;Cre-enol-1 CRE_01886;ANCCEY_14901;LOAG_01379;F23B12.5;GPM1.1 PICST_70394	C. briggsae CBR-TPI-1 protein;Protein PYK-2;CRE-GPD-3 protein;PDHA-1, isoform a [Caenorhabditis elegans];unnamed protein product [Caenorhabditis elegans];hypothetical protein M513_06373 [Trichuris suis];CRE-ENOL-1 protein;Hexokinase [Ancylostoma ceylanicum];hexokinase;DLAT-1 [Caenorhabditis elegans];phosphoglycerate mutase	c9394_g1_i1;c8778_g1_i1;c635_g1_i1;c6306_g1_i1;c32718_g1_i1;c29563_g1_i1;c26317_g1_i1;c24217_g1_i1;c16441_g1_i1;c10762_g1_i1;c7912_g1_i1
flavin adenine dinucleotide binding [GO:0050660]	11	CRE_30337;CRE_30813;ANCCEY_06790;Acey_s0030.g2102 Y032_0030g2102;Acey_s0149.g2705 Y032_0149g2705;sdha-1 Cbr-sdha-1 cbr-sdha-1 CBG22795 CBG_22795;CELE_W07E11.1 W07E11.1;CAEBREN_01666;DEHA2E04268g;DEHA2G21362g;NDE1 PICST_66598	hypothetical protein;hypothetical protein;electron transfer flavoprotein FAD-binding domain protein [Ancylostoma ceylanicum];hypothetical protein Y032_0030g2102 [Ancylostoma ceylanicum];hypothetical protein Y032_0149g2705 [Ancylostoma ceylanicum];C. briggsae CBR-SDHA-1 protein;W07E11.1, isoform a [Caenorhabditis elegans];hypothetical protein CAEBREN_01666 [Caenorhabditis brenneri];DEHA2E04268p;DE…	c628_g1_i1;c5657_g1_i1;c3567_g1_i1;c31044_g1_i1;c30593_g1_i1;c23705_g1_i1;c14572_g4_i15;c1259_g1_i1;c4887_g1_i1;c30505_g1_i1;c16239_g1_i1
translation initiation factor activity [GO:0003743]	11	Acey_s0314.g2232 ANCCEY_01134 Y032_0314g2232;LOAG_03629;EIF6 M513_00734 M514_00734;LOAG_18898;C37C3.2;Acey_s0012.g1782 Y032_0012g1782;Bm1_48300;M513_10375 M513_10376 M514_19985;LOAG_05570;CAF20 DEHA2F10868g;HCR1 LELG_05245	eukaryotic initiation factor 4A-III [Ancylostoma ceylanicum];hypothetical protein;hypothetical protein M513_00734 [Trichuris suis];hypothetical protein LOAG_18898 [Loa loa];C37C3.2, isoform b [Caenorhabditis elegans];hypothetical protein Y032_0012g1782 [Ancylostoma ceylanicum];Eukaryotic initiation factor protein 3.I;hypothetical protein M513_10375, partial [Trichuris suis];eukaryotic translation…	c6029_g1_i1;c4304_g1_i1;c33306_g1_i1;c32085_g1_i1;c30889_g1_i1;c30110_g1_i1;c2312_g1_i1;c18076_g1_i1;c15971_g1_i1;c18160_g1_i1;c14970_g1_i1
cytoskeleton [GO:0005856]	11	Cre-vpr-1 CRE_03766;Cre-frm-8 CRE_29053;Acey_s0111.g215 Y032_0111g215;act-1 T04C12.6;act-4 CELE_M03F4.2 M03F4.2;Acey_s0067.g134 Y032_0067g134;Acey_s0067.g134 Y032_0067g134;Acey_s0015.g2692 Y032_0015g2692;Acey_s0277.g1106 ANCCEY_12906 Y032_0277g1106;Acey_s0277.g1106 ANCCEY_12906 Y032_0277g1106;Acey_s0277.g1106 ANCCEY_12906 Y032_0277g1106	CRE-VPR-1 protein;CRE-FRM-8 protein;hypothetical protein Y032_0111g215 [Ancylostoma ceylanicum];actin, partial [Caenorhabditis elegans];Protein ACT-4;hypothetical protein Y032_0067g134 [Ancylostoma ceylanicum];hypothetical protein Y032_0067g134 [Ancylostoma ceylanicum];hypothetical protein Y032_0015g2692 [Ancylostoma ceylanicum];MSP domain protein [Ancylostoma ceylanicum];MSP domain protein [Ancy…	c29974_g1_i1;c14886_g1_i8;c14886_g1_i3;c13531_g4_i1;c13531_g1_i1;c12834_g1_i9;c12834_g1_i1;c12791_g2_i11;c12299_g1_i8;c12299_g1_i7;c12299_g1_i10
chromatin binding [GO:0003682]	11	swsn-1 psa-1 CELE_Y113G7B.23 Y113G7B.23;CAEBREN_24630;WBGene00091915 PRIPAC_10013;ANCCEY_12910;ANCCEY_12910;Acey_s0277.g1120 Y032_0277g1120;Acey_s0277.g1120 Y032_0277g1120;NECAME_00978;Acey_s0049.g1755 Y032_0049g1755;Acey_s0048.g1545 Y032_0048g1545;ANCCEY_07091	Protein SWSN-1;hypothetical protein CAEBREN_24630 [Caenorhabditis brenneri];hmg-1.2 [Pristionchus pacificus];Myb-like DNA-binding domain protein [Ancylostoma ceylanicum];Myb-like DNA-binding domain protein [Ancylostoma ceylanicum];hypothetical protein Y032_0277g1120 [Ancylostoma ceylanicum];hypothetical protein Y032_0277g1120 [Ancylostoma ceylanicum];hypothetical protein NECAME_00978, partial [Ne…	c3469_g1_i1;c30620_g1_i1;c28137_g1_i1;c14445_g1_i9;c14445_g1_i4;c14445_g1_i16;c14445_g1_i10;c14035_g1_i3;c14035_g1_i1;c13588_g1_i6;c13588_g1_i15
pyridoxal phosphate binding [GO:0030170]	11	mel-32 CBG19673;mel-32 CBG19673;CBG04059 CBG_04059;LOAG_10544;got-2.1 C44E4.3 CELE_C44E4.3;B0205.6 CELE_B0205.6;ANCCEY_07086;CBG09115 CBG_09115;Acey_s0005.g2427 Y032_0005g2427;Acey_s0009.g441 Y032_0009g441;THR4 PICST_65754	Protein CBR-MEL-32 [Caenorhabditis briggsae];Protein CBR-MEL-32 [Caenorhabditis briggsae];Hypothetical protein CBG04059;cystathionine gamma-lyase;Protein GOT-2.1;Protein B0205.6;putative aminotransferase [Ancylostoma ceylanicum];Hypothetical protein CBG09115;hypothetical protein Y032_0005g2427 [Ancylostoma ceylanicum];hypothetical protein Y032_0009g441 [Ancylostoma ceylanicum];threonine synthase	c8746_g2_i1;c8746_g1_i1;c6761_g1_i1;c4364_g1_i1;c30798_g1_i1;c30344_g1_i1;c29786_g1_i1;c17687_g1_i1;c17427_g1_i1;c16173_g1_i1;c22555_g1_i1
RNA polymerase II transcription cofactor activity [GO:0001104]	10	Acey_s0102.g3498 Y032_0102g3498;Acey_s0102.g3498 Y032_0102g3498;Acey_s0102.g3498 Y032_0102g3498;Acey_s0102.g3498 Y032_0102g3498;Acey_s0102.g3498 Y032_0102g3498;Acey_s0102.g3498 Y032_0102g3498;Acey_s0102.g3498 Y032_0102g3498;Acey_s0102.g3498 Y032_0102g3498;Acey_s0102.g3498 Y032_0102g3498;Acey_s0542.g3213 Y032_0542g3213	hypothetical protein Y032_0102g3498 [Ancylostoma ceylanicum];hypothetical protein Y032_0102g3498 [Ancylostoma ceylanicum];hypothetical protein Y032_0102g3498 [Ancylostoma ceylanicum];hypothetical protein Y032_0102g3498 [Ancylostoma ceylanicum];hypothetical protein Y032_0102g3498 [Ancylostoma ceylanicum];hypothetical protein Y032_0102g3498 [Ancylostoma ceylanicum];hypothetical protein Y032_0102g34…	c13200_g1_i9;c13200_g1_i8;c13200_g1_i7;c13200_g1_i6;c13200_g1_i5;c13200_g1_i4;c13200_g1_i3;c13200_g1_i2;c13200_g1_i1;c13129_g3_i10
mediator complex [GO:0016592]	10	Acey_s0102.g3498 Y032_0102g3498;Acey_s0102.g3498 Y032_0102g3498;Acey_s0102.g3498 Y032_0102g3498;Acey_s0102.g3498 Y032_0102g3498;Acey_s0102.g3498 Y032_0102g3498;Acey_s0102.g3498 Y032_0102g3498;Acey_s0102.g3498 Y032_0102g3498;Acey_s0102.g3498 Y032_0102g3498;Acey_s0102.g3498 Y032_0102g3498;Acey_s0542.g3213 Y032_0542g3213	hypothetical protein Y032_0102g3498 [Ancylostoma ceylanicum];hypothetical protein Y032_0102g3498 [Ancylostoma ceylanicum];hypothetical protein Y032_0102g3498 [Ancylostoma ceylanicum];hypothetical protein Y032_0102g3498 [Ancylostoma ceylanicum];hypothetical protein Y032_0102g3498 [Ancylostoma ceylanicum];hypothetical protein Y032_0102g3498 [Ancylostoma ceylanicum];hypothetical protein Y032_0102g34…	c13200_g1_i9;c13200_g1_i8;c13200_g1_i7;c13200_g1_i6;c13200_g1_i5;c13200_g1_i4;c13200_g1_i3;c13200_g1_i2;c13200_g1_i1;c13129_g3_i10
catalytic activity [GO:0003824]	10	ANCCEY_15913;ANCCEY_15913;CBG04059 CBG_04059;LOAG_15918;Acey_s0009.g441 Y032_0009g441;CELE_W09D6.1 W09D6.1;M513_13460 M514_13460;PICST_57750;CTRG_02395;PGUG_05895	hypothetical protein ANCCEY_15913, partial [Ancylostoma ceylanicum];hypothetical protein ANCCEY_15913, partial [Ancylostoma ceylanicum];Hypothetical protein CBG04059;acyl-CoA synthetase long-chain family member 6, partial [Loa loa];hypothetical protein Y032_0009g441 [Ancylostoma ceylanicum];Protein W09D6.1;hypothetical protein M513_13460 [Trichuris suis];hypothetical protein;similar to potential …	c9558_g1_i1;c9029_g1_i1;c6761_g1_i1;c5177_g1_i1;c16173_g1_i1;c14839_g1_i10;c115_g2_i1;c4411_g1_i1;c23537_g1_i1;c15820_g1_i1
nucleosome [GO:0000786]	10	LOAG_10471;LOAG_06256;LOAG_12973;LOAG_12973;LOAG_02724;WBGene00104957 WBGene00095200 PRIPAC_7589;WBGene00104957 WBGene00095200 PRIPAC_7589;his-71 F45E1.6;CAEBREN_00498 CAEBREN_10912 CAEBREN_15210;CAEBREN_00498 CAEBREN_10912 CAEBREN_15210	histone H2A;hypothetical protein;histone H4;histone H4;histone H2A;his-71 [Pristionchus pacificus];his-71 [Pristionchus pacificus];unnamed protein product [Caenorhabditis elegans];hypothetical protein CAEBREN_10912 [Caenorhabditis brenneri];hypothetical protein CAEBREN_10912 [Caenorhabditis brenneri]	c9839_g2_i1;c9839_g1_i1;c9190_g1_i2;c9190_g1_i1;c33313_g1_i1;c11358_g1_i3;c11358_g1_i2;c11358_g1_i1;c10008_g1_i2;c10008_g1_i1
locomotion [GO:0040011]	10	unc-59 CELE_W09C5.2 W09C5.2;rol-3 C16D9.2;rol-3 C16D9.2;rol-3 C16D9.2;rol-3 C16D9.2;rol-3 C16D9.2;rol-3 C16D9.2;rol-3 C16D9.2;rol-3 C16D9.2;rol-3 C16D9.2	Protein UNC-59;ROL-3 [Caenorhabditis elegans];ROL-3 [Caenorhabditis elegans];ROL-3 [Caenorhabditis elegans];ROL-3 [Caenorhabditis elegans];ROL-3 [Caenorhabditis elegans];ROL-3 [Caenorhabditis elegans];ROL-3 [Caenorhabditis elegans];ROL-3 [Caenorhabditis elegans];ROL-3 [Caenorhabditis elegans]	c22924_g1_i1;c13883_g1_i9;c13883_g1_i8;c13883_g1_i7;c13883_g1_i6;c13883_g1_i5;c13883_g1_i2;c13883_g1_i12;c13883_g1_i11;c13883_g1_i1
hydrolase activity [GO:0016787]	10	rpt-5 CELE_F56H1.4 F56H1.4;CBG19432 CBG_19432;CRE_30813;ANCCEY_10725;M514_00606;Cre-cdc-48.1 CRE_01828;PGUG_03090;PICST_42196;G210_3218;ATP7 PICST_79036	Protein RPT-5;Hypothetical protein CBG19432;hypothetical protein;isopentenyl-diphosphate delta-isomerase, partial [Ancylostoma ceylanicum];hypothetical protein M514_00606 [Trichuris suis];CRE-CDC-48.1 protein;hypothetical protein;hypothetical protein;hypothetical protein G210_3218 [Candida maltosa Xu316];ATP synthase d subunit	c7901_g1_i1;c6434_g1_i1;c5657_g1_i1;c15798_g1_i1;c15738_g1_i1;c13921_g7_i1;c30330_g1_i1;c30306_g1_i1;c26690_g1_i1;c22996_g1_i1
asparagine biosynthetic process [GO:0006529]	9	Cbn-asns-2 CAEBREN_07364;Acey_s0254.g301 ANCCEY_13607 Y032_0254g301;Acey_s0254.g301 ANCCEY_13607 Y032_0254g301;Acey_s0254.g301 ANCCEY_13607 Y032_0254g301;Acey_s0254.g301 ANCCEY_13607 Y032_0254g301;Acey_s0254.g301 ANCCEY_13607 Y032_0254g301;Acey_s0254.g301 Y032_0254g301;Acey_s0254.g301 Y032_0254g301;Acey_s0254.g301 ANCCEY_13607 Y032_0254g301	CBN-ASNS-2 protein [Caenorhabditis brenneri];asparagine synthase [Ancylostoma ceylanicum];asparagine synthase [Ancylostoma ceylanicum];asparagine synthase [Ancylostoma ceylanicum];asparagine synthase [Ancylostoma ceylanicum];asparagine synthase [Ancylostoma ceylanicum];hypothetical protein Y032_0254g301 [Ancylostoma ceylanicum];hypothetical protein Y032_0254g301 [Ancylostoma ceylanicum];asparagin…	c8031_g1_i1;c11613_g1_i8;c11613_g1_i7;c11613_g1_i6;c11613_g1_i5;c11613_g1_i4;c11613_g1_i3;c11613_g1_i2;c11613_g1_i1
cell leading edge [GO:0031252]	9	rol-3 C16D9.2;rol-3 C16D9.2;rol-3 C16D9.2;rol-3 C16D9.2;rol-3 C16D9.2;rol-3 C16D9.2;rol-3 C16D9.2;rol-3 C16D9.2;rol-3 C16D9.2	ROL-3 [Caenorhabditis elegans];ROL-3 [Caenorhabditis elegans];ROL-3 [Caenorhabditis elegans];ROL-3 [Caenorhabditis elegans];ROL-3 [Caenorhabditis elegans];ROL-3 [Caenorhabditis elegans];ROL-3 [Caenorhabditis elegans];ROL-3 [Caenorhabditis elegans];ROL-3 [Caenorhabditis elegans]	c13883_g1_i9;c13883_g1_i8;c13883_g1_i7;c13883_g1_i6;c13883_g1_i5;c13883_g1_i2;c13883_g1_i12;c13883_g1_i11;c13883_g1_i1
NADH dehydrogenase (ubiquinone) activity [GO:0008137]	9	nuo-1 Cbr-nuo-1 CBG02970 CBG_02970;Acey_s0365.g3588 Y032_0365g3588;nduf-7 W10D5.2;M513_09224 M514_09224;MEO_00505;NUO21.3 PICST_72822;NUO21.1 PICST_75097;NDE1 PICST_66598;DEHA2F23210g	C. briggsae CBR-NUO-1 protein;hypothetical protein Y032_0365g3588 [Ancylostoma ceylanicum];NDUF-7 [Caenorhabditis elegans];hypothetical protein M513_09224 [Trichuris suis];hypothetical protein MEO_00505 [Candida albicans P94015];NADH-ubiquinone oxidoreductase subunit;NADH-ubiquinone oxidoreductase;NADH dehydrogenase;DEHA2F23210p	c9093_g1_i1;c5553_g1_i1;c30014_g1_i1;c16773_g1_i1;c27262_g1_i1;c23611_g1_i1;c1912_g1_i1;c16239_g1_i1;c14979_g1_i1
DNA-directed RNA polymerase II, core complex [GO:0005665]	9	rpb-6 C06A1.5;rpb-1 ama-1 CBG05355;Acey_s0077.g1077 Y032_0077g1077;Acey_s0077.g1077 Y032_0077g1077;Acey_s0077.g1077 Y032_0077g1077;NECAME_06632;Acey_s0077.g1077 Y032_0077g1077;Acey_s0077.g1077 Y032_0077g1077;Acey_s0077.g1077 Y032_0077g1077	RPB-6 [Caenorhabditis elegans];C. briggsae CBR-RPB-1 protein [Caenorhabditis briggsae];hypothetical protein Y032_0077g1077 [Ancylostoma ceylanicum];hypothetical protein Y032_0077g1077 [Ancylostoma ceylanicum];hypothetical protein Y032_0077g1077 [Ancylostoma ceylanicum];hypothetical protein NECAME_06632 [Necator americanus];hypothetical protein Y032_0077g1077 [Ancylostoma ceylanicum];hypothetical …	c2472_g1_i1;c16496_g1_i1;c14082_g1_i7;c14082_g1_i6;c14082_g1_i5;c14082_g1_i4;c14082_g1_i3;c14082_g1_i2;c14082_g1_i1
cell periphery [GO:0071944]	9	rol-3 C16D9.2;rol-3 C16D9.2;rol-3 C16D9.2;rol-3 C16D9.2;rol-3 C16D9.2;rol-3 C16D9.2;rol-3 C16D9.2;rol-3 C16D9.2;rol-3 C16D9.2	ROL-3 [Caenorhabditis elegans];ROL-3 [Caenorhabditis elegans];ROL-3 [Caenorhabditis elegans];ROL-3 [Caenorhabditis elegans];ROL-3 [Caenorhabditis elegans];ROL-3 [Caenorhabditis elegans];ROL-3 [Caenorhabditis elegans];ROL-3 [Caenorhabditis elegans];ROL-3 [Caenorhabditis elegans]	c13883_g1_i9;c13883_g1_i8;c13883_g1_i7;c13883_g1_i6;c13883_g1_i5;c13883_g1_i2;c13883_g1_i12;c13883_g1_i11;c13883_g1_i1
homophilic cell adhesion via plasma membrane adhesion molecules [GO:0007156]	9	Acey_s0001.g68 Y032_0001g68;Acey_s0001.g68 Y032_0001g68;Acey_s0001.g68 Y032_0001g68;Acey_s0001.g68 Y032_0001g68;Acey_s0001.g68 Y032_0001g68;Acey_s0001.g68 Y032_0001g68;Acey_s0001.g68 Y032_0001g68;Acey_s0001.g68 Y032_0001g68;Acey_s0013.g2101 Y032_0013g2101	hypothetical protein Y032_0001g68 [Ancylostoma ceylanicum];hypothetical protein Y032_0001g68 [Ancylostoma ceylanicum];hypothetical protein Y032_0001g68 [Ancylostoma ceylanicum];hypothetical protein Y032_0001g68 [Ancylostoma ceylanicum];hypothetical protein Y032_0001g68 [Ancylostoma ceylanicum];hypothetical protein Y032_0001g68 [Ancylostoma ceylanicum];hypothetical protein Y032_0001g68 [Ancylostom…	c14564_g2_i9;c14564_g2_i8;c14564_g2_i7;c14564_g2_i5;c14564_g2_i2;c14564_g2_i13;c14564_g2_i11;c14564_g2_i1;c12135_g2_i6
protein tyrosine kinase activity [GO:0004713]	9	rol-3 C16D9.2;rol-3 C16D9.2;rol-3 C16D9.2;rol-3 C16D9.2;rol-3 C16D9.2;rol-3 C16D9.2;rol-3 C16D9.2;rol-3 C16D9.2;rol-3 C16D9.2	ROL-3 [Caenorhabditis elegans];ROL-3 [Caenorhabditis elegans];ROL-3 [Caenorhabditis elegans];ROL-3 [Caenorhabditis elegans];ROL-3 [Caenorhabditis elegans];ROL-3 [Caenorhabditis elegans];ROL-3 [Caenorhabditis elegans];ROL-3 [Caenorhabditis elegans];ROL-3 [Caenorhabditis elegans]	c13883_g1_i9;c13883_g1_i8;c13883_g1_i7;c13883_g1_i6;c13883_g1_i5;c13883_g1_i2;c13883_g1_i12;c13883_g1_i11;c13883_g1_i1
asparagine synthase (glutamine-hydrolyzing) activity [GO:0004066]	9	Cbn-asns-2 CAEBREN_07364;Acey_s0254.g301 ANCCEY_13607 Y032_0254g301;Acey_s0254.g301 ANCCEY_13607 Y032_0254g301;Acey_s0254.g301 ANCCEY_13607 Y032_0254g301;Acey_s0254.g301 ANCCEY_13607 Y032_0254g301;Acey_s0254.g301 ANCCEY_13607 Y032_0254g301;Acey_s0254.g301 Y032_0254g301;Acey_s0254.g301 Y032_0254g301;Acey_s0254.g301 ANCCEY_13607 Y032_0254g301	CBN-ASNS-2 protein [Caenorhabditis brenneri];asparagine synthase [Ancylostoma ceylanicum];asparagine synthase [Ancylostoma ceylanicum];asparagine synthase [Ancylostoma ceylanicum];asparagine synthase [Ancylostoma ceylanicum];asparagine synthase [Ancylostoma ceylanicum];hypothetical protein Y032_0254g301 [Ancylostoma ceylanicum];hypothetical protein Y032_0254g301 [Ancylostoma ceylanicum];asparagin…	c8031_g1_i1;c11613_g1_i8;c11613_g1_i7;c11613_g1_i6;c11613_g1_i5;c11613_g1_i4;c11613_g1_i3;c11613_g1_i2;c11613_g1_i1
sequence-specific DNA binding RNA polymerase II transcription factor activity [GO:0000981]	9	Acey_s0438.g1466 Y032_0438g1466;Acey_s0438.g1466 Y032_0438g1466;Acey_s0438.g1466 Y032_0438g1466;Acey_s0438.g1466 Y032_0438g1466;Acey_s0438.g1466 Y032_0438g1466;Acey_s0438.g1466 Y032_0438g1466;Acey_s0438.g1466 Y032_0438g1466;PICST_68328;FST13 PICST_68429	hypothetical protein Y032_0438g1466 [Ancylostoma ceylanicum];hypothetical protein Y032_0438g1466 [Ancylostoma ceylanicum];hypothetical protein Y032_0438g1466 [Ancylostoma ceylanicum];hypothetical protein Y032_0438g1466 [Ancylostoma ceylanicum];hypothetical protein Y032_0438g1466 [Ancylostoma ceylanicum];hypothetical protein Y032_0438g1466 [Ancylostoma ceylanicum];hypothetical protein Y032_0438g14…	c14651_g1_i9;c14651_g1_i8;c14651_g1_i7;c14651_g1_i5;c14651_g1_i3;c14651_g1_i2;c14651_g1_i1;c4457_g2_i1;c23662_g1_i1
small ribosomal subunit [GO:0015935]	8	LOAG_12353;LOAG_17945;NECAME_03599;Cre-rps-15 CRE_29761;rps-20 PRIPAC_2261;M513_01635 M514_01635;NECAME_15870;ANCCEY_09222	40S ribosomal protein S9;hypothetical protein LOAG_17945 [Loa loa];ribosomal protein S5 [Necator americanus];CRE-RPS-15 protein;ribosomal protein [Pristionchus pacificus];hypothetical protein M513_01635, partial [Trichuris suis];ribosomal protein S23 [Necator americanus];ribosomal protein S7 [Ancylostoma ceylanicum]	c8267_g1_i1;c748_g1_i1;c5112_g1_i1;c31945_g1_i1;c30576_g1_i1;c20690_g1_i1;c20023_g1_i1;c18943_g1_i1
nucleolus [GO:0005730]	8	CRE_04667;Acey_s0206.g1970 Y032_0206g1970;EIF6 M513_00734 M514_00734;M28.5;LOAG_07118;NECAME_15509;M513_01535;PGUG_04711	hypothetical protein;hypothetical protein Y032_0206g1970 [Ancylostoma ceylanicum];hypothetical protein M513_00734 [Trichuris suis];M28.5 [Caenorhabditis elegans];dribble-PA;BOP1NT domain protein [Necator americanus];hypothetical protein M513_01535 [Trichuris suis];hypothetical protein	c8793_g1_i1;c636_g1_i1;c33306_g1_i1;c30068_g1_i1;c29858_g1_i1;c22648_g1_i1;c16175_g1_i1;c8092_g1_i1
motor activity [GO:0003774]	8	Acey_s0072.g631 Y032_0072g631;Acey_s0138.g2053 Y032_0138g2053;Acey_s0138.g2053 Y032_0138g2053;NECAME_01102;Cbn-myo-5 CAEBREN_05456;Acey_s0036.g3303 Y032_0036g3303;Acey_s0036.g3303 Y032_0036g3303;Acey_s0404.g853 Y032_0404g853	hypothetical protein Y032_0072g631 [Ancylostoma ceylanicum];hypothetical protein Y032_0138g2053 [Ancylostoma ceylanicum];hypothetical protein Y032_0138g2053 [Ancylostoma ceylanicum];myosin head [Necator americanus];CBN-MYO-5 protein [Caenorhabditis brenneri];hypothetical protein Y032_0036g3303 [Ancylostoma ceylanicum];hypothetical protein Y032_0036g3303 [Ancylostoma ceylanicum];hypothetical prote…	c14690_g1_i4;c14381_g2_i8;c14381_g2_i6;c13541_g3_i11;c13049_g2_i4;c13049_g2_i3;c13049_g2_i2;c11801_g2_i1
ATPase activity [GO:0016887]	8	abcf-2 CELE_T27E9.7 T27E9.7;ola-1 Cbr-tag-210 cbr-tag-210 CBG20369 CBG_20369;LOAG_07782;NECAME_09862;M513_09216;M513_02986;Acey_s0353.g3293 Y032_0353g3293;hsp-1 hsp70a F26D10.3	Protein ABCF-2;C. briggsae CBR-TAG-210 protein;hypothetical protein LOAG_07782 [Loa loa];arsenite-activated ATPase [Necator americanus];hypothetical protein M513_09216 [Trichuris suis];hypothetical protein M513_02986 [Trichuris suis];hypothetical protein Y032_0353g3293 [Ancylostoma ceylanicum];HSP-1 [Caenorhabditis elegans]	c7704_g1_i1;c53_g1_i1;c4292_g1_i1;c23741_g1_i1;c22483_g1_i1;c15826_g1_i1;c14398_g2_i3;c10862_g1_i1
transcription from RNA polymerase II promoter [GO:0006366]	8	rpb-1 ama-1 CBG05355;Acey_s0077.g1077 Y032_0077g1077;Acey_s0077.g1077 Y032_0077g1077;Acey_s0077.g1077 Y032_0077g1077;NECAME_06632;Acey_s0077.g1077 Y032_0077g1077;Acey_s0077.g1077 Y032_0077g1077;Acey_s0077.g1077 Y032_0077g1077	C. briggsae CBR-RPB-1 protein [Caenorhabditis briggsae];hypothetical protein Y032_0077g1077 [Ancylostoma ceylanicum];hypothetical protein Y032_0077g1077 [Ancylostoma ceylanicum];hypothetical protein Y032_0077g1077 [Ancylostoma ceylanicum];hypothetical protein NECAME_06632 [Necator americanus];hypothetical protein Y032_0077g1077 [Ancylostoma ceylanicum];hypothetical protein Y032_0077g1077 [Ancylos…	c16496_g1_i1;c14082_g1_i7;c14082_g1_i6;c14082_g1_i5;c14082_g1_i4;c14082_g1_i3;c14082_g1_i2;c14082_g1_i1
NADP binding [GO:0050661]	8	Acey_s0423.g1206 Y032_0423g1206;Cre-gpd-3 CRE_00433;Acey_s0302.g1873 Y032_0302g1873;Acey_s0030.g2102 Y032_0030g2102;CRE_11045;CRE_11045;DEHA2F01298g;DEHA2D11396g	hypothetical protein Y032_0423g1206 [Ancylostoma ceylanicum];CRE-GPD-3 protein;hypothetical protein Y032_0302g1873 [Ancylostoma ceylanicum];hypothetical protein Y032_0030g2102 [Ancylostoma ceylanicum];hypothetical protein;hypothetical protein;DEHA2F01298p;DEHA2D11396p	c6735_g1_i1;c635_g1_i1;c6073_g1_i1;c31044_g1_i1;c1508_g1_i2;c1508_g1_i1;c29529_g1_i1;c22977_g1_i1
transport [GO:0006810]	8	F01G4.6;LOAG_18021;LOAG_00194;acbp-1 C44E4.6;NECAME_09862;ANCCEY_12660;LOS1 PICST_89506;PICST_30719	phosphate carrier protein [Caenorhabditis elegans];hypothetical protein LOAG_18021 [Loa loa];transmembrane protein;ACBP-1 [Caenorhabditis elegans];arsenite-activated ATPase [Necator americanus];hypothetical protein ANCCEY_12660 [Ancylostoma ceylanicum];hypothetical protein;hypothetical protein	c7049_g1_i1;c3505_g1_i1;c33234_g1_i1;c29916_g1_i1;c23741_g1_i1;c15491_g1_i1;c5448_g1_i1;c29907_g1_i1
hedgehog receptor activity [GO:0008158]	8	Acey_s0056.g2663 Y032_0056g2663;NECAME_12323;Acey_s0056.g2663 Y032_0056g2663;Acey_s0056.g2663 Y032_0056g2663;Acey_s0056.g2663 Y032_0056g2663;Acey_s0056.g2663 Y032_0056g2663;Acey_s0056.g2663 Y032_0056g2663;Acey_s0056.g2663 Y032_0056g2663	hypothetical protein Y032_0056g2663 [Ancylostoma ceylanicum];hypothetical protein NECAME_12323 [Necator americanus];hypothetical protein Y032_0056g2663 [Ancylostoma ceylanicum];hypothetical protein Y032_0056g2663 [Ancylostoma ceylanicum];hypothetical protein Y032_0056g2663 [Ancylostoma ceylanicum];hypothetical protein Y032_0056g2663 [Ancylostoma ceylanicum];hypothetical protein Y032_0056g2663 [An…	c14231_g2_i9;c14231_g2_i8;c14231_g2_i7;c14231_g2_i5;c14231_g2_i4;c14231_g2_i2;c14231_g2_i15;c14231_g2_i12
myosin complex [GO:0016459]	8	Acey_s0072.g631 Y032_0072g631;Acey_s0138.g2053 Y032_0138g2053;Acey_s0138.g2053 Y032_0138g2053;NECAME_01102;Cbn-myo-5 CAEBREN_05456;Acey_s0036.g3303 Y032_0036g3303;Acey_s0036.g3303 Y032_0036g3303;Acey_s0404.g853 Y032_0404g853	hypothetical protein Y032_0072g631 [Ancylostoma ceylanicum];hypothetical protein Y032_0138g2053 [Ancylostoma ceylanicum];hypothetical protein Y032_0138g2053 [Ancylostoma ceylanicum];myosin head [Necator americanus];CBN-MYO-5 protein [Caenorhabditis brenneri];hypothetical protein Y032_0036g3303 [Ancylostoma ceylanicum];hypothetical protein Y032_0036g3303 [Ancylostoma ceylanicum];hypothetical prote…	c14690_g1_i4;c14381_g2_i8;c14381_g2_i6;c13541_g3_i11;c13049_g2_i4;c13049_g2_i3;c13049_g2_i2;c11801_g2_i1
ubiquitin-dependent protein catabolic process [GO:0006511]	8	NECAME_05226;Cre-pas-1 CRE_30657;Cre-pas-4 CRE_29746;pas-3 Y110A7A.14;M514_12670;Cbn-pas-2 CAEBREN_00226;LOAG_18444;PICST_59020	putative multicatalytic endopeptidase [Necator americanus];CRE-PAS-1 protein;CRE-PAS-4 protein;unnamed protein product [Caenorhabditis elegans];hypothetical protein M514_12670 [Trichuris suis];CBN-PAS-2 protein [Caenorhabditis brenneri];hypothetical protein LOAG_18444 [Loa loa];hypothetical protein	c8855_g1_i1;c30453_g1_i1;c29756_g1_i1;c23760_g1_i1;c23712_g1_i1;c23385_g1_i1;c15503_g1_i1;c29537_g1_i1
transferase activity [GO:0016740]	8	Acey_s0011.g1503 Y032_0011g1503;elo-7 CELE_F56H11.3;LOAG_01004;DEHA2C11528g;CTRG_04296;CANTEDRAFT_131890;PGUG_00517;URE2 PICST_46914	hypothetical protein Y032_0011g1503 [Ancylostoma ceylanicum];ELO-7, isoform b [Caenorhabditis elegans];spermidine synthase [Loa loa];DEHA2C11528p;protein EPD1 precursor;hypothetical protein CANTEDRAFT_131890 [Candida tenuis ATCC 10573];hypothetical protein;glutathione S- transferase, nitrogen catabolite repression regulator	c31823_g1_i1;c29552_g1_i1;c19020_g1_i1;c9310_g2_i1;c5283_g2_i1;c5283_g1_i1;c22561_g1_i1;c17734_g1_i1
sequence-specific DNA binding transcription factor activity [GO:0003700]	8	Acey_s0093.g2625 Y032_0093g2625;Acey_s0093.g2625 Y032_0093g2625;Acey_s0296.g1710 Y032_0296g1710;DEHA2F22550g;CAP1 PICST_66589;NDT80 PICST_81430;Piso0_001865 GNLVRS01_PISO0E14370g;PICST_89256	hypothetical protein Y032_0093g2625 [Ancylostoma ceylanicum];hypothetical protein Y032_0093g2625 [Ancylostoma ceylanicum];hypothetical protein Y032_0296g1710 [Ancylostoma ceylanicum];DEHA2F22550p;transcriptional activator involved in oxidative stress response;meiosis-specific protein;Piso0_001865 [Millerozyma farinosa CBS 7064];hypothetical protein	c14375_g3_i6;c14375_g3_i4;c12731_g1_i8;c9118_g1_i1;c4717_g1_i1;c4127_g1_i1;c23079_g1_i1;c15291_g1_i1
regulation of development, heterochronic [GO:0040034]	7	Acey_s0438.g1466 Y032_0438g1466;Acey_s0438.g1466 Y032_0438g1466;Acey_s0438.g1466 Y032_0438g1466;Acey_s0438.g1466 Y032_0438g1466;Acey_s0438.g1466 Y032_0438g1466;Acey_s0438.g1466 Y032_0438g1466;Acey_s0438.g1466 Y032_0438g1466	hypothetical protein Y032_0438g1466 [Ancylostoma ceylanicum];hypothetical protein Y032_0438g1466 [Ancylostoma ceylanicum];hypothetical protein Y032_0438g1466 [Ancylostoma ceylanicum];hypothetical protein Y032_0438g1466 [Ancylostoma ceylanicum];hypothetical protein Y032_0438g1466 [Ancylostoma ceylanicum];hypothetical protein Y032_0438g1466 [Ancylostoma ceylanicum];hypothetical protein Y032_0438g14…	c14651_g1_i9;c14651_g1_i8;c14651_g1_i7;c14651_g1_i5;c14651_g1_i3;c14651_g1_i2;c14651_g1_i1
proteasome core complex, alpha-subunit complex [GO:0019773]	7	NECAME_05226;Cre-pas-1 CRE_30657;Cre-pas-4 CRE_29746;pas-3 Y110A7A.14;M514_12670;Cbn-pas-2 CAEBREN_00226;LOAG_18444	putative multicatalytic endopeptidase [Necator americanus];CRE-PAS-1 protein;CRE-PAS-4 protein;unnamed protein product [Caenorhabditis elegans];hypothetical protein M514_12670 [Trichuris suis];CBN-PAS-2 protein [Caenorhabditis brenneri];hypothetical protein LOAG_18444 [Loa loa]	c8855_g1_i1;c30453_g1_i1;c29756_g1_i1;c23760_g1_i1;c23712_g1_i1;c23385_g1_i1;c15503_g1_i1
ribosome biogenesis [GO:0042254]	7	CRE_04667;LOAG_00384;M28.5;M513_10739;LOAG_03794;LOAG_03794;PGUG_00827	hypothetical protein;60S acidic ribosomal protein P0, variant [Loa loa];M28.5 [Caenorhabditis elegans];hypothetical protein M513_10739 [Trichuris suis];60S ribosomal protein L7a [Loa loa];60S ribosomal protein L7a [Loa loa];hypothetical protein	c8793_g1_i1;c7577_g1_i1;c30068_g1_i1;c24375_g1_i1;c11528_g1_i2;c11528_g1_i1;c23996_g1_i1
structural constituent of cuticle [GO:0042302]	7	Acey_s0045.g1292 Y032_0045g1292;Acey_s0045.g1292 Y032_0045g1292;Acey_s0045.g1292 Y032_0045g1292;Acey_s0045.g1292 Y032_0045g1292;Acey_s0045.g1292 Y032_0045g1292;Acey_s0045.g1292 Y032_0045g1292;Acey_s0045.g1292 Y032_0045g1292	hypothetical protein Y032_0045g1292 [Ancylostoma ceylanicum];hypothetical protein Y032_0045g1292 [Ancylostoma ceylanicum];hypothetical protein Y032_0045g1292 [Ancylostoma ceylanicum];hypothetical protein Y032_0045g1292 [Ancylostoma ceylanicum];hypothetical protein Y032_0045g1292 [Ancylostoma ceylanicum];hypothetical protein Y032_0045g1292 [Ancylostoma ceylanicum];hypothetical protein Y032_0045g12…	c14322_g2_i9;c14322_g2_i8;c14322_g2_i3;c14322_g2_i2;c14322_g2_i19;c14322_g2_i12;c14322_g2_i11
phosphatase activity [GO:0016791]	7	Acey_s0351.g3245 ANCCEY_10754 Y032_0351g3245;Acey_s0351.g3245 Y032_0351g3245;Acey_s0351.g3245 ANCCEY_10754 Y032_0351g3245;Acey_s0351.g3245 ANCCEY_10754 Y032_0351g3245;Acey_s0351.g3245 ANCCEY_10754 Y032_0351g3245;Acey_s0351.g3245 ANCCEY_10754 Y032_0351g3245;PICST_50611	phosphoglycolate/pyridoxal phosphate phosphatase family protein [Ancylostoma ceylanicum];hypothetical protein Y032_0351g3245 [Ancylostoma ceylanicum];phosphoglycolate/pyridoxal phosphate phosphatase family protein [Ancylostoma ceylanicum];phosphoglycolate/pyridoxal phosphate phosphatase family protein [Ancylostoma ceylanicum];phosphoglycolate/pyridoxal phosphate phosphatase family protein [Ancylo…	c13834_g1_i9;c13834_g1_i6;c13834_g1_i18;c13834_g1_i14;c13834_g1_i11;c13834_g1_i1;c7672_g2_i1
sequence-specific DNA binding [GO:0043565]	7	LOAG_05345;Acey_s0093.g2625 Y032_0093g2625;Acey_s0093.g2625 Y032_0093g2625;Acey_s0296.g1710 Y032_0296g1710;DEHA2F22550g;CAP1 PICST_66589;PICST_89256	MBF-1 protein;hypothetical protein Y032_0093g2625 [Ancylostoma ceylanicum];hypothetical protein Y032_0093g2625 [Ancylostoma ceylanicum];hypothetical protein Y032_0296g1710 [Ancylostoma ceylanicum];DEHA2F22550p;transcriptional activator involved in oxidative stress response;hypothetical protein	c19355_g1_i1;c14375_g3_i6;c14375_g3_i4;c12731_g1_i8;c9118_g1_i1;c4717_g1_i1;c15291_g1_i1
kinase activity [GO:0016301]	7	ANCCEY_15494;D918_07148;LOAG_06797;PRIPAC_6785;LOAG_16879;ANCCEY_14901;LOAG_06797	phosphoenolpyruvate carboxykinase [ATP] domain protein, partial [Ancylostoma ceylanicum];putative glycerol kinase [Trichuris suis];ribose-phosphate pyrophosphokinase 2 [Loa loa];protein kinase [Pristionchus pacificus];cGMP dependent protein kinase [Loa loa];Hexokinase [Ancylostoma ceylanicum];ribose-phosphate pyrophosphokinase 2 [Loa loa]	c978_g1_i1;c6544_g1_i1;c30617_g1_i1;c29656_g1_i1;c2899_g1_i1;c24217_g1_i1;c16463_g1_i1
isocitrate lyase activity [GO:0004451]	7	NECAME_00358;Acey_s0003.g1172 Y032_0003g1172;Acey_s0003.g1172 Y032_0003g1172;Acey_s0003.g1172 Y032_0003g1172;Acey_s0003.g1172 Y032_0003g1172;Acey_s0003.g1172 Y032_0003g1172;Acey_s0003.g1172 Y032_0003g1172	malate synthase A, partial [Necator americanus];hypothetical protein Y032_0003g1172 [Ancylostoma ceylanicum];hypothetical protein Y032_0003g1172 [Ancylostoma ceylanicum];hypothetical protein Y032_0003g1172 [Ancylostoma ceylanicum];hypothetical protein Y032_0003g1172 [Ancylostoma ceylanicum];hypothetical protein Y032_0003g1172 [Ancylostoma ceylanicum];hypothetical protein Y032_0003g1172 [Ancylosto…	c22574_g1_i1;c14078_g1_i8;c14078_g1_i23;c14078_g1_i21;c14078_g1_i11;c14078_g1_i10;c14078_g1_i1
hydrolase activity, hydrolyzing O-glycosyl compounds [GO:0004553]	7	YLR286C SKUD_205916;CPAR2_502140;CPAR2_502140;SCW11 PICST_32120;LELG_01613;PGUG_02386;Piso0_001273 GNLVRS01_PISO0E01478g	CTS1-like protein [Saccharomyces kudriavzevii IFO 1802];hypothetical protein CPAR2_502140 [Candida parapsilosis];hypothetical protein CPAR2_502140 [Candida parapsilosis];family 17 glucosidase SCW11 precursor (Soluble cell wall protein 11);hypothetical protein;hypothetical protein;Piso0_001273 [Millerozyma farinosa CBS 7064]	c5831_g1_i1;c5129_g1_i2;c5129_g1_i1;c30803_g1_i1;c30681_g1_i1;c17472_g1_i1;c17382_g1_i1
peptidyl-prolyl cis-trans isomerase activity [GO:0003755]	7	CBG18578 CBG_18578;WBGene00097504 PRIPAC_13038;Acey_s0143.g2367 ANCCEY_11968 Y032_0143g2367;LOAG_00699;LOAG_03625;M513_03155 M514_03155;PGUG_04711	Hypothetical protein CBG18578;cyn-7 [Pristionchus pacificus];peptidyl-prolyl cis-trans isomerase, FKBP-type [Ancylostoma ceylanicum];cyclophilin-type peptidyl-prolyl cis-trans isomerase-15 [Loa loa];cyclophilin Ovcyp-2;hypothetical protein M513_03155 [Trichuris suis];hypothetical protein	c9170_g2_i1;c9170_g1_i1;c8092_g3_i1;c32833_g1_i1;c29624_g1_i1;c15036_g1_i1;c8092_g1_i1
translation elongation factor activity [GO:0003746]	7	Acey_s0226.g2771 ANCCEY_06460 Y032_0226g2771;LOAG_05446;ANCCEY_15366;Acey_s0049.g1870 ANCCEY_09787 Y032_0049g1870;Cbn-iff-2 CAEBREN_25266;M513_05310 M514_05310;NECAME_04258	EF-1 guanine nucleotide exchange domain protein [Ancylostoma ceylanicum];elongation factor 2 [Loa loa];translation elongation factor Tu [Ancylostoma ceylanicum];elongation factor 1 gamma, hypothetical protein [Ancylostoma ceylanicum];CBN-IFF-2 protein [Caenorhabditis brenneri];hypothetical protein M513_05310 [Trichuris suis];translation elongation factor EF-1, subunit alpha [Necator americanus]	c860_g1_i1;c8262_g1_i1;c5398_g1_i1;c5127_g1_i1;c23381_g1_i1;c15144_g1_i1;c10837_g2_i1
malate synthase activity [GO:0004474]	7	NECAME_00358;Acey_s0003.g1172 Y032_0003g1172;Acey_s0003.g1172 Y032_0003g1172;Acey_s0003.g1172 Y032_0003g1172;Acey_s0003.g1172 Y032_0003g1172;Acey_s0003.g1172 Y032_0003g1172;Acey_s0003.g1172 Y032_0003g1172	malate synthase A, partial [Necator americanus];hypothetical protein Y032_0003g1172 [Ancylostoma ceylanicum];hypothetical protein Y032_0003g1172 [Ancylostoma ceylanicum];hypothetical protein Y032_0003g1172 [Ancylostoma ceylanicum];hypothetical protein Y032_0003g1172 [Ancylostoma ceylanicum];hypothetical protein Y032_0003g1172 [Ancylostoma ceylanicum];hypothetical protein Y032_0003g1172 [Ancylosto…	c22574_g1_i1;c14078_g1_i8;c14078_g1_i23;c14078_g1_i21;c14078_g1_i11;c14078_g1_i10;c14078_g1_i1
glyoxylate cycle [GO:0006097]	7	NECAME_00358;Acey_s0003.g1172 Y032_0003g1172;Acey_s0003.g1172 Y032_0003g1172;Acey_s0003.g1172 Y032_0003g1172;Acey_s0003.g1172 Y032_0003g1172;Acey_s0003.g1172 Y032_0003g1172;Acey_s0003.g1172 Y032_0003g1172	malate synthase A, partial [Necator americanus];hypothetical protein Y032_0003g1172 [Ancylostoma ceylanicum];hypothetical protein Y032_0003g1172 [Ancylostoma ceylanicum];hypothetical protein Y032_0003g1172 [Ancylostoma ceylanicum];hypothetical protein Y032_0003g1172 [Ancylostoma ceylanicum];hypothetical protein Y032_0003g1172 [Ancylostoma ceylanicum];hypothetical protein Y032_0003g1172 [Ancylosto…	c22574_g1_i1;c14078_g1_i8;c14078_g1_i23;c14078_g1_i21;c14078_g1_i11;c14078_g1_i10;c14078_g1_i1
histone acetyltransferase activity [GO:0004402]	7	NECAME_07741;NECAME_07740;Acey_s0059.g3063 Y032_0059g3063;Acey_s0059.g3063 Y032_0059g3063;Acey_s0059.g3063 Y032_0059g3063;Acey_s0059.g3063 Y032_0059g3063;Acey_s0059.g3063 Y032_0059g3063	Bromodomain protein [Necator americanus];TAZ zinc finger, partial [Necator americanus];hypothetical protein Y032_0059g3063 [Ancylostoma ceylanicum];hypothetical protein Y032_0059g3063 [Ancylostoma ceylanicum];hypothetical protein Y032_0059g3063 [Ancylostoma ceylanicum];hypothetical protein Y032_0059g3063 [Ancylostoma ceylanicum];hypothetical protein Y032_0059g3063 [Ancylostoma ceylanicum]	c14825_g1_i1;c14169_g8_i4;c13274_g5_i5;c13274_g5_i4;c13274_g5_i3;c13274_g5_i2;c13274_g5_i1
structural molecule activity [GO:0005198]	7	LOAG_04590;CBG19635 CBG_19635;LOAG_00018;LOAG_18636;NA;PICST_75094;PICST_63174	hypothetical protein;Hypothetical protein CBG19635;clathrin;proxenin [Loa loa];polyprotein [Broad bean wilt virus 2];hypothetical protein;hypothetical protein	c6143_g1_i1;c29661_g1_i1;c15393_g1_i1;c15118_g1_i1;c9630_g2_i1;c5844_g1_i1;c4974_g1_i1
endopeptidase inhibitor activity [GO:0004866]	7	Acey_s0258.g451 Y032_0258g451;Acey_s0258.g443 Y032_0258g443;LOAG_17355;Acey_s0258.g451 Y032_0258g451;Acey_s0258.g451 Y032_0258g451;Acey_s0258.g451 Y032_0258g451;NECAME_07810	hypothetical protein Y032_0258g451 [Ancylostoma ceylanicum];hypothetical protein Y032_0258g443 [Ancylostoma ceylanicum];A-macroglobulin complement component family protein, variant [Loa loa];hypothetical protein Y032_0258g451 [Ancylostoma ceylanicum];hypothetical protein Y032_0258g451 [Ancylostoma ceylanicum];hypothetical protein Y032_0258g451 [Ancylostoma ceylanicum];alpha-2-macroglobulin family…	c14260_g1_i9;c14260_g1_i4;c14260_g1_i3;c14260_g1_i20;c14260_g1_i2;c14260_g1_i11;c14260_g1_i1
electron carrier activity [GO:0009055]	7	M514_02764;D918_08460;Acey_s0365.g3588 Y032_0365g3588;Acey_s0287.g1456 ANCCEY_01765 Y032_0287g1456;ANCCEY_06790;Acey_s0234.g3155 Y032_0234g3155;LOAG_18926	hypothetical protein M514_02764 [Trichuris suis];cytochrome [Trichuris suis];hypothetical protein Y032_0365g3588 [Ancylostoma ceylanicum];succinate dehydrogenase [ubiquinone] iron-sulfur subunit [Ancylostoma ceylanicum];electron transfer flavoprotein FAD-binding domain protein [Ancylostoma ceylanicum];hypothetical protein Y032_0234g3155 [Ancylostoma ceylanicum];hypothetical protein LOAG_18926 [Lo…	c9298_g1_i1;c7087_g1_i1;c5553_g1_i1;c3700_g1_i1;c3567_g1_i1;c32195_g1_i1;c2698_g1_i2
iron-sulfur cluster binding [GO:0051536]	6	Acey_s0365.g3588 Y032_0365g3588;let-721 Cbr-let-721 cbr-let-721 CBG19676 CBG_19676;M513_02986;CELE_W07E11.1 W07E11.1;ANCCEY_13715;Acey_s0016.g2930 Y032_0016g2930	hypothetical protein Y032_0365g3588 [Ancylostoma ceylanicum];C. briggsae CBR-LET-721 protein;hypothetical protein M513_02986 [Trichuris suis];W07E11.1, isoform a [Caenorhabditis elegans];PHR domain protein [Ancylostoma ceylanicum];hypothetical protein Y032_0016g2930 [Ancylostoma ceylanicum]	c5553_g1_i1;c29797_g1_i1;c15826_g1_i1;c14572_g4_i15;c14495_g3_i5;c14495_g3_i2
cell [GO:0005623]	6	M513_01626;M514_19676;Cre-png-1 CRE_15779;Acey_s0030.g2102 Y032_0030g2102;LOAG_15019;CAEBREN_01666	hypothetical protein M513_01626 [Trichuris suis];hypothetical protein M514_19676 [Trichuris suis];CRE-PNG-1 protein;hypothetical protein Y032_0030g2102 [Ancylostoma ceylanicum];hypothetical protein;hypothetical protein CAEBREN_01666 [Caenorhabditis brenneri]	c9377_g1_i1;c8013_g2_i1;c32801_g1_i1;c31044_g1_i1;c29549_g1_i1;c1259_g1_i1
protein glycosylation [GO:0006486]	6	dad-1 Cbr-dad-1 CBG12659 CBG_12659;Acey_s0062.g3385 Y032_0062g3385;DEHA2C03696g;KRE2 CD36_81700;CORT_0G04040;G210_5579	C. briggsae CBR-DAD-1 protein;hypothetical protein Y032_0062g3385 [Ancylostoma ceylanicum];DEHA2C03696p;alpha-1,2-mannosyltransferase, putative;Mnn7 mannosyltransferase [Candida orthopsilosis Co 90-125];hypothetical protein G210_5579 [Candida maltosa Xu316]	c22767_g1_i1;c15096_g1_i1;c6919_g1_i1;c6917_g1_i1;c30604_g1_i1;c15896_g1_i1
4 iron, 4 sulfur cluster binding [GO:0051539]	6	nuo-1 Cbr-nuo-1 CBG02970 CBG_02970;aco-2 F54H12.1;Acey_s0287.g1456 ANCCEY_01765 Y032_0287g1456;nduf-7 W10D5.2;LOAG_03457;aco-2 Cbr-aco-2 cbr-aco-2 CBG22943 CBG_22943	C. briggsae CBR-NUO-1 protein;ACO-2, isoform a [Caenorhabditis elegans];succinate dehydrogenase [ubiquinone] iron-sulfur subunit [Ancylostoma ceylanicum];NDUF-7 [Caenorhabditis elegans];NADH-ubiquinone oxidoreductase 23 kDa subunit;C. briggsae CBR-ACO-2 protein	c9093_g1_i1;c7734_g1_i1;c3700_g1_i1;c30014_g1_i1;c16765_g1_i1;c15125_g1_i1
actin cytoskeleton organization [GO:0030036]	6	M514_19676;Acey_s0003.g1559 Y032_0003g1559;Acey_s0003.g1559 Y032_0003g1559;Acey_s0003.g1559 Y032_0003g1559;Acey_s0003.g1559 Y032_0003g1559;act-4 CELE_M03F4.2 M03F4.2	hypothetical protein M514_19676 [Trichuris suis];hypothetical protein Y032_0003g1559 [Ancylostoma ceylanicum];hypothetical protein Y032_0003g1559 [Ancylostoma ceylanicum];hypothetical protein Y032_0003g1559 [Ancylostoma ceylanicum];hypothetical protein Y032_0003g1559 [Ancylostoma ceylanicum];Protein ACT-4	c8013_g2_i1;c14858_g2_i7;c14858_g2_i2;c14858_g2_i1;c14858_g1_i1;c13531_g1_i1
signal transduction [GO:0007165]	6	Cre-sur-6 CRE_08042;ANCCEY_10391;ANCCEY_11283;ANCCEY_11283;ANCCEY_11283;Acey_s0112.g271 Y032_0112g271	CRE-SUR-6 protein;protein phosphatase 2A regulatory B subunit [Ancylostoma ceylanicum];hypothetical protein ANCCEY_11283 [Ancylostoma ceylanicum];hypothetical protein ANCCEY_11283 [Ancylostoma ceylanicum];hypothetical protein ANCCEY_11283 [Ancylostoma ceylanicum];hypothetical protein Y032_0112g271 [Ancylostoma ceylanicum]	c30446_g1_i1;c15322_g1_i1;c14477_g1_i3;c14477_g1_i2;c14477_g1_i1;c13874_g4_i9
transmembrane transport [GO:0055085]	6	NECAME_02948;CELE_R11.1 R11.1;LOAG_07239;ARN2 PICST_16494;HOL11 PICST_75817;CTRG_00886	EF hand [Necator americanus];Protein R11.1;ADP/ATP carrier protein;Siderophore Iron Transport;histidinol and sodium permease;similar to oligopeptide transporter	c4720_g1_i1;c22463_g1_i1;c15514_g1_i1;c7142_g1_i1;c29515_g1_i1;c22698_g1_i1
ligase activity [GO:0016874]	6	Acey_s0077.g1089 Y032_0077g1089;ubc-20 Cbr-ubc-20 CBG15726 CBG_15726;LOAG_02883;Acey_s0122.g1055 Y032_0122g1055;Acey_s0481.g2245 Y032_0481g2245;Acey_s0481.g2245 Y032_0481g2245	hypothetical protein Y032_0077g1089 [Ancylostoma ceylanicum];C. briggsae CBR-UBC-20 protein;ubiquitin-conjugating enzyme ubc-2;hypothetical protein Y032_0122g1055 [Ancylostoma ceylanicum];hypothetical protein Y032_0481g2245 [Ancylostoma ceylanicum];hypothetical protein Y032_0481g2245 [Ancylostoma ceylanicum]	c5297_g1_i1;c3687_g1_i1;c16900_g1_i1;c129_g1_i1;c12786_g1_i7;c12786_g1_i5
heme binding [GO:0020037]	6	M514_02764;D918_08460;CBG06866 CBG_06866;Acey_s0204.g1865 Y032_0204g1865;ANCCEY_14014;W5O_02714	hypothetical protein M514_02764 [Trichuris suis];cytochrome [Trichuris suis];Hypothetical protein CBG06866;hypothetical protein Y032_0204g1865 [Ancylostoma ceylanicum];tryptophan 2,3-dioxygenase [Ancylostoma ceylanicum];cytochrome c peroxidase, mitochondrial [Candida albicans Ca6]	c9298_g1_i1;c7087_g1_i1;c31617_g1_i1;c30096_g1_i1;c14772_g1_i20;c29739_g1_i1
extracellular region [GO:0005576]	6	NECAME_12324;cpg-1 CBG03957;cpg-1 CBG03957;cpg-1 CBG03957;cpg-1 CBG03957;madd-4 CELE_F53B6.2 F53B6.2	SCP-like protein [Necator americanus];C. briggsae CBR-CEJ-1 protein;C. briggsae CBR-CEJ-1 protein;C. briggsae CBR-CEJ-1 protein;C. briggsae CBR-CEJ-1 protein;Protein MADD-4	c31854_g1_i1;c13423_g2_i8;c13423_g2_i5;c13423_g2_i2;c13423_g2_i10;c12272_g1_i6
vesicle-mediated transport [GO:0016192]	6	LOAG_04590;CBG19635 CBG_19635;LOAG_00018;LOAG_18636;Acey_s0159.g3294 Y032_0159g3294;PICST_75094	hypothetical protein;Hypothetical protein CBG19635;clathrin;proxenin [Loa loa];hypothetical protein Y032_0159g3294 [Ancylostoma ceylanicum];hypothetical protein	c6143_g1_i1;c29661_g1_i1;c15393_g1_i1;c15118_g1_i1;c1126_g1_i1;c5844_g1_i1
large ribosomal subunit [GO:0015934]	6	WBGene00102277 PRIPAC_6717;rpl-1 Cbr-rpl-1 cbr-rpl-1 CBG04228 CBG_04228;LOAG_07738;rpl-27a rpl-27;rpl-26 F28C6.7;DEHA2F03564g	ribosomal protein [Pristionchus pacificus];C. briggsae CBR-RPL-1 protein;60S ribosomal protein L13a [Loa loa];RecName: Full=60S ribosomal protein L27a; AltName: Full=Ribosomal protein RPL-27;RPL-26, isoform a [Caenorhabditis elegans];mitochondrial 54S ribosomal protein YmL22	c8457_g1_i1;c720_g1_i1;c32966_g1_i1;c31535_g1_i1;c29824_g1_i1;c24637_g1_i1
biosynthetic process [GO:0009058]	6	Acey_s0043.g794 Y032_0043g794;CBG04059 CBG_04059;got-2.1 C44E4.3 CELE_C44E4.3;ANCCEY_07086;Acey_s0009.g441 Y032_0009g441;LOAG_12463	hypothetical protein Y032_0043g794 [Ancylostoma ceylanicum];Hypothetical protein CBG04059;Protein GOT-2.1;putative aminotransferase [Ancylostoma ceylanicum];hypothetical protein Y032_0009g441 [Ancylostoma ceylanicum];ethanolamine-phosphate cytidylyltransferase, variant [Loa loa]	c7608_g1_i1;c6761_g1_i1;c30798_g1_i1;c29786_g1_i1;c16173_g1_i1;c15231_g1_i1
cytosol [GO:0005829]	6	erfa-1 Cbr-etf-1 etf-1 CBG18934 CBG_18934;let-754 C29E4.8;CBG20661 CBG_20661;ahcy-1 ahh dpy-14 K02F2.2;ndk-1 Cbr-ndk-1 CBG02247 CBG_02247;hsp-1 hsp70a F26D10.3	Protein CBR-ETF-1 [Caenorhabditis briggsae];LET-754 [Caenorhabditis elegans];Hypothetical protein CBG20661;S-adenosylhomocysteine hydrolase [Caenorhabditis elegans];Hypothetical protein CBG02247;HSP-1 [Caenorhabditis elegans]	c22583_g1_i1;c18671_g1_i1;c17025_g1_i1;c15526_g1_i1;c15500_g1_i1;c10862_g1_i1
methyltransferase activity [GO:0008168]	6	ANCCEY_12968;NECAME_12957;D918_09120;M513_04544;CORT_0B06900;Piso0_004038 GNLVRS01_PISO0K08084g GNLVRS01_PISO0L08085g	hypothetical protein ANCCEY_12968 [Ancylostoma ceylanicum];methyltransferase domain protein [Necator americanus];UTP--glucose-1-phosphate uridylyltransferase [Trichuris suis];hypothetical protein M513_04544, partial [Trichuris suis];hypothetical protein CORT_0B06900 [Candida orthopsilosis Co 90-125];Piso0_004038 [Millerozyma farinosa CBS 7064]	c5394_g1_i1;c30741_g1_i1;c22692_g1_i1;c17435_g1_i1;c32768_g1_i1;c29640_g1_i1
lipid catabolic process [GO:0016042]	6	Acey_s0076.g1052 Y032_0076g1052;Acey_s0076.g1052 Y032_0076g1052;plc-1 CELE_F31B12.1 F31B12.1;Cre-plc-1 CRE_07427;PICST_28952;G210_5017	hypothetical protein Y032_0076g1052 [Ancylostoma ceylanicum];hypothetical protein Y032_0076g1052 [Ancylostoma ceylanicum];Protein PLC-1;CRE-PLC-1 protein;hypothetical protein;Lipase 1 [Candida maltosa Xu316]	c13835_g1_i4;c13835_g1_i3;c13835_g1_i2;c13835_g1_i1;c30157_g1_i1;c22567_g1_i1
ATP synthesis coupled proton transport [GO:0015986]	6	LOAG_16780;M514_04533;Acey_s0003.g1252 Y032_0003g1252;DEHA2E16654g;DEHA2E20504g;ATP7 PICST_79036	ATP synthase subunit alpha, variant [Loa loa];hypothetical protein M514_04533 [Trichuris suis];hypothetical protein Y032_0003g1252 [Ancylostoma ceylanicum];DEHA2E16654p;DEHA2E20504p;ATP synthase d subunit	c4765_g1_i1;c3593_g1_i1;c158_g1_i1;c31999_g1_i1;c24351_g1_i1;c22996_g1_i1
ubiquitin-protein transferase activity [GO:0004842]	6	Acey_s0077.g1089 Y032_0077g1089;Acey_s0302.g1869 Y032_0302g1869;ANCCEY_13715;Acey_s0016.g2930 Y032_0016g2930;Acey_s0481.g2245 Y032_0481g2245;Acey_s0481.g2245 Y032_0481g2245	hypothetical protein Y032_0077g1089 [Ancylostoma ceylanicum];hypothetical protein Y032_0302g1869 [Ancylostoma ceylanicum];PHR domain protein [Ancylostoma ceylanicum];hypothetical protein Y032_0016g2930 [Ancylostoma ceylanicum];hypothetical protein Y032_0481g2245 [Ancylostoma ceylanicum];hypothetical protein Y032_0481g2245 [Ancylostoma ceylanicum]	c5297_g1_i1;c14861_g2_i9;c14495_g3_i5;c14495_g3_i2;c12786_g1_i7;c12786_g1_i5
tRNA binding [GO:0000049]	6	CAEBREN_25557;M513_09439;fars-1 CELE_T08B2.9 T08B2.9;aars-2 ars-2 F28H1.3;M514_00606;LOS1 PICST_89506	hypothetical protein CAEBREN_25557 [Caenorhabditis brenneri];hypothetical protein M513_09439 [Trichuris suis];Protein FARS-1;AARS-2 [Caenorhabditis elegans];hypothetical protein M514_00606 [Trichuris suis];hypothetical protein	c4531_g1_i1;c31726_g1_i1;c29784_g1_i1;c15942_g1_i1;c15738_g1_i1;c5448_g1_i1
fatty acid biosynthetic process [GO:0006633]	5	CELE_Y56A3A.19 Y56A3A.19;Acey_s0011.g1503 Y032_0011g1503;elo-7 CELE_F56H11.3;LOAG_06305;Acey_s0033.g2720 Y032_0033g2720	Protein Y56A3A.19;hypothetical protein Y032_0011g1503 [Ancylostoma ceylanicum];ELO-7, isoform b [Caenorhabditis elegans];acyl carrier protein;hypothetical protein Y032_0033g2720 [Ancylostoma ceylanicum]	c34008_g1_i1;c31823_g1_i1;c29552_g1_i1;c18631_g1_i1;c13850_g3_i1
branched-chain amino acid biosynthetic process [GO:0009082]	5	LOAG_04874;LOAG_04874;Piso0_001720 GNLVRS01_PISO0F12589g;DEHA2F09570g;CTRG_06147	branched-chain amino acid aminotransferase;branched-chain amino acid aminotransferase;Piso0_001720 [Millerozyma farinosa CBS 7064];DEHA2F09570p;dihydroxy-acid dehydratase, mitochondrial precursor	c7871_g1_i1;c221_g1_i1;c5236_g1_i1;c26256_g1_i1;c15841_g1_i1
pentose-phosphate shunt [GO:0006098]	5	Acey_s0302.g1873 Y032_0302g1873;M513_06899 M514_06899;ANCCEY_03747;CRE_11045;CRE_11045	hypothetical protein Y032_0302g1873 [Ancylostoma ceylanicum];hypothetical protein M513_06899 [Trichuris suis];transaldolase [Ancylostoma ceylanicum];hypothetical protein;hypothetical protein	c6073_g1_i1;c2658_g1_i1;c15396_g1_i1;c1508_g1_i2;c1508_g1_i1
phosphoprotein phosphatase activity [GO:0004721]	5	Acey_s0097.g3026 Y032_0097g3026;tax-6 Cbr-tax-6 cbr-tax-6 CBG08362 CBG_08362;pph-5 CELE_Y39B6A.2 Y39B6A.2;Cre-gsp-2 CRE_12319;LOAG_08810	hypothetical protein Y032_0097g3026 [Ancylostoma ceylanicum];Protein CBR-TAX-6 [Caenorhabditis briggsae];Protein PPH-5;CRE-GSP-2 protein;LEThal family member	c5843_g1_i1;c30066_g1_i1;c16759_g1_i1;c15319_g1_i1;c15269_g1_i1
rRNA binding [GO:0019843]	5	LOAG_12353;LOAG_16960;PICST_52146;MPRL16 PICST_66753;DEHA2F20988g	40S ribosomal protein S9;60S ribosomal protein L9 [Loa loa];mitochondrial 54S ribosomal protein YmL16;mitochondrial 54S ribosomal protein YmL47;mitochondrial 37S ribosomal protein NAM9	c8267_g1_i1;c24036_g1_i1;c4084_g1_i1;c33445_g1_i1;c29700_g1_i1
ATP hydrolysis coupled proton transport [GO:0015991]	5	vha-4 CELE_T01H3.1 T01H3.1;LOAG_16780;M514_04533;LOAG_01530;ANCCEY_02573	Protein VHA-4;ATP synthase subunit alpha, variant [Loa loa];hypothetical protein M514_04533 [Trichuris suis];vacuolar H ATPase family member;V-type ATPase subunit family protein [Ancylostoma ceylanicum]	c4901_g1_i1;c4765_g1_i1;c3593_g1_i1;c25047_g1_i1;c15160_g1_i1
cell redox homeostasis [GO:0045454]	5	M513_01626;Cre-png-1 CRE_15779;Acey_s0030.g2102 Y032_0030g2102;LOAG_18926;CAEBREN_01666	hypothetical protein M513_01626 [Trichuris suis];CRE-PNG-1 protein;hypothetical protein Y032_0030g2102 [Ancylostoma ceylanicum];hypothetical protein LOAG_18926 [Loa loa];hypothetical protein CAEBREN_01666 [Caenorhabditis brenneri]	c9377_g1_i1;c32801_g1_i1;c31044_g1_i1;c2698_g1_i2;c1259_g1_i1
guanyl-nucleotide exchange factor activity [GO:0005085]	5	CELE_F22G12.5 F22G12.5;Acey_s0251.g188 Y032_0251g188;Acey_s0076.g1052 Y032_0076g1052;Acey_s0076.g1052 Y032_0076g1052;plc-1 CELE_F31B12.1 F31B12.1	F22G12.5, isoform a [Caenorhabditis elegans];hypothetical protein Y032_0251g188 [Ancylostoma ceylanicum];hypothetical protein Y032_0076g1052 [Ancylostoma ceylanicum];hypothetical protein Y032_0076g1052 [Ancylostoma ceylanicum];Protein PLC-1	c14743_g1_i9;c13924_g1_i4;c13835_g1_i4;c13835_g1_i3;c13835_g1_i2
protein transport [GO:0015031]	5	Y65B4BR.5;NECAME_12443;M514_27736;gdi-1 Cbr-gdi-1 cbr-gdi-1 CBG21516 CBG_21516;BCP1 DEHA2G10120g	ICD-2, isoform a [Caenorhabditis elegans];Ras family protein [Necator americanus];hypothetical protein M514_27736 [Trichuris suis];C. briggsae CBR-GDI-1 protein;DEHA2G10120p	c35022_g1_i1;c27406_g1_i1;c190_g1_i1;c15707_g1_i1;c23129_g1_i1
mitotic cytokinesis [GO:0000281]	5	act-1 T04C12.6;cpg-1 CBG03957;cpg-1 CBG03957;cpg-1 CBG03957;cpg-1 CBG03957	actin, partial [Caenorhabditis elegans];C. briggsae CBR-CEJ-1 protein;C. briggsae CBR-CEJ-1 protein;C. briggsae CBR-CEJ-1 protein;C. briggsae CBR-CEJ-1 protein	c13531_g4_i1;c13423_g2_i8;c13423_g2_i5;c13423_g2_i2;c13423_g2_i10
mitochondrial matrix [GO:0005759]	5	mdh-2 F20H11.3;T05H10.6;cts-1 CBG09810;D918_08746;F23B12.5	MDH-2 [Caenorhabditis elegans];PDHA-1, isoform a [Caenorhabditis elegans];C. briggsae CBR-CTS-1 protein [Caenorhabditis briggsae];pyruvate dehydrogenase complex dihydrolipoamide acetyltransferase [Trichuris suis];DLAT-1 [Caenorhabditis elegans]	c8592_g1_i1;c6306_g1_i1;c4014_g1_i1;c2728_g1_i1;c10762_g1_i1
response to stress [GO:0006950]	5	CLUG_05568;CANTEDRAFT_115373;SPAPADRAFT_60405;G210_4281;LELG_00631	hypothetical protein;hypothetical protein CANTEDRAFT_115373 [Candida tenuis ATCC 10573];hypothetical protein SPAPADRAFT_60405 [Spathaspora passalidarum NRRL Y-27907];putative phospholipid-translocating ATPase [Candida maltosa Xu316];white colony protein WHS11	c6927_g1_i1;c33735_g1_i1;c33461_g1_i1;c30621_g1_i1;c21228_g1_i1
cytochrome-c oxidase activity [GO:0004129]	5	LOAG_06413;COX4 PICST_88762;COX9 DEHA2E10626g;COX5a PICST_77110;SPAPADRAFT_60705	cytochrome-c oxidase;Cytochrome c oxidase polypeptide IV, mitochondrial precursor;DEHA2E10626p;cytochrome-c oxidase subunit Va;hypothetical protein SPAPADRAFT_60705 [Spathaspora passalidarum NRRL Y-27907]	c17954_g1_i1;c8048_g1_i1;c34309_g1_i1;c30183_g1_i1;c1686_g1_i1
proteasome core complex [GO:0005839]	5	NECAME_15981;LOAG_02565;NECAME_12708;pbs-2 Cbr-pbs-2 cbr-pbs-2 CBG07938 CBG_07938;M513_12896 M514_12896	peptidase, T1 family [Necator americanus];proteasome A-type and B-type family protein [Loa loa];peptidase, T1 family [Necator americanus];C. briggsae CBR-PBS-2 protein;hypothetical protein M513_12896 [Trichuris suis]	c9434_g1_i1;c33278_g1_i1;c23575_g1_i1;c18934_g1_i1;c16149_g1_i1
extracellular space [GO:0005615]	5	Acey_s0258.g451 Y032_0258g451;LOAG_17355;Acey_s0258.g451 Y032_0258g451;Acey_s0258.g451 Y032_0258g451;Acey_s0258.g451 Y032_0258g451	hypothetical protein Y032_0258g451 [Ancylostoma ceylanicum];A-macroglobulin complement component family protein, variant [Loa loa];hypothetical protein Y032_0258g451 [Ancylostoma ceylanicum];hypothetical protein Y032_0258g451 [Ancylostoma ceylanicum];hypothetical protein Y032_0258g451 [Ancylostoma ceylanicum]	c14260_g1_i9;c14260_g1_i3;c14260_g1_i20;c14260_g1_i2;c14260_g1_i11
hydrogen ion transmembrane transporter activity [GO:0015078]	5	vha-4 CELE_T01H3.1 T01H3.1;ANCCEY_02573;DEHA2E16654g;DEHA2E20504g;ATP7 PICST_79036	Protein VHA-4;V-type ATPase subunit family protein [Ancylostoma ceylanicum];DEHA2E16654p;DEHA2E20504p;ATP synthase d subunit	c4901_g1_i1;c15160_g1_i1;c31999_g1_i1;c24351_g1_i1;c22996_g1_i1
metalloendopeptidase activity [GO:0004222]	4	ymel-1 M03C11.5;Acey_s0451.g1686 Y032_0451g1686;Acey_s0046.g1297 Y032_0046g1297;Acey_s0039.g101 Y032_0039g101	YMEL-1 [Caenorhabditis elegans];hypothetical protein Y032_0451g1686 [Ancylostoma ceylanicum];hypothetical protein Y032_0046g1297, partial [Ancylostoma ceylanicum];hypothetical protein Y032_0039g101 [Ancylostoma ceylanicum]	c4709_g1_i1;c14776_g5_i4;c14729_g6_i2;c12150_g1_i4
proteolysis involved in cellular protein catabolic process [GO:0051603]	4	NECAME_15981;LOAG_02565;NECAME_12708;M513_12896 M514_12896	peptidase, T1 family [Necator americanus];proteasome A-type and B-type family protein [Loa loa];peptidase, T1 family [Necator americanus];hypothetical protein M513_12896 [Trichuris suis]	c9434_g1_i1;c33278_g1_i1;c23575_g1_i1;c16149_g1_i1
Arp2/3 protein complex [GO:0005885]	4	arx-1 CBG04224;LOAG_10737;LOAG_07408;LOAG_11580	C. briggsae CBR-ARX-1 protein [Caenorhabditis briggsae];hypothetical protein LOAG_10737 [Loa loa];actin-like protein 2/3 complex subunit 2, variant [Loa loa];hypothetical protein	c30976_g1_i1;c24319_g1_i1;c24093_g1_i1;c15672_g1_i1
anchored component of membrane [GO:0031225]	4	DEHA2C11528g;CTRG_04296;CANTEDRAFT_131890;PGUG_00517	DEHA2C11528p;protein EPD1 precursor;hypothetical protein CANTEDRAFT_131890 [Candida tenuis ATCC 10573];hypothetical protein	c9310_g2_i1;c5283_g2_i1;c5283_g1_i1;c22561_g1_i1
GTPase activator activity [GO:0005096]	4	LOAG_17679;LOAG_06011;LOAG_17679;ANCCEY_10118	hypothetical protein LOAG_17679 [Loa loa];GTP-ase activating protein for Arf containing protein [Loa loa];hypothetical protein LOAG_17679 [Loa loa];putative GTP-ase activating protein, partial [Ancylostoma ceylanicum]	c3803_g1_i1;c29938_g1_i1;c22453_g1_i1;c14738_g1_i2
carbohydrate binding [GO:0030246]	4	gfat-1 CELE_F07A11.2 F07A11.2;PICST_85423;NA;NA	Protein F07A11.2;hypothetical uncharacterized conserved protein;lectin [Robinia pseudoacacia];lectin [Robinia pseudoacacia]	c5802_g1_i1;c19651_g1_i1;c10375_g1_i2;c10375_g1_i1
chitin metabolic process [GO:0006030]	4	cpg-1 CBG03957;cpg-1 CBG03957;cpg-1 CBG03957;cpg-1 CBG03957	C. briggsae CBR-CEJ-1 protein;C. briggsae CBR-CEJ-1 protein;C. briggsae CBR-CEJ-1 protein;C. briggsae CBR-CEJ-1 protein	c13423_g2_i8;c13423_g2_i5;c13423_g2_i2;c13423_g2_i10
gluconeogenesis [GO:0006094]	4	ANCCEY_15494;tpi-1 Cbr-tpi-1 CBG21017 CBG_21017;M513_06373 M514_06373;Cbn-pyc-1 CAEBREN_13147	phosphoenolpyruvate carboxykinase [ATP] domain protein, partial [Ancylostoma ceylanicum];C. briggsae CBR-TPI-1 protein;hypothetical protein M513_06373 [Trichuris suis];CBN-PYC-1 protein [Caenorhabditis brenneri]	c978_g1_i1;c9394_g1_i1;c29563_g1_i1;c22829_g1_i1
Arp2/3 complex-mediated actin nucleation [GO:0034314]	4	arx-1 CBG04224;LOAG_10737;LOAG_07408;LOAG_11580	C. briggsae CBR-ARX-1 protein [Caenorhabditis briggsae];hypothetical protein LOAG_10737 [Loa loa];actin-like protein 2/3 complex subunit 2, variant [Loa loa];hypothetical protein	c30976_g1_i1;c24319_g1_i1;c24093_g1_i1;c15672_g1_i1
proteasome complex [GO:0000502]	4	ANCCEY_06002;LOAG_17962;LOAG_04911;UMP1 PICST_37571	PCI domain protein [Ancylostoma ceylanicum];26S proteasome non-ATPase regulatory subunit 1 [Loa loa];proteasome regulatory particle;Proteasome maturation factor	c30955_g1_i1;c2490_g1_i1;c15581_g1_i1;c627_g1_i1
DNA replication [GO:0006260]	4	LOAG_10202;Acey_s0047.g1457 Y032_0047g1457;Acey_s0035.g3071 Y032_0035g3071;DEHA2D04136g	proliferating cell nuclear antigen [Loa loa];hypothetical protein Y032_0047g1457 [Ancylostoma ceylanicum];hypothetical protein Y032_0035g3071 [Ancylostoma ceylanicum];DEHA2D04136p	c30536_g1_i1;c15090_g1_i1;c12140_g1_i13;c31141_g1_i1
endoplasmic reticulum membrane [GO:0005789]	4	Acey_s0423.g1206 Y032_0423g1206;M514_04533;Cre-vpr-1 CRE_03766;PICST_44010	hypothetical protein Y032_0423g1206 [Ancylostoma ceylanicum];hypothetical protein M514_04533 [Trichuris suis];CRE-VPR-1 protein;hypothetical protein	c6735_g1_i1;c3593_g1_i1;c29974_g1_i1;c7535_g1_i1
endoplasmic reticulum [GO:0005783]	4	pyk-2 CELE_ZK593.1 ZK593.1;Acey_s0897.g2930 Y032_0897g2930;NECAME_09862;Acey_s0004.g2123 Y032_0004g2123	Protein PYK-2;hypothetical protein Y032_0897g2930 [Ancylostoma ceylanicum];arsenite-activated ATPase [Necator americanus];hypothetical protein Y032_0004g2123 [Ancylostoma ceylanicum]	c8778_g1_i1;c24285_g1_i1;c23741_g1_i1;c14764_g2_i6
RNA processing [GO:0006396]	4	LOAG_08003;NECAME_10001;ANCCEY_04368;PICST_67997	nucleolar protein;surp module, partial [Necator americanus];surp module [Ancylostoma ceylanicum];mitochondrial 54S ribosomal protein YmL3	c9795_g2_i1;c14633_g1_i9;c14633_g1_i6;c29783_g1_i1
ribosome binding [GO:0043022]	4	ola-1 Cbr-tag-210 cbr-tag-210 CBG20369 CBG_20369;EIF6 M513_00734 M514_00734;Cbn-iff-2 CAEBREN_25266;erfa-1 Cbr-etf-1 etf-1 CBG18934 CBG_18934	C. briggsae CBR-TAG-210 protein;hypothetical protein M513_00734 [Trichuris suis];CBN-IFF-2 protein [Caenorhabditis brenneri];Protein CBR-ETF-1 [Caenorhabditis briggsae]	c53_g1_i1;c33306_g1_i1;c23381_g1_i1;c22583_g1_i1
phosphatidylinositol phospholipase C activity [GO:0004435]	4	Acey_s0076.g1052 Y032_0076g1052;Acey_s0076.g1052 Y032_0076g1052;plc-1 CELE_F31B12.1 F31B12.1;Cre-plc-1 CRE_07427	hypothetical protein Y032_0076g1052 [Ancylostoma ceylanicum];hypothetical protein Y032_0076g1052 [Ancylostoma ceylanicum];Protein PLC-1;CRE-PLC-1 protein	c13835_g1_i4;c13835_g1_i3;c13835_g1_i2;c13835_g1_i1
chitin binding [GO:0008061]	4	cpg-1 CBG03957;cpg-1 CBG03957;cpg-1 CBG03957;cpg-1 CBG03957	C. briggsae CBR-CEJ-1 protein;C. briggsae CBR-CEJ-1 protein;C. briggsae CBR-CEJ-1 protein;C. briggsae CBR-CEJ-1 protein	c13423_g2_i8;c13423_g2_i5;c13423_g2_i2;c13423_g2_i10
reproduction [GO:0000003]	4	swsn-1 psa-1 CELE_Y113G7B.23 Y113G7B.23;rpb-6 C06A1.5;tin-10 tim-10 Y66D12A.22;tin-9.1 tim9a tin-9 C06G3.11	Protein SWSN-1;RPB-6 [Caenorhabditis elegans];small zinc finger-like protein [Caenorhabditis elegans];TIN-9.1, isoform b [Caenorhabditis elegans]	c3469_g1_i1;c2472_g1_i1;c22816_g1_i1;c20312_g1_i1
nucleocytoplasmic transport [GO:0006913]	4	M513_03990;Bm1_44725;D918_07807;ANCCEY_12107	hypothetical protein M513_03990 [Trichuris suis];RecName: Full=GTP-binding nuclear protein Ran; AltName: Full=GTPase Ran; AltName: Full=Ras-like protein TC4 [Brugia malayi];Ras family protein [Trichuris suis];Ras family protein [Ancylostoma ceylanicum]	c30107_g1_i1;c29992_g1_i1;c15173_g1_i1;c15140_g1_i1
embryo development [GO:0009790]	4	cpg-1 CBG03957;cpg-1 CBG03957;cpg-1 CBG03957;cpg-1 CBG03957	C. briggsae CBR-CEJ-1 protein;C. briggsae CBR-CEJ-1 protein;C. briggsae CBR-CEJ-1 protein;C. briggsae CBR-CEJ-1 protein	c13423_g2_i8;c13423_g2_i5;c13423_g2_i2;c13423_g2_i10
mitochondrial proton-transporting ATP synthase complex, coupling factor F(o) [GO:0000276]	3	DEHA2E16654g;DEHA2E20504g;ATP7 PICST_79036	DEHA2E16654p;DEHA2E20504p;ATP synthase d subunit	c31999_g1_i1;c24351_g1_i1;c22996_g1_i1
methionine biosynthetic process [GO:0009086]	3	DEHA2F01298g;DEHA2D11396g;MET6 PICST_78051	DEHA2F01298p;DEHA2D11396p;methionine-synthesizing 5- methyltetrahydropteroyltriglutamate--homocysteine methyltransferase	c29529_g1_i1;c22977_g1_i1;c15293_g1_i1
histone-lysine N-methyltransferase activity [GO:0018024]	3	Acey_s0454.g1745 Y032_0454g1745;Acey_s0347.g3160 Y032_0347g3160;Acey_s0048.g1545 Y032_0048g1545	hypothetical protein Y032_0454g1745 [Ancylostoma ceylanicum];hypothetical protein Y032_0347g3160 [Ancylostoma ceylanicum];hypothetical protein Y032_0048g1545 [Ancylostoma ceylanicum]	c14875_g4_i1;c14102_g1_i2;c13588_g1_i6
respiratory chain [GO:0070469]	3	D918_08460;nduf-7 W10D5.2;isp-1 CELE_F42G8.12 F42G8.12	cytochrome [Trichuris suis];NDUF-7 [Caenorhabditis elegans];Protein ISP-1	c7087_g1_i1;c30014_g1_i1;c167_g1_i1
SRP-dependent cotranslational protein targeting to membrane [GO:0006614]	3	Acey_s0509.g2725 Y032_0509g2725;SRPR;SRP68 PICST_34594	hypothetical protein Y032_0509g2725 [Ancylostoma ceylanicum];signal recognition particle receptor alpha subunit, partial [Caenorhabditis remanei];signal recognition particle, subunit SRP68 (SRP68)	c7192_g1_i1;c30091_g1_i1;c22832_g1_i1
chromosome [GO:0005694]	3	Acey_s0467.g1985 Y032_0467g1985;Acey_s0467.g1985 Y032_0467g1985;Acey_s0467.g1985 Y032_0467g1985	hypothetical protein Y032_0467g1985 [Ancylostoma ceylanicum];hypothetical protein Y032_0467g1985 [Ancylostoma ceylanicum];hypothetical protein Y032_0467g1985 [Ancylostoma ceylanicum]	c14786_g2_i5;c14786_g2_i3;c14786_g2_i2
phosphotransferase activity, alcohol group as acceptor [GO:0016773]	3	D918_07148;LOAG_09086;ANCCEY_14901	putative glycerol kinase [Trichuris suis];hypothetical protein;Hexokinase [Ancylostoma ceylanicum]	c6544_g1_i1;c31575_g1_i1;c24217_g1_i1
protein transporter activity [GO:0008565]	3	M513_09777;LOAG_09970;Acey_s0159.g3294 Y032_0159g3294	hypothetical protein M513_09777 [Trichuris suis];translocation protein 1 [Loa loa];hypothetical protein Y032_0159g3294 [Ancylostoma ceylanicum]	c29993_g1_i1;c16298_g1_i1;c1126_g1_i1
superoxide dismutase activity [GO:0004784]	3	NECAME_11252;SOD4.1 PICST_60889;SOD4.2 PICST_87011	copper/zinc superoxide dismutase [Necator americanus];mitochondrial 37S ribosomal protein RSM26;Mn-superoxide dismutase	c30511_g1_i1;c541_g1_i1;c23100_g1_i1
response to oxidative stress [GO:0006979]	3	CRE_18339;W5O_02714;SVF1 PICST_28222	hypothetical protein;cytochrome c peroxidase, mitochondrial [Candida albicans Ca6];function substituted by human Bcl-XL; involved in cell survival	c35224_g1_i1;c29739_g1_i1;c15128_g1_i1
rRNA processing [GO:0006364]	3	LOAG_09543;LOAG_07118;M513_04544	nucleolar protein [Loa loa];dribble-PA;hypothetical protein M513_04544, partial [Trichuris suis]	c3674_g1_i1;c29858_g1_i1;c17435_g1_i1
nucleosome assembly [GO:0006334]	3	LOAG_12973;LOAG_12973;M513_04994	histone H4;histone H4;hypothetical protein M513_04994 [Trichuris suis]	c9190_g1_i2;c9190_g1_i1;c15073_g1_i1
peroxiredoxin activity [GO:0051920]	3	LOAG_01320;LOAG_01338;LOAG_01320	1-Cys peroxiredoxin [Loa loa];thioredoxin peroxidase;1-Cys peroxiredoxin [Loa loa]	c6848_g1_i1;c29856_g1_i1;c17669_g1_i1
protein catabolic process [GO:0030163]	3	Acey_s0289.g1510 Y032_0289g1510;rpt-5 CELE_F56H1.4 F56H1.4;LOAG_02032	hypothetical protein Y032_0289g1510 [Ancylostoma ceylanicum];Protein RPT-5;26S protease regulatory subunit 6B [Loa loa]	c8828_g3_i1;c7901_g1_i1;c6499_g1_i1
regulation of cyclin-dependent protein serine/threonine kinase activity [GO:0000079]	3	Acey_s0061.g3299 Y032_0061g3299;Acey_s0061.g3299 Y032_0061g3299;CLG1 PICST_68135	hypothetical protein Y032_0061g3299 [Ancylostoma ceylanicum];hypothetical protein Y032_0061g3299 [Ancylostoma ceylanicum];cyclin-like protein	c12961_g2_i8;c12961_g2_i11;c23901_g1_i1
oxidoreductase activity, acting on the aldehyde or oxo group of donors, NAD or NADP as acceptor [GO:0016620]	3	CRE_31655;alh-1 CELE_F54D8.3 F54D8.3;ANCCEY_06650	hypothetical protein;Protein ALH-1;NAD dependent epimerase/dehydratase family protein [Ancylostoma ceylanicum]	c4925_g1_i1;c4708_g1_i1;c15573_g1_i1
ubiquinol-cytochrome-c reductase activity [GO:0008121]	3	isp-1 CELE_F42G8.12 F42G8.12;QCR8 PICST_77955;MGK_02860	Protein ISP-1;ubiquinol-cytochrome-c reductase chain VIII;ubiquinol-cytochrome c reductase subunit 6 [Candida albicans P57055]	c167_g1_i1;c33599_g1_i1;c13692_g2_i13
cytoskeleton organization [GO:0007010]	3	Acey_s0115.g486 Y032_0115g486;NECAME_07066;Acey_s0115.g486 Y032_0115g486	hypothetical protein Y032_0115g486 [Ancylostoma ceylanicum];LIM domain protein, partial [Necator americanus];hypothetical protein Y032_0115g486 [Ancylostoma ceylanicum]	c12003_g2_i8;c12003_g2_i7;c12003_g2_i10
aromatic amino acid family biosynthetic process [GO:0009073]	3	ANCCEY_13089;CANTEDRAFT_112875;ARO4 PICST_80434	putative chorismate synthase [Ancylostoma ceylanicum];2-dehydro-3-deoxy phosphoheptonate aldolase [Candida tenuis ATCC 10573];3-deoxy-D-arabino-heptulosonate 7-phosphate (DAHP) synthase isoenzyme	c15257_g1_i1;c7935_g1_i1;c3932_g2_i1
L-malate dehydrogenase activity [GO:0030060]	3	LOAG_02046;mdh-2 F20H11.3;LOAG_02046	malate dehydrogenase;MDH-2 [Caenorhabditis elegans];malate dehydrogenase	c8592_g2_i1;c8592_g1_i1;c5535_g1_i1
mRNA processing [GO:0006397]	3	M28.5;cpsf-1 CBG16808;Acey_s0230.g2943 Y032_0230g2943	M28.5 [Caenorhabditis elegans];Hypothetical protein CBG16808;hypothetical protein Y032_0230g2943 [Ancylostoma ceylanicum]	c30068_g1_i1;c12939_g1_i4;c12387_g1_i7
proton-transporting ATP synthase complex, catalytic core F(1) [GO:0045261]	3	LOAG_16780;M514_04533;Acey_s0003.g1252 Y032_0003g1252	ATP synthase subunit alpha, variant [Loa loa];hypothetical protein M514_04533 [Trichuris suis];hypothetical protein Y032_0003g1252 [Ancylostoma ceylanicum]	c4765_g1_i1;c3593_g1_i1;c158_g1_i1
isoprenoid biosynthetic process [GO:0008299]	3	Acey_s0423.g1206 Y032_0423g1206;NECAME_06853;ANCCEY_10725	hypothetical protein Y032_0423g1206 [Ancylostoma ceylanicum];putative hydroxymethylglutaryl-CoA synthase [Necator americanus];isopentenyl-diphosphate delta-isomerase, partial [Ancylostoma ceylanicum]	c6735_g1_i1;c17177_g1_i1;c15798_g1_i1
signal transducer activity [GO:0004871]	3	NECAME_09929;plc-1 CELE_F31B12.1 F31B12.1;Cre-plc-1 CRE_07427	regulator of G protein signaling domain protein [Necator americanus];Protein PLC-1;CRE-PLC-1 protein	c13969_g1_i2;c13835_g1_i2;c13835_g1_i1
endocytosis [GO:0006897]	3	unc-57 Cbr-unc-57 CBG22292 CBG_22292;Acey_s0372.g162 Y032_0372g162;Acey_s0372.g162 Y032_0372g162	Protein CBR-UNC-57 [Caenorhabditis briggsae];hypothetical protein Y032_0372g162 [Ancylostoma ceylanicum];hypothetical protein Y032_0372g162 [Ancylostoma ceylanicum]	c14943_g1_i1;c13194_g1_i2;c13194_g1_i1
de novo' pyrimidine nucleobase biosynthetic process [GO:0006207]	3	M514_01620;CBG02961 CBG_02961;Cre-dhod-1 CRE_03976	hypothetical protein M514_01620 [Trichuris suis];Hypothetical protein CBG02961;CRE-DHOD-1 protein	c5229_g1_i1;c14928_g1_i1;c1224_g1_i1
chromosome organization [GO:0051276]	3	Acey_s0467.g1985 Y032_0467g1985;Acey_s0467.g1985 Y032_0467g1985;Acey_s0467.g1985 Y032_0467g1985	hypothetical protein Y032_0467g1985 [Ancylostoma ceylanicum];hypothetical protein Y032_0467g1985 [Ancylostoma ceylanicum];hypothetical protein Y032_0467g1985 [Ancylostoma ceylanicum]	c14786_g2_i5;c14786_g2_i3;c14786_g2_i2
mitochondrial electron transport, ubiquinol to cytochrome c [GO:0006122]	3	isp-1 CELE_F42G8.12 F42G8.12;DEHA2G18524g;MGK_02860	Protein ISP-1;DEHA2G18524p [Debaryomyces hansenii CBS767];ubiquinol-cytochrome c reductase subunit 6 [Candida albicans P57055]	c167_g1_i1;c32135_g1_i1;c13692_g2_i13
proton-transporting ATP synthase activity, rotational mechanism [GO:0046933]	3	LOAG_16780;M514_04533;Acey_s0003.g1252 Y032_0003g1252	ATP synthase subunit alpha, variant [Loa loa];hypothetical protein M514_04533 [Trichuris suis];hypothetical protein Y032_0003g1252 [Ancylostoma ceylanicum]	c4765_g1_i1;c3593_g1_i1;c158_g1_i1
glycerol-3-phosphate dehydrogenase complex [GO:0009331]	3	Acey_s0017.g3392 Y032_0017g3392;Acey_s0025.g1266 Y032_0025g1266;M513_02986	hypothetical protein Y032_0017g3392 [Ancylostoma ceylanicum];hypothetical protein Y032_0025g1266 [Ancylostoma ceylanicum];hypothetical protein M513_02986 [Trichuris suis]	c8909_g1_i1;c2553_g1_i1;c15826_g1_i1
proton-transporting ATPase activity, rotational mechanism [GO:0046961]	3	LOAG_16780;LOAG_01530;Acey_s0003.g1252 Y032_0003g1252	ATP synthase subunit alpha, variant [Loa loa];vacuolar H ATPase family member;hypothetical protein Y032_0003g1252 [Ancylostoma ceylanicum]	c4765_g1_i1;c25047_g1_i1;c158_g1_i1
oxidoreductase activity, acting on NAD(P)H [GO:0016651]	3	CAEBREN_25478 CAEBREN_28587;LOAG_03457;nduf-2.2 Cbr-nduf-2.2 cbr-nduf-2.2 CBG19683 CBG_19683	hypothetical protein CAEBREN_25478 [Caenorhabditis brenneri];NADH-ubiquinone oxidoreductase 23 kDa subunit;C. briggsae CBR-TAG-99 protein	c32858_g1_i1;c16765_g1_i1;c1400_g1_i1
serine-type endopeptidase activity [GO:0004252]	3	Acey_s0289.g1510 Y032_0289g1510;ScPRB1 CD36_21180;MEO_05281	hypothetical protein Y032_0289g1510 [Ancylostoma ceylanicum];cerevisin precursor, putative;cerevisin [Candida albicans P94015]	c8828_g3_i1;c15903_g1_i1;c15478_g1_i1
translational elongation [GO:0006414]	3	CAEBREN_18564;LOAG_09563;CAEBREN_18564	hypothetical protein CAEBREN_18564 [Caenorhabditis brenneri];acidic ribosomal protein 1;hypothetical protein CAEBREN_18564 [Caenorhabditis brenneri]	c10762_g3_i2;c10762_g3_i1;c10762_g2_i1
transferase activity, transferring phosphorus-containing groups [GO:0016772]	3	CRE_30813;M514_03802;AIM9 FMP29 DEHA2D14806g	hypothetical protein;hypothetical protein M514_03802 [Trichuris suis];DEHA2D14806p	c5657_g1_i1;c30554_g1_i1;c15240_g1_i1
cellular amino acid metabolic process [GO:0006520]	3	got-2.1 C44E4.3 CELE_C44E4.3;ANCCEY_07086;THR4 PICST_65754	Protein GOT-2.1;putative aminotransferase [Ancylostoma ceylanicum];threonine synthase	c30798_g1_i1;c29786_g1_i1;c22555_g1_i1
microtubule [GO:0005874]	3	tba-2 C47B2.3;NECAME_03696;Acey_s0003.g1270 Y032_0003g1270	alpha-2 tubulin [Caenorhabditis elegans];kinesin motor domain protein [Necator americanus];hypothetical protein Y032_0003g1270 [Ancylostoma ceylanicum]	c5707_g2_i1;c13638_g2_i5;c13638_g2_i3
2 iron, 2 sulfur cluster binding [GO:0051537]	3	LOAG_05848;Acey_s0287.g1456 ANCCEY_01765 Y032_0287g1456;isp-1 CELE_F42G8.12 F42G8.12	NADH-ubiquinone oxidoreductase 24 kDa subunit;succinate dehydrogenase [ubiquinone] iron-sulfur subunit [Ancylostoma ceylanicum];Protein ISP-1	c6655_g1_i1;c3700_g1_i1;c167_g1_i1
malate metabolic process [GO:0006108]	3	LOAG_02046;mdh-2 F20H11.3;LOAG_02046	malate dehydrogenase;MDH-2 [Caenorhabditis elegans];malate dehydrogenase	c8592_g2_i1;c8592_g1_i1;c5535_g1_i1
scavenger receptor activity [GO:0005044]	3	Acey_s0443.g1557 Y032_0443g1557;Acey_s0443.g1557 Y032_0443g1557;Acey_s0443.g1557 Y032_0443g1557	hypothetical protein Y032_0443g1557 [Ancylostoma ceylanicum];hypothetical protein Y032_0443g1557 [Ancylostoma ceylanicum];hypothetical protein Y032_0443g1557 [Ancylostoma ceylanicum]	c13971_g1_i4;c13971_g1_i2;c13971_g1_i1
structural constituent of cytoskeleton [GO:0005200]	3	tba-2 C47B2.3;act-4 CELE_M03F4.2 M03F4.2;Acey_s0015.g2692 Y032_0015g2692	alpha-2 tubulin [Caenorhabditis elegans];Protein ACT-4;hypothetical protein Y032_0015g2692 [Ancylostoma ceylanicum]	c5707_g2_i1;c13531_g1_i1;c12791_g2_i11
phosphogluconate dehydrogenase (decarboxylating) activity [GO:0004616]	2	CRE_11045;CRE_11045	hypothetical protein;hypothetical protein	c1508_g1_i2;c1508_g1_i1
cell wall biogenesis [GO:0042546]	2	SMI1 PICST_67999;LELG_02673	Protein involved in (1,3)-beta-glucan synthesis;cell wall synthesis protein KRE9 precursor	c741_g1_i1;c29546_g1_i1
determination of adult lifespan [GO:0008340]	2	acbp-1 C44E4.6;hsp-1 hsp70a F26D10.3	ACBP-1 [Caenorhabditis elegans];HSP-1 [Caenorhabditis elegans]	c29916_g1_i1;c10862_g1_i1
oxidation-reduction process [GO:0055114]	2	D918_08460;SPAPADRAFT_60963	cytochrome [Trichuris suis];hypothetical protein SPAPADRAFT_60963 [Spathaspora passalidarum NRRL Y-27907]	c7087_g1_i1;c1398_g1_i1
peroxisomal membrane [GO:0005778]	2	ANCCEY_09667;PEX14 PICST_85722	ATPase, AAA family [Ancylostoma ceylanicum];Peroxisomal membrane protein PER10 (Peroxin-14)	c7594_g2_i1;c17106_g1_i1
tRNA processing [GO:0008033]	2	M513_04544;LOS1 PICST_89506	hypothetical protein M513_04544, partial [Trichuris suis];hypothetical protein	c17435_g1_i1;c5448_g1_i1
biotin carboxylase activity [GO:0004075]	2	Cbn-pyc-1 CAEBREN_13147;Acey_s0033.g2720 Y032_0033g2720	CBN-PYC-1 protein [Caenorhabditis brenneri];hypothetical protein Y032_0033g2720 [Ancylostoma ceylanicum]	c22829_g1_i1;c13850_g3_i1
folic acid-containing compound biosynthetic process [GO:0009396]	2	M513_00759;ANCCEY_06013	hypothetical protein M513_00759 [Trichuris suis];formate--tetrahydrofolate ligase [Ancylostoma ceylanicum]	c6139_g1_i1;c15758_g1_i1
steroid hormone receptor activity [GO:0003707]	2	Acey_s0093.g2625 Y032_0093g2625;Acey_s0093.g2625 Y032_0093g2625	hypothetical protein Y032_0093g2625 [Ancylostoma ceylanicum];hypothetical protein Y032_0093g2625 [Ancylostoma ceylanicum]	c14375_g3_i6;c14375_g3_i4
glycine hydroxymethyltransferase activity [GO:0004372]	2	mel-32 CBG19673;mel-32 CBG19673	Protein CBR-MEL-32 [Caenorhabditis briggsae];Protein CBR-MEL-32 [Caenorhabditis briggsae]	c8746_g2_i1;c8746_g1_i1
peptidyl-lysine modification to peptidyl-hypusine [GO:0008612]	2	dohh-1 tag-242 C14A4.1;Y17G7B.4	DOHH-1 [Caenorhabditis elegans];DHPS-1 [Caenorhabditis elegans]	c23218_g1_i1;c14963_g1_i1
de novo' AMP biosynthetic process [GO:0044208]	2	adss-1 C37H5.6;M513_06804 M514_06804	ADSS-1, isoform b [Caenorhabditis elegans];hypothetical protein M513_06804 [Trichuris suis]	c487_g1_i1;c24492_g1_i1
mitochondrial envelope [GO:0005740]	2	COX4 PICST_88762;SDH4 PICST_90476	Cytochrome c oxidase polypeptide IV, mitochondrial precursor;succinate dehydrogenase membrane anchor subunit	c8048_g1_i1;c1095_g1_i1
amino acid binding [GO:0016597]	2	M514_01620;Piso0_001720 GNLVRS01_PISO0F12589g	hypothetical protein M514_01620 [Trichuris suis];Piso0_001720 [Millerozyma farinosa CBS 7064]	c5229_g1_i1;c5236_g1_i1
peroxidase activity [GO:0004601]	2	LOAG_01338;W5O_02714	thioredoxin peroxidase;cytochrome c peroxidase, mitochondrial [Candida albicans Ca6]	c29856_g1_i1;c29739_g1_i1
cofactor binding [GO:0048037]	2	CRE_15309;CRE_15309	hypothetical protein;hypothetical protein	c29645_g1_i2;c29645_g1_i1
prolyl-tRNA aminoacylation [GO:0006433]	2	Acey_s0002.g663 Y032_0002g663;M514_13298	hypothetical protein Y032_0002g663 [Ancylostoma ceylanicum];hypothetical protein M514_13298 [Trichuris suis]	c5648_g1_i1;c15618_g1_i1
protein initiator methionine removal [GO:0070084]	2	M513_00267 M514_00267;map-1 Cbr-map-1 cbr-map-1 CBG08323 CBG_08323	hypothetical protein M513_00267 [Trichuris suis];Protein CBR-MAP-1 [Caenorhabditis briggsae]	c29473_g1_i1;c22482_g1_i1
ribonucleoprotein complex [GO:0030529]	2	CRE_04667;LOAG_07118	hypothetical protein;dribble-PA	c8793_g1_i1;c29858_g1_i1
metallopeptidase activity [GO:0008237]	2	Acey_s0306.g1975 Y032_0306g1975;madd-4 CELE_F53B6.2 F53B6.2	hypothetical protein Y032_0306g1975 [Ancylostoma ceylanicum];Protein MADD-4	c7500_g1_i1;c12272_g1_i6
protein phosphatase type 2A complex [GO:0000159]	2	Cre-sur-6 CRE_08042;ANCCEY_10391	CRE-SUR-6 protein;protein phosphatase 2A regulatory B subunit [Ancylostoma ceylanicum]	c30446_g1_i1;c15322_g1_i1
cell wall [GO:0005618]	2	Piso0_000708 GNLVRS01_PISO0D02379g;Piso0_001273 GNLVRS01_PISO0E01478g	Piso0_000708 [Millerozyma farinosa CBS 7064];Piso0_001273 [Millerozyma farinosa CBS 7064]	c8036_g1_i1;c17382_g1_i1
regulation of translational initiation [GO:0006446]	2	Bm1_48300;HCR1 LELG_05245	Eukaryotic initiation factor protein 3.I;hypothetical protein	c2312_g1_i1;c14970_g1_i1
regulation of multicellular organism growth [GO:0040014]	2	tin-10 tim-10 Y66D12A.22;tin-9.1 tim9a tin-9 C06G3.11	small zinc finger-like protein [Caenorhabditis elegans];TIN-9.1, isoform b [Caenorhabditis elegans]	c22816_g1_i1;c20312_g1_i1
microtubule-based movement [GO:0007018]	2	NECAME_03696;Acey_s0003.g1270 Y032_0003g1270	kinesin motor domain protein [Necator americanus];hypothetical protein Y032_0003g1270 [Ancylostoma ceylanicum]	c13638_g2_i5;c13638_g2_i3
maturation of 5.8S rRNA from tricistronic rRNA transcript (SSU-rRNA, 5.8S rRNA, LSU-rRNA) [GO:0000466]	2	Acey_s0206.g1970 Y032_0206g1970;NECAME_15509	hypothetical protein Y032_0206g1970 [Ancylostoma ceylanicum];BOP1NT domain protein [Necator americanus]	c636_g1_i1;c22648_g1_i1
purine nucleotide biosynthetic process [GO:0006164]	2	CRE_05289;CRE_05289	hypothetical protein;hypothetical protein	c29629_g1_i2;c29629_g1_i1
protein import into mitochondrial inner membrane [GO:0045039]	2	tin-10 tim-10 Y66D12A.22;tin-9.1 tim9a tin-9 C06G3.11	small zinc finger-like protein [Caenorhabditis elegans];TIN-9.1, isoform b [Caenorhabditis elegans]	c22816_g1_i1;c20312_g1_i1
hydrolase activity, acting on carbon-nitrogen (but not peptide) bonds, in linear amidines [GO:0016813]	2	NECAME_03635;NECAME_03635	hypothetical protein NECAME_03635 [Necator americanus];hypothetical protein NECAME_03635 [Necator americanus]	c12734_g1_i2;c12734_g1_i1
ATP-dependent helicase activity [GO:0008026]	2	NECAME_08047;Acey_s0071.g621 Y032_0071g621	RNA helicase HRH1 [Necator americanus];hypothetical protein Y032_0071g621 [Ancylostoma ceylanicum]	c5630_g1_i1;c14844_g1_i7
formate-tetrahydrofolate ligase activity [GO:0004329]	2	M513_00759;ANCCEY_06013	hypothetical protein M513_00759 [Trichuris suis];formate--tetrahydrofolate ligase [Ancylostoma ceylanicum]	c6139_g1_i1;c15758_g1_i1
formation of translation preinitiation complex [GO:0001731]	2	Bm1_48300;HCR1 LELG_05245	Eukaryotic initiation factor protein 3.I;hypothetical protein	c2312_g1_i1;c14970_g1_i1
regulation of protein catabolic process [GO:0042176]	2	ANCCEY_06002;LOAG_17962	PCI domain protein [Ancylostoma ceylanicum];26S proteasome non-ATPase regulatory subunit 1 [Loa loa]	c30955_g1_i1;c2490_g1_i1
L-isoleucine transaminase activity [GO:0052656]	2	LOAG_04874;LOAG_04874	branched-chain amino acid aminotransferase;branched-chain amino acid aminotransferase	c7871_g1_i1;c221_g1_i1
respiratory electron transport chain [GO:0022904]	2	CAEBREN_25478 CAEBREN_28587;COX9 DEHA2E10626g	hypothetical protein CAEBREN_25478 [Caenorhabditis brenneri];DEHA2E10626p	c32858_g1_i1;c34309_g1_i1
phospholipid binding [GO:0005543]	2	ANCCEY_11365;Acey_s0184.g994 Y032_0184g994	spectrin repeat-containing domain protein [Ancylostoma ceylanicum];hypothetical protein Y032_0184g994 [Ancylostoma ceylanicum]	c13806_g3_i6;c13806_g3_i4
eukaryotic 43S preinitiation complex [GO:0016282]	2	Bm1_48300;HCR1 LELG_05245	Eukaryotic initiation factor protein 3.I;hypothetical protein	c2312_g1_i1;c14970_g1_i1
pyruvate metabolic process [GO:0006090]	2	D918_08746;Cbn-pyc-1 CAEBREN_13147	pyruvate dehydrogenase complex dihydrolipoamide acetyltransferase [Trichuris suis];CBN-PYC-1 protein [Caenorhabditis brenneri]	c2728_g1_i1;c22829_g1_i1
aspartic-type endopeptidase activity [GO:0004190]	2	Acey_s0242.g3404 ANCCEY_13850 Y032_0242g3404;PGUG_04259	cathepsin D-like aspartic protease [Ancylostoma ceylanicum];hypothetical protein	c4550_g1_i1;c15135_g1_i1
voltage-gated calcium channel complex [GO:0005891]	2	Acey_s0418.g1112 Y032_0418g1112;Acey_s0418.g1112 Y032_0418g1112	hypothetical protein Y032_0418g1112, partial [Ancylostoma ceylanicum];hypothetical protein Y032_0418g1112, partial [Ancylostoma ceylanicum]	c14293_g1_i4;c14293_g1_i10
transferase activity, transferring acyl groups [GO:0016746]	2	Acey_s0174.g478 Y032_0174g478;Acey_s0174.g478 Y032_0174g478	hypothetical protein Y032_0174g478 [Ancylostoma ceylanicum];hypothetical protein Y032_0174g478 [Ancylostoma ceylanicum]	c12382_g1_i5;c12382_g1_i2
clathrin coat of trans-Golgi network vesicle [GO:0030130]	2	LOAG_00018;PICST_75094	clathrin;hypothetical protein	c15393_g1_i1;c5844_g1_i1
phosphotransferase activity, for other substituted phosphate groups [GO:0016780]	2	NECAME_00170;W5O_01102	hypothetical protein NECAME_00170 [Necator americanus];CDP-diacylglycerol-serine O-phosphatidyltransferase [Candida albicans Ca6]	c22489_g1_i1;c24757_g1_i1
metal ion transmembrane transporter activity [GO:0046873]	2	HPODL_04259;PGUG_04205	Plasma membrane Mg(2+) transporter, expression and turnover are regulated by Mg(2+) concentration [Ogataea parapolymorpha DL-1];hypothetical protein	c6302_g1_i1;c22512_g1_i1
de novo' IMP biosynthetic process [GO:0006189]	2	CELE_F38B6.4 F38B6.4;M513_06804 M514_06804	F38B6.4 [Caenorhabditis elegans];hypothetical protein M513_06804 [Trichuris suis]	c30161_g1_i1;c24492_g1_i1
transcription cofactor activity [GO:0003712]	2	NECAME_07741;NECAME_07740	Bromodomain protein [Necator americanus];TAZ zinc finger, partial [Necator americanus]	c14825_g1_i1;c14169_g8_i4
isocitrate dehydrogenase (NAD+) activity [GO:0004449]	2	NECAME_09355;Acey_s0924.g3058 Y032_0924g3058	isocitrate dehydrogenase, NAD-dependent [Necator americanus];hypothetical protein Y032_0924g3058 [Ancylostoma ceylanicum]	c6340_g1_i1;c631_g1_i1
methionyl-tRNA aminoacylation [GO:0006431]	2	CAEBREN_25557;M514_00606	hypothetical protein CAEBREN_25557 [Caenorhabditis brenneri];hypothetical protein M514_00606 [Trichuris suis]	c4531_g1_i1;c15738_g1_i1
acyl-CoA hydrolase activity [GO:0047617]	2	CAEBREN_11524;ANCCEY_01448	hypothetical protein CAEBREN_11524 [Caenorhabditis brenneri];putative acyl-CoA thioesterase II [Ancylostoma ceylanicum]	c2121_g1_i1;c15512_g1_i1
GMP biosynthetic process [GO:0006177]	2	LOAG_17138;ANCCEY_15330	inosine-5'-monophosphate dehydrogenase [Loa loa];GMP synthase domain protein, partial [Ancylostoma ceylanicum]	c31395_g1_i1;c17040_g1_i1
inorganic diphosphatase activity [GO:0004427]	2	NECAME_03650;NECAME_03650	inorganic diphosphatase [Necator americanus];inorganic diphosphatase [Necator americanus]	c3699_g1_i1;c24419_g1_i1
pyruvate dehydrogenase complex [GO:0045254]	2	D918_08746;F23B12.5	pyruvate dehydrogenase complex dihydrolipoamide acetyltransferase [Trichuris suis];DLAT-1 [Caenorhabditis elegans]	c2728_g1_i1;c10762_g1_i1
methionine-tRNA ligase activity [GO:0004825]	2	CAEBREN_25557;M514_00606	hypothetical protein CAEBREN_25557 [Caenorhabditis brenneri];hypothetical protein M514_00606 [Trichuris suis]	c4531_g1_i1;c15738_g1_i1
acyl-CoA metabolic process [GO:0006637]	2	CAEBREN_11524;ANCCEY_01448	hypothetical protein CAEBREN_11524 [Caenorhabditis brenneri];putative acyl-CoA thioesterase II [Ancylostoma ceylanicum]	c2121_g1_i1;c15512_g1_i1
glycerol-3-phosphate dehydrogenase [NAD+] activity [GO:0004367]	2	Acey_s0017.g3392 Y032_0017g3392;M513_02986	hypothetical protein Y032_0017g3392 [Ancylostoma ceylanicum];hypothetical protein M513_02986 [Trichuris suis]	c8909_g1_i1;c15826_g1_i1
proline-tRNA ligase activity [GO:0004827]	2	Acey_s0002.g663 Y032_0002g663;M514_13298	hypothetical protein Y032_0002g663 [Ancylostoma ceylanicum];hypothetical protein M514_13298 [Trichuris suis]	c5648_g1_i1;c15618_g1_i1
quinone binding [GO:0048038]	2	nduf-7 W10D5.2;nduf-2.2 Cbr-nduf-2.2 cbr-nduf-2.2 CBG19683 CBG_19683	NDUF-7 [Caenorhabditis elegans];C. briggsae CBR-TAG-99 protein	c30014_g1_i1;c1400_g1_i1
response to heat [GO:0009408]	2	LOAG_17723;hsp-1 hsp70a F26D10.3	hypothetical protein LOAG_17723 [Loa loa];HSP-1 [Caenorhabditis elegans]	c7556_g1_i1;c10862_g1_i1
kinesin complex [GO:0005871]	2	NECAME_03696;Acey_s0003.g1270 Y032_0003g1270	kinesin motor domain protein [Necator americanus];hypothetical protein Y032_0003g1270 [Ancylostoma ceylanicum]	c13638_g2_i5;c13638_g2_i3
phosphate-containing compound metabolic process [GO:0006796]	2	NECAME_03650;NECAME_03650	inorganic diphosphatase [Necator americanus];inorganic diphosphatase [Necator americanus]	c3699_g1_i1;c24419_g1_i1
phenylalanyl-tRNA aminoacylation [GO:0006432]	2	Acey_s0016.g2912 Y032_0016g2912;fars-1 CELE_T08B2.9 T08B2.9	hypothetical protein Y032_0016g2912 [Ancylostoma ceylanicum];Protein FARS-1	c29998_g1_i1;c29784_g1_i1
hydrolase activity, acting on acid anhydrides [GO:0016817]	2	Acey_s0049.g1755 Y032_0049g1755;Acey_s0049.g1755 Y032_0049g1755	hypothetical protein Y032_0049g1755 [Ancylostoma ceylanicum];hypothetical protein Y032_0049g1755 [Ancylostoma ceylanicum]	c14035_g1_i2;c14035_g1_i1
FMN binding [GO:0010181]	2	nuo-1 Cbr-nuo-1 CBG02970 CBG_02970;CELE_W07E11.1 W07E11.1	C. briggsae CBR-NUO-1 protein;W07E11.1, isoform a [Caenorhabditis elegans]	c9093_g1_i1;c14572_g4_i15
voltage-gated calcium channel activity [GO:0005245]	2	Acey_s0418.g1112 Y032_0418g1112;Acey_s0418.g1112 Y032_0418g1112	hypothetical protein Y032_0418g1112, partial [Ancylostoma ceylanicum];hypothetical protein Y032_0418g1112, partial [Ancylostoma ceylanicum]	c14293_g1_i4;c14293_g1_i10
tryptophanyl-tRNA aminoacylation [GO:0006436]	2	Cre-wars-1 CRE_11352;M513_02986	CRE-WARS-1 protein;hypothetical protein M513_02986 [Trichuris suis]	c23250_g1_i1;c15826_g1_i1
intracellular transport [GO:0046907]	2	M514_01641;Cre-npp-9 CRE_25176	hypothetical protein M514_01641 [Trichuris suis];CRE-NPP-9 protein	c7162_g1_i1;c4071_g1_i1
L-serine metabolic process [GO:0006563]	2	mel-32 CBG19673;mel-32 CBG19673	Protein CBR-MEL-32 [Caenorhabditis briggsae];Protein CBR-MEL-32 [Caenorhabditis briggsae]	c8746_g2_i1;c8746_g1_i1
L-serine biosynthetic process [GO:0006564]	2	Acey_s0005.g2427 Y032_0005g2427;CRE_25031	hypothetical protein Y032_0005g2427 [Ancylostoma ceylanicum];hypothetical protein	c17427_g1_i1;c16754_g1_i1
maturation of LSU-rRNA from tricistronic rRNA transcript (SSU-rRNA, 5.8S rRNA, LSU-rRNA) [GO:0000463]	2	Acey_s0206.g1970 Y032_0206g1970;NECAME_15509	hypothetical protein Y032_0206g1970 [Ancylostoma ceylanicum];BOP1NT domain protein [Necator americanus]	c636_g1_i1;c22648_g1_i1
clathrin coat of coated pit [GO:0030132]	2	LOAG_00018;PICST_75094	clathrin;hypothetical protein	c15393_g1_i1;c5844_g1_i1
eukaryotic translation initiation factor 3 complex [GO:0005852]	2	Bm1_48300;HCR1 LELG_05245	Eukaryotic initiation factor protein 3.I;hypothetical protein	c2312_g1_i1;c14970_g1_i1
metalloaminopeptidase activity [GO:0070006]	2	M513_00267 M514_00267;map-1 Cbr-map-1 cbr-map-1 CBG08323 CBG_08323	hypothetical protein M513_00267 [Trichuris suis];Protein CBR-MAP-1 [Caenorhabditis briggsae]	c29473_g1_i1;c22482_g1_i1
ER to Golgi vesicle-mediated transport [GO:0006888]	2	LOAG_03100;NECAME_13635	hypothetical protein LOAG_03100 [Loa loa];Sec23/Sec24 trunk domain protein [Necator americanus]	c7067_g1_i1;c13786_g1_i3
protein tyrosine phosphatase activity [GO:0004725]	2	NECAME_04186;CORT_0B01920	dual specificity phosphatase, catalytic domain protein [Necator americanus];hypothetical protein CORT_0B01920 [Candida orthopsilosis Co 90-125]	c16349_g1_i1;c3517_g1_i1
GDP-mannose biosynthetic process [GO:0009298]	2	Acey_s0078.g1161 Y032_0078g1161;NECAME_00590	hypothetical protein Y032_0078g1161 [Ancylostoma ceylanicum];mannose-6-phosphate isomerase, class I [Necator americanus]	c4450_g1_i1;c24172_g1_i1
ribose phosphate diphosphokinase activity [GO:0004749]	2	LOAG_06797;LOAG_06797	ribose-phosphate pyrophosphokinase 2 [Loa loa];ribose-phosphate pyrophosphokinase 2 [Loa loa]	c30617_g1_i1;c16463_g1_i1
purine nucleotide metabolic process [GO:0006163]	2	guk-1 CELE_T03F1.8 T03F1.8;ndk-1 Cbr-ndk-1 CBG02247 CBG_02247	Protein GUK-1;Hypothetical protein CBG02247	c30744_g1_i1;c15500_g1_i1
spliceosomal complex [GO:0005681]	2	M28.5;Acey_s0087.g2109 Y032_0087g2109	M28.5 [Caenorhabditis elegans];hypothetical protein Y032_0087g2109 [Ancylostoma ceylanicum]	c30068_g1_i1;c14288_g1_i9
phospholipid biosynthetic process [GO:0008654]	2	NECAME_00170;W5O_01102	hypothetical protein NECAME_00170 [Necator americanus];CDP-diacylglycerol-serine O-phosphatidyltransferase [Candida albicans Ca6]	c22489_g1_i1;c24757_g1_i1
diacylglycerol kinase activity [GO:0004143]	2	Acey_s0138.g2058 Y032_0138g2058;Acey_s0138.g2058 Y032_0138g2058	hypothetical protein Y032_0138g2058 [Ancylostoma ceylanicum];hypothetical protein Y032_0138g2058 [Ancylostoma ceylanicum]	c14381_g1_i4;c14381_g1_i1
ATP citrate synthase activity [GO:0003878]	2	CRE_15309;CRE_15309	hypothetical protein;hypothetical protein	c29645_g1_i2;c29645_g1_i1
3-deoxy-7-phosphoheptulonate synthase activity [GO:0003849]	2	CANTEDRAFT_112875;ARO4 PICST_80434	2-dehydro-3-deoxy phosphoheptonate aldolase [Candida tenuis ATCC 10573];3-deoxy-D-arabino-heptulosonate 7-phosphate (DAHP) synthase isoenzyme	c7935_g1_i1;c3932_g2_i1
IMP cyclohydrolase activity [GO:0003937]	2	CRE_05289;CRE_05289	hypothetical protein;hypothetical protein	c29629_g1_i2;c29629_g1_i1
tryptophan-tRNA ligase activity [GO:0004830]	2	Cre-wars-1 CRE_11352;M513_02986	CRE-WARS-1 protein;hypothetical protein M513_02986 [Trichuris suis]	c23250_g1_i1;c15826_g1_i1
ribosomal large subunit biogenesis [GO:0042273]	2	M514_19676;EIF6 M513_00734 M514_00734	hypothetical protein M514_19676 [Trichuris suis];hypothetical protein M513_00734 [Trichuris suis]	c8013_g2_i1;c33306_g1_i1
one-carbon metabolic process [GO:0006730]	2	Acey_s0004.g2057 Y032_0004g2057;ahcy-1 ahh dpy-14 K02F2.2	hypothetical protein Y032_0004g2057 [Ancylostoma ceylanicum];S-adenosylhomocysteine hydrolase [Caenorhabditis elegans]	c2927_g1_i1;c15526_g1_i1
L-aspartate:2-oxoglutarate aminotransferase activity [GO:0004069]	2	got-2.1 C44E4.3 CELE_C44E4.3;ANCCEY_07086	Protein GOT-2.1;putative aminotransferase [Ancylostoma ceylanicum]	c30798_g1_i1;c29786_g1_i1
eukaryotic 48S preinitiation complex [GO:0033290]	2	Bm1_48300;HCR1 LELG_05245	Eukaryotic initiation factor protein 3.I;hypothetical protein	c2312_g1_i1;c14970_g1_i1
dihydrolipoyllysine-residue acetyltransferase activity [GO:0004742]	2	D918_08746;F23B12.5	pyruvate dehydrogenase complex dihydrolipoamide acetyltransferase [Trichuris suis];DLAT-1 [Caenorhabditis elegans]	c2728_g1_i1;c10762_g1_i1
transferase activity, transferring glycosyl groups [GO:0016757]	2	WSC1 PICST_67502;HPT1 PICST_66841	beta-1,6-N-acetylglucosaminyltransferase, contains WSC domain;hypoxanthine guanine phosphoribosyltransferase	c31774_g1_i1;c15333_g1_i1
protein import into nucleus [GO:0006606]	2	M513_09777;Acey_s0812.g2471 Y032_0812g2471	hypothetical protein M513_09777 [Trichuris suis];hypothetical protein Y032_0812g2471 [Ancylostoma ceylanicum]	c29993_g1_i1;c14446_g2_i5
chorismate biosynthetic process [GO:0009423]	2	CANTEDRAFT_112875;ARO4 PICST_80434	2-dehydro-3-deoxy phosphoheptonate aldolase [Candida tenuis ATCC 10573];3-deoxy-D-arabino-heptulosonate 7-phosphate (DAHP) synthase isoenzyme	c7935_g1_i1;c3932_g2_i1
mechanically-gated ion channel activity [GO:0008381]	2	Acey_s0059.g3004 Y032_0059g3004;Acey_s0059.g3004 Y032_0059g3004	hypothetical protein Y032_0059g3004 [Ancylostoma ceylanicum];hypothetical protein Y032_0059g3004 [Ancylostoma ceylanicum]	c14688_g2_i7;c14688_g2_i5
serine-type carboxypeptidase activity [GO:0004185]	2	CAEBREN_29015;Acey_s0231.g3005 Y032_0231g3005	hypothetical protein CAEBREN_29015 [Caenorhabditis brenneri];hypothetical protein Y032_0231g3005 [Ancylostoma ceylanicum]	c4389_g1_i1;c3655_g1_i1
protein kinase C activity [GO:0004697]	2	Acey_s0007.g3183 Y032_0007g3183;CAEBREN_31356	hypothetical protein Y032_0007g3183 [Ancylostoma ceylanicum];hypothetical protein CAEBREN_31356 [Caenorhabditis brenneri]	c5139_g1_i1;c13845_g2_i10
protein dephosphorylation [GO:0006470]	2	NECAME_09133;pph-5 CELE_Y39B6A.2 Y39B6A.2	protein phosphatase 2C [Necator americanus];Protein PPH-5	c30898_g1_i1;c16759_g1_i1
leucine biosynthetic process [GO:0009098]	2	G210_5857;PGUG_03620	2-isopropylmalate synthase [Candida maltosa Xu316];hypothetical protein	c3829_g1_i1;c16379_g1_i1
glucose metabolic process [GO:0006006]	2	Cre-gpd-3 CRE_00433;Acey_s0302.g1873 Y032_0302g1873	CRE-GPD-3 protein;hypothetical protein Y032_0302g1873 [Ancylostoma ceylanicum]	c635_g1_i1;c6073_g1_i1
glutamine metabolic process [GO:0006541]	2	M514_01620;M513_03134	hypothetical protein M514_01620 [Trichuris suis];hypothetical protein M513_03134 [Trichuris suis]	c5229_g1_i1;c29536_g1_i1
protein peptidyl-prolyl isomerization [GO:0000413]	2	CBG18578 CBG_18578;WBGene00097504 PRIPAC_13038	Hypothetical protein CBG18578;cyn-7 [Pristionchus pacificus]	c9170_g2_i1;c9170_g1_i1
proteasome-mediated ubiquitin-dependent protein catabolic process [GO:0043161]	2	ubc-20 Cbr-ubc-20 CBG15726 CBG_15726;pbs-2 Cbr-pbs-2 cbr-pbs-2 CBG07938 CBG_07938	C. briggsae CBR-UBC-20 protein;C. briggsae CBR-PBS-2 protein	c3687_g1_i1;c18934_g1_i1
tetrahydrofolate interconversion [GO:0035999]	2	mel-32 CBG19673;mel-32 CBG19673	Protein CBR-MEL-32 [Caenorhabditis briggsae];Protein CBR-MEL-32 [Caenorhabditis briggsae]	c8746_g2_i1;c8746_g1_i1
lipid metabolic process [GO:0006629]	2	M514_00606;PICST_70308	hypothetical protein M514_00606 [Trichuris suis];hypothetical protein	c15738_g1_i1;c22707_g1_i1
nucleotidyltransferase activity [GO:0016779]	2	Acey_s0043.g794 Y032_0043g794;LOAG_12463	hypothetical protein Y032_0043g794 [Ancylostoma ceylanicum];ethanolamine-phosphate cytidylyltransferase, variant [Loa loa]	c7608_g1_i1;c15231_g1_i1
preribosome, large subunit precursor [GO:0030687]	2	Acey_s0206.g1970 Y032_0206g1970;NECAME_15509	hypothetical protein Y032_0206g1970 [Ancylostoma ceylanicum];BOP1NT domain protein [Necator americanus]	c636_g1_i1;c22648_g1_i1
phenylalanine-tRNA ligase activity [GO:0004826]	2	Acey_s0016.g2912 Y032_0016g2912;fars-1 CELE_T08B2.9 T08B2.9	hypothetical protein Y032_0016g2912 [Ancylostoma ceylanicum];Protein FARS-1	c29998_g1_i1;c29784_g1_i1
threonine biosynthetic process [GO:0009088]	2	DEHA2F01298g;DEHA2D11396g	DEHA2F01298p;DEHA2D11396p	c29529_g1_i1;c22977_g1_i1
aconitate hydratase activity [GO:0003994]	2	aco-2 F54H12.1;aco-2 Cbr-aco-2 cbr-aco-2 CBG22943 CBG_22943	ACO-2, isoform a [Caenorhabditis elegans];C. briggsae CBR-ACO-2 protein	c7734_g1_i1;c15125_g1_i1
protein kinase C-activating G-protein coupled receptor signaling pathway [GO:0007205]	2	Acey_s0138.g2058 Y032_0138g2058;Acey_s0138.g2058 Y032_0138g2058	hypothetical protein Y032_0138g2058 [Ancylostoma ceylanicum];hypothetical protein Y032_0138g2058 [Ancylostoma ceylanicum]	c14381_g1_i4;c14381_g1_i1
transferase activity, transferring hexosyl groups [GO:0016758]	2	M514_04533;CORT_0E02800	hypothetical protein M514_04533 [Trichuris suis];Mnn10 protein [Candida orthopsilosis Co 90-125]	c3593_g1_i1;c2116_g1_i1
COPII vesicle coat [GO:0030127]	2	LOAG_03100;NECAME_13635	hypothetical protein LOAG_03100 [Loa loa];Sec23/Sec24 trunk domain protein [Necator americanus]	c7067_g1_i1;c13786_g1_i3
ribonucleoprotein complex binding [GO:0043021]	2	Acey_s0206.g1970 Y032_0206g1970;NECAME_15509	hypothetical protein Y032_0206g1970 [Ancylostoma ceylanicum];BOP1NT domain protein [Necator americanus]	c636_g1_i1;c22648_g1_i1
ATP metabolic process [GO:0046034]	2	LOAG_01530;let-754 C29E4.8	vacuolar H ATPase family member;LET-754 [Caenorhabditis elegans]	c25047_g1_i1;c18671_g1_i1
protein phosphatase type 2A regulator activity [GO:0008601]	2	Cre-sur-6 CRE_08042;ANCCEY_10391	CRE-SUR-6 protein;protein phosphatase 2A regulatory B subunit [Ancylostoma ceylanicum]	c30446_g1_i1;c15322_g1_i1
aminoacyl-tRNA editing activity [GO:0002161]	2	CAEBREN_00958;D918_08157	hypothetical protein CAEBREN_00958 [Caenorhabditis brenneri];isoleucine--tRNA ligase [Trichuris suis]	c15406_g1_i1;c15065_g1_i1
glycerol-3-phosphate catabolic process [GO:0046168]	2	Acey_s0017.g3392 Y032_0017g3392;M513_02986	hypothetical protein Y032_0017g3392 [Ancylostoma ceylanicum];hypothetical protein M513_02986 [Trichuris suis]	c8909_g1_i1;c15826_g1_i1
cation transport [GO:0006812]	2	LOAG_07782;unc-80 F25C8.3	hypothetical protein LOAG_07782 [Loa loa];UNC-80, isoform e [Caenorhabditis elegans]	c4292_g1_i1;c14140_g3_i10
ribonucleoside binding [GO:0032549]	2	rpb-2 C26E6.4;LOAG_17807	RPB-2 [Caenorhabditis elegans];DNA-directed RNA polymerase [Loa loa]	c4734_g1_i1;c15600_g1_i1
glycine metabolic process [GO:0006544]	2	mel-32 CBG19673;mel-32 CBG19673	Protein CBR-MEL-32 [Caenorhabditis briggsae];Protein CBR-MEL-32 [Caenorhabditis briggsae]	c8746_g2_i1;c8746_g1_i1
chromatin remodeling [GO:0006338]	2	WBGene00091915 PRIPAC_10013;ARP9 PICST_29824	hmg-1.2 [Pristionchus pacificus];Actin-like protein ARP9 (Chromatin structure remodeling complex protein ARP9) (SWI/SNF complex component ARP9)	c28137_g1_i1;c25970_g1_i1
succinate dehydrogenase (ubiquinone) activity [GO:0008177]	2	Acey_s0287.g1456 ANCCEY_01765 Y032_0287g1456;sdha-1 Cbr-sdha-1 cbr-sdha-1 CBG22795 CBG_22795	succinate dehydrogenase [ubiquinone] iron-sulfur subunit [Ancylostoma ceylanicum];C. briggsae CBR-SDHA-1 protein	c3700_g1_i1;c23705_g1_i1
ribonucleoside monophosphate biosynthetic process [GO:0009156]	2	LOAG_06797;LOAG_06797	ribose-phosphate pyrophosphokinase 2 [Loa loa];ribose-phosphate pyrophosphokinase 2 [Loa loa]	c30617_g1_i1;c16463_g1_i1
protein targeting [GO:0006605]	2	D918_09263 M513_06553 M514_06553;DEHA2F01254g	hypothetical protein M513_06553 [Trichuris suis];DEHA2F01254p	c25404_g1_i1;c16921_g1_i1
protein disulfide oxidoreductase activity [GO:0015035]	2	Cre-png-1 CRE_15779;LOAG_18926	CRE-PNG-1 protein;hypothetical protein LOAG_18926 [Loa loa]	c32801_g1_i1;c2698_g1_i2
nucleotide biosynthetic process [GO:0009165]	2	LOAG_06797;LOAG_06797	ribose-phosphate pyrophosphokinase 2 [Loa loa];ribose-phosphate pyrophosphokinase 2 [Loa loa]	c30617_g1_i1;c16463_g1_i1
enzyme regulator activity [GO:0030234]	2	ANCCEY_06002;LOAG_17962	PCI domain protein [Ancylostoma ceylanicum];26S proteasome non-ATPase regulatory subunit 1 [Loa loa]	c30955_g1_i1;c2490_g1_i1
isoleucine biosynthetic process [GO:0009097]	2	DEHA2F01298g;DEHA2D11396g	DEHA2F01298p;DEHA2D11396p	c29529_g1_i1;c22977_g1_i1
isomerase activity [GO:0016853]	2	M513_01626;PICST_85423	hypothetical protein M513_01626 [Trichuris suis];hypothetical uncharacterized conserved protein	c9377_g1_i1;c19651_g1_i1
2-isopropylmalate synthase activity [GO:0003852]	2	G210_5857;PGUG_03620	2-isopropylmalate synthase [Candida maltosa Xu316];hypothetical protein	c3829_g1_i1;c16379_g1_i1
oligosaccharyltransferase complex [GO:0008250]	2	dad-1 Cbr-dad-1 CBG12659 CBG_12659;PICST_67274	C. briggsae CBR-DAD-1 protein;hypothetical protein	c22767_g1_i1;c29623_g1_i1
calcium-transporting ATPase activity [GO:0005388]	2	Acey_s0747.g2019 Y032_0747g2019;Acey_s0747.g2019 Y032_0747g2019	hypothetical protein Y032_0747g2019 [Ancylostoma ceylanicum];hypothetical protein Y032_0747g2019 [Ancylostoma ceylanicum]	c12275_g1_i4;c12275_g1_i13
microtubule motor activity [GO:0003777]	2	NECAME_03696;Acey_s0003.g1270 Y032_0003g1270	kinesin motor domain protein [Necator americanus];hypothetical protein Y032_0003g1270 [Ancylostoma ceylanicum]	c13638_g2_i5;c13638_g2_i3
nucleoplasm [GO:0005654]	2	Acey_s0206.g1970 Y032_0206g1970;NECAME_15509	hypothetical protein Y032_0206g1970 [Ancylostoma ceylanicum];BOP1NT domain protein [Necator americanus]	c636_g1_i1;c22648_g1_i1
integral component of peroxisomal membrane [GO:0005779]	2	PICST_59339;PEX3 CaO19.4426 I503_00723	hypothetical protein;likely peroxin 3 similar to P.angusta PER9 (AAC49471) and to S. cerevisiae PEX3 (YDR329C) peroxisomal integral membrane protein required for peroxisome biogenesis	c29953_g1_i1;c22903_g1_i1
DNA repair [GO:0006281]	2	Acey_s0035.g3071 Y032_0035g3071;Piso0_004038 GNLVRS01_PISO0K08084g GNLVRS01_PISO0L08085g	hypothetical protein Y032_0035g3071 [Ancylostoma ceylanicum];Piso0_004038 [Millerozyma farinosa CBS 7064]	c12140_g1_i13;c29640_g1_i1
phosphoribosylaminoimidazolecarboxamide formyltransferase activity [GO:0004643]	2	CRE_05289;CRE_05289	hypothetical protein;hypothetical protein	c29629_g1_i2;c29629_g1_i1
L-leucine transaminase activity [GO:0052654]	2	LOAG_04874;LOAG_04874	branched-chain amino acid aminotransferase;branched-chain amino acid aminotransferase	c7871_g1_i1;c221_g1_i1
L-valine transaminase activity [GO:0052655]	2	LOAG_04874;LOAG_04874	branched-chain amino acid aminotransferase;branched-chain amino acid aminotransferase	c7871_g1_i1;c221_g1_i1
7S RNA binding [GO:0008312]	2	Acey_s0509.g2725 Y032_0509g2725;SRP68 PICST_34594	hypothetical protein Y032_0509g2725 [Ancylostoma ceylanicum];signal recognition particle, subunit SRP68 (SRP68)	c7192_g1_i1;c22832_g1_i1
serine family amino acid metabolic process [GO:0009069]	2	mel-32 CBG19673;mel-32 CBG19673	Protein CBR-MEL-32 [Caenorhabditis briggsae];Protein CBR-MEL-32 [Caenorhabditis briggsae]	c8746_g2_i1;c8746_g1_i1
COPI vesicle coat [GO:0030126]	2	CBG19635 CBG_19635;LOAG_18636	Hypothetical protein CBG19635;proxenin [Loa loa]	c29661_g1_i1;c15118_g1_i1
triglyceride lipase activity [GO:0004806]	2	PICST_28952;G210_5017	hypothetical protein;Lipase 1 [Candida maltosa Xu316]	c30157_g1_i1;c22567_g1_i1
L-phenylalanine:2-oxoglutarate aminotransferase activity [GO:0080130]	2	got-2.1 C44E4.3 CELE_C44E4.3;ANCCEY_07086	Protein GOT-2.1;putative aminotransferase [Ancylostoma ceylanicum]	c30798_g1_i1;c29786_g1_i1
ribosomal large subunit binding [GO:0043023]	2	ola-1 Cbr-tag-210 cbr-tag-210 CBG20369 CBG_20369;EIF6 M513_00734 M514_00734	C. briggsae CBR-TAG-210 protein;hypothetical protein M513_00734 [Trichuris suis]	c53_g1_i1;c33306_g1_i1
succinate-CoA ligase (ADP-forming) activity [GO:0004775]	2	CRE_15309;CRE_15309	hypothetical protein;hypothetical protein	c29645_g1_i2;c29645_g1_i1
ARF guanyl-nucleotide exchange factor activity [GO:0005086]	2	Acey_s0203.g1808 Y032_0203g1808;Acey_s0203.g1808 Y032_0203g1808	hypothetical protein Y032_0203g1808 [Ancylostoma ceylanicum];hypothetical protein Y032_0203g1808 [Ancylostoma ceylanicum]	c14792_g3_i2;c14792_g3_i11
ubiquitin protein ligase binding [GO:0031625]	1	ubc-20 Cbr-ubc-20 CBG15726 CBG_15726	C. briggsae CBR-UBC-20 protein	c3687_g1_i1
nicotinate-nucleotide diphosphorylase (carboxylating) activity [GO:0004514]	1	PGUG_03129	hypothetical protein	c18599_g1_i1
adenine phosphoribosyltransferase activity [GO:0003999]	1	T19B4.3	adenine phosphoribosyltransferase [Caenorhabditis elegans]	c3017_g1_i1
positive regulation of multicellular organism growth [GO:0040018]	1	swsn-1 psa-1 CELE_Y113G7B.23 Y113G7B.23	Protein SWSN-1	c3469_g1_i1
S-(hydroxymethyl)glutathione dehydrogenase activity [GO:0051903]	1	CBG17892 CBG_17892	Hypothetical protein CBG17892	c16513_g1_i1
single organismal cell-cell adhesion [GO:0016337]	1	jac-1 Cbr-jac-1 CBG13693 CBG_13693	Protein CBR-JAC-1 [Caenorhabditis briggsae]	c13182_g1_i6
proton-transporting V-type ATPase, V1 domain [GO:0033180]	1	LOAG_01530	vacuolar H ATPase family member	c25047_g1_i1
cAMP-dependent protein kinase complex [GO:0005952]	1	LOAG_16879	cGMP dependent protein kinase [Loa loa]	c2899_g1_i1
nuclear-transcribed mRNA catabolic process [GO:0000956]	1	NECAME_06654	XRN 5'-3' exonuclease [Necator americanus]	c23828_g1_i1
cysteinyl-tRNA aminoacylation [GO:0006423]	1	cars-1 CELE_Y23H5A.7 Y23H5A.7	CARS-1, isoform c [Caenorhabditis elegans]	c6906_g1_i1
hydrolase activity, acting on carbon-nitrogen (but not peptide) bonds, in cyclic amides [GO:0016812]	1	M514_01620	hypothetical protein M514_01620 [Trichuris suis]	c5229_g1_i1
glycolipid transporter activity [GO:0017089]	1	Acey_s0134.g1862 Y032_0134g1862	hypothetical protein Y032_0134g1862 [Ancylostoma ceylanicum]	c31283_g1_i1
coenzyme A metabolic process [GO:0015936]	1	Acey_s0423.g1206 Y032_0423g1206	hypothetical protein Y032_0423g1206 [Ancylostoma ceylanicum]	c6735_g1_i1
GMP synthase (glutamine-hydrolyzing) activity [GO:0003922]	1	ANCCEY_15330	GMP synthase domain protein, partial [Ancylostoma ceylanicum]	c17040_g1_i1
isoleucyl-tRNA aminoacylation [GO:0006428]	1	D918_08157	isoleucine--tRNA ligase [Trichuris suis]	c15065_g1_i1
eukaryotic translation elongation factor 1 complex [GO:0005853]	1	Acey_s0226.g2771 ANCCEY_06460 Y032_0226g2771	EF-1 guanine nucleotide exchange domain protein [Ancylostoma ceylanicum]	c860_g1_i1
inositol 1,4,5-trisphosphate-sensitive calcium-release channel activity [GO:0005220]	1	Acey_s0004.g2123 Y032_0004g2123	hypothetical protein Y032_0004g2123 [Ancylostoma ceylanicum]	c14764_g2_i6
negative regulation of protein kinase C signaling [GO:0090038]	1	let-754 C29E4.8	LET-754 [Caenorhabditis elegans]	c18671_g1_i1
response to drug [GO:0042493]	1	unc-80 F25C8.3	UNC-80, isoform e [Caenorhabditis elegans]	c14140_g3_i10
protein insertion into ER membrane [GO:0045048]	1	NECAME_09862	arsenite-activated ATPase [Necator americanus]	c23741_g1_i1
proteinaceous extracellular matrix [GO:0005578]	1	madd-4 CELE_F53B6.2 F53B6.2	Protein MADD-4	c12272_g1_i6
membrane raft [GO:0045121]	1	act-4 CELE_M03F4.2 M03F4.2	Protein ACT-4	c13531_g1_i1
uroporphyrinogen decarboxylase activity [GO:0004853]	1	ANCCEY_14958	putative uroporphyrinogen decarboxylase, partial [Ancylostoma ceylanicum]	c24137_g1_i1
fumarate hydratase activity [GO:0004333]	1	CRE_01188	hypothetical protein	c4193_g1_i1
cytosolic proteasome complex [GO:0031597]	1	WBGene00094662 PRIPAC_7323	AAA protein [Pristionchus pacificus]	c5267_g1_i1
superoxide metabolic process [GO:0006801]	1	SPAPADRAFT_60963	hypothetical protein SPAPADRAFT_60963 [Spathaspora passalidarum NRRL Y-27907]	c1398_g1_i1
phosphatidate cytidylyltransferase activity [GO:0004605]	1	M513_04745 M514_04745	hypothetical protein M513_04745 [Trichuris suis]	c29781_g1_i1
ubiquitin protein ligase activity [GO:0061630]	1	ubc-20 Cbr-ubc-20 CBG15726 CBG_15726	C. briggsae CBR-UBC-20 protein	c3687_g1_i1
metabolic process [GO:0008152]	1	hsp-1 hsp70a F26D10.3	HSP-1 [Caenorhabditis elegans]	c10862_g1_i1
glutamate-ammonia ligase activity [GO:0004356]	1	gln-3 CELE_Y105C5B.28 Y105C5B.28	Protein GLN-3	c31305_g1_i1
ADP biosynthetic process [GO:0006172]	1	let-754 C29E4.8	LET-754 [Caenorhabditis elegans]	c18671_g1_i1
CTP biosynthetic process [GO:0006241]	1	ndk-1 Cbr-ndk-1 CBG02247 CBG_02247	Hypothetical protein CBG02247	c15500_g1_i1
positive regulation of growth rate [GO:0040010]	1	swsn-1 psa-1 CELE_Y113G7B.23 Y113G7B.23	Protein SWSN-1	c3469_g1_i1
glycine cleavage complex [GO:0005960]	1	NECAME_05185	glycine cleavage system H protein [Necator americanus]	c22930_g1_i1
phosphomannomutase activity [GO:0004615]	1	Acey_s0078.g1161 Y032_0078g1161	hypothetical protein Y032_0078g1161 [Ancylostoma ceylanicum]	c4450_g1_i1
sphingolipid metabolic process [GO:0006665]	1	NECAME_08850	hypothetical protein NECAME_08850 [Necator americanus]	c13882_g1_i2
amylo-alpha-1,6-glucosidase activity [GO:0004135]	1	LOAG_11769	amylo-alpha-1,6-glucosidase	c30061_g1_i1
mature ribosome assembly [GO:0042256]	1	EIF6 M513_00734 M514_00734	hypothetical protein M513_00734 [Trichuris suis]	c33306_g1_i1
nuclear-transcribed mRNA catabolic process, nonsense-mediated decay [GO:0000184]	1	LOAG_03249	nonsense mRNA reducing factor 1 NORF1 [Loa loa]	c10343_g1_i2
mitochondrial respiratory chain complex III [GO:0005750]	1	DEHA2G18524g	DEHA2G18524p [Debaryomyces hansenii CBS767]	c32135_g1_i1
glucosylceramidase activity [GO:0004348]	1	NECAME_08850	hypothetical protein NECAME_08850 [Necator americanus]	c13882_g1_i2
regulation of oviposition [GO:0046662]	1	swsn-1 psa-1 CELE_Y113G7B.23 Y113G7B.23	Protein SWSN-1	c3469_g1_i1
signal recognition particle binding [GO:0005047]	1	SRP68 PICST_34594	signal recognition particle, subunit SRP68 (SRP68)	c22832_g1_i1
translational frameshifting [GO:0006452]	1	Cbn-iff-2 CAEBREN_25266	CBN-IFF-2 protein [Caenorhabditis brenneri]	c23381_g1_i1
deoxyhypusine synthase activity [GO:0034038]	1	Y17G7B.4	DHPS-1 [Caenorhabditis elegans]	c14963_g1_i1
mannan endo-1,6-alpha-mannosidase activity [GO:0008496]	1	CAWG_03832	mannan endo-1,6-alpha-mannosidase DCW1 precursor [Candida albicans WO-1]	c6189_g1_i1
developmental process [GO:0032502]	1	rpb-6 C06A1.5	RPB-6 [Caenorhabditis elegans]	c2472_g1_i1
1,3-beta-D-glucan synthase complex [GO:0000148]	1	GSL2 PICST_67249	1,3-beta-D-glucan synthase subunit (BGS3) (GSC2)	c204_g2_i1
enzyme inhibitor activity [GO:0004857]	1	PICST_84721	hypothetical protein	c21215_g1_i1
glutamate catabolic process to 2-oxoglutarate [GO:0019551]	1	GHD2	NAD(+)-dependent glutamate dehydrogenase, partial [Scheffersomyces segobiensis]	c7864_g1_i1
anthranilate synthase activity [GO:0004049]	1	TRP2 PICST_85710	anthranilate synthase component	c29516_g1_i1
glutamate dehydrogenase (NAD+) activity [GO:0004352]	1	GHD2	NAD(+)-dependent glutamate dehydrogenase, partial [Scheffersomyces segobiensis]	c7864_g1_i1
diphosphomevalonate decarboxylase activity [GO:0004163]	1	CBG20661 CBG_20661	Hypothetical protein CBG20661	c17025_g1_i1
isocitrate metabolic process [GO:0006102]	1	CRE_07290	hypothetical protein	c15802_g1_i1
oviposition [GO:0018991]	1	unc-59 CELE_W09C5.2 W09C5.2	Protein UNC-59	c22924_g1_i1
N-acetyltransferase activity [GO:0008080]	1	PICST_47700	hypothetical protein	c23202_g1_i1
identical protein binding [GO:0042802]	1	swsn-1 psa-1 CELE_Y113G7B.23 Y113G7B.23	Protein SWSN-1	c3469_g1_i1
chorismate synthase activity [GO:0004107]	1	ANCCEY_13089	putative chorismate synthase [Ancylostoma ceylanicum]	c15257_g1_i1
translation release factor activity, codon specific [GO:0016149]	1	erfa-1 Cbr-etf-1 etf-1 CBG18934 CBG_18934	Protein CBR-ETF-1 [Caenorhabditis briggsae]	c22583_g1_i1
protein import into peroxisome matrix, docking [GO:0016560]	1	PEX14 PICST_85722	Peroxisomal membrane protein PER10 (Peroxin-14)	c17106_g1_i1
protein targeting to peroxisome [GO:0006625]	1	ANCCEY_09667	ATPase, AAA family [Ancylostoma ceylanicum]	c7594_g2_i1
membrane coat [GO:0030117]	1	LOAG_04590	hypothetical protein	c6143_g1_i1
histidine biosynthetic process [GO:0000105]	1	HIS1 DEHA2D13772g	DEHA2D13772p	c17069_g1_i1
inorganic anion exchanger activity [GO:0005452]	1	NECAME_03974	hypothetical protein NECAME_03974 [Necator americanus]	c14763_g2_i1
cytidylate kinase activity [GO:0004127]	1	CBG02961 CBG_02961	Hypothetical protein CBG02961	c14928_g1_i1
negative regulation of translation [GO:0017148]	1	CAF20 DEHA2F10868g	DEHA2F10868p	c18160_g1_i1
lipid storage [GO:0019915]	1	acbp-1 C44E4.6	ACBP-1 [Caenorhabditis elegans]	c29916_g1_i1
protein tyrosine/serine/threonine phosphatase activity [GO:0008138]	1	NECAME_04186	dual specificity phosphatase, catalytic domain protein [Necator americanus]	c16349_g1_i1
glutamine biosynthetic process [GO:0006542]	1	gln-3 CELE_Y105C5B.28 Y105C5B.28	Protein GLN-3	c31305_g1_i1
clathrin adaptor complex [GO:0030131]	1	Acey_s0159.g3294 Y032_0159g3294	hypothetical protein Y032_0159g3294 [Ancylostoma ceylanicum]	c1126_g1_i1
glutamate synthase (NADH) activity [GO:0016040]	1	CELE_W07E11.1 W07E11.1	W07E11.1, isoform a [Caenorhabditis elegans]	c14572_g4_i15
methylmalonate-semialdehyde dehydrogenase (acylating) activity [GO:0004491]	1	Cre-alh-8 CRE_02248	CRE-ALH-8 protein	c15919_g1_i1
3 iron, 4 sulfur cluster binding [GO:0051538]	1	Acey_s0287.g1456 ANCCEY_01765 Y032_0287g1456	succinate dehydrogenase [ubiquinone] iron-sulfur subunit [Ancylostoma ceylanicum]	c3700_g1_i1
aspartate carbamoyltransferase activity [GO:0004070]	1	M514_01620	hypothetical protein M514_01620 [Trichuris suis]	c5229_g1_i1
5-methyltetrahydropteroyltriglutamate-homocysteine S-methyltransferase activity [GO:0003871]	1	MET6 PICST_78051	methionine-synthesizing 5- methyltetrahydropteroyltriglutamate--homocysteine methyltransferase	c15293_g1_i1
integral component of endoplasmic reticulum membrane [GO:0030176]	1	LOAG_18926	hypothetical protein LOAG_18926 [Loa loa]	c2698_g1_i2
striated muscle thin filament [GO:0005865]	1	act-4 CELE_M03F4.2 M03F4.2	Protein ACT-4	c13531_g1_i1
phosphoenolpyruvate carboxykinase (ATP) activity [GO:0004612]	1	ANCCEY_15494	phosphoenolpyruvate carboxykinase [ATP] domain protein, partial [Ancylostoma ceylanicum]	c978_g1_i1
histone peptidyl-prolyl isomerization [GO:0000412]	1	PGUG_04711	hypothetical protein	c8092_g1_i1
de novo' CTP biosynthetic process [GO:0044210]	1	M513_03134	hypothetical protein M513_03134 [Trichuris suis]	c29536_g1_i1
tyrosine-tRNA ligase activity [GO:0004831]	1	M513_09439	hypothetical protein M513_09439 [Trichuris suis]	c31726_g1_i1
O-methyltransferase activity [GO:0008171]	1	SPAPADRAFT_63579	catechol o methyltransferase [Spathaspora passalidarum NRRL Y-27907]	c16378_g1_i1
acyl-CoA dehydrogenase activity [GO:0003995]	1	CRE_30813	hypothetical protein	c5657_g1_i1
cysteine biosynthetic process from serine [GO:0006535]	1	NECAME_18350	pyridoxal-phosphate dependent protein, partial [Necator americanus]	c15607_g1_i1
histone H3-K4 methylation [GO:0051568]	1	Acey_s0347.g3160 Y032_0347g3160	hypothetical protein Y032_0347g3160 [Ancylostoma ceylanicum]	c14102_g1_i2
DNA polymerase processivity factor activity [GO:0030337]	1	LOAG_10202	proliferating cell nuclear antigen [Loa loa]	c30536_g1_i1
thiamine pyrophosphate binding [GO:0030976]	1	M513_04744 M514_04744	hypothetical protein M513_04744 [Trichuris suis]	c7220_g1_i1
glutamine-tRNA ligase activity [GO:0004819]	1	M514_24180	hypothetical protein M514_24180 [Trichuris suis]	c6106_g1_i1
ethanol oxidation [GO:0006069]	1	CBG17892 CBG_17892	Hypothetical protein CBG17892	c16513_g1_i1
ATP synthesis coupled electron transport [GO:0042773]	1	Acey_s0365.g3588 Y032_0365g3588	hypothetical protein Y032_0365g3588 [Ancylostoma ceylanicum]	c5553_g1_i1
regulation of exit from mitosis [GO:0007096]	1	NECAME_04186	dual specificity phosphatase, catalytic domain protein [Necator americanus]	c16349_g1_i1
post-embryonic development [GO:0009791]	1	unc-59 CELE_W09C5.2 W09C5.2	Protein UNC-59	c22924_g1_i1
fructose 2,6-bisphosphate metabolic process [GO:0006003]	1	pfkb-1.1 CELE_Y110A7A.6 Y110A7A.6	Protein Y110A7A.6	c31686_g1_i1
ribose-5-phosphate isomerase activity [GO:0004751]	1	M514_07024	hypothetical protein M514_07024 [Trichuris suis]	c16081_g1_i1
acetyl-CoA biosynthetic process from acetate [GO:0019427]	1	LOAG_17769	acetate-CoA ligase [Loa loa]	c6153_g1_i1
transport of virus in host, cell to cell [GO:0046740]	1	NA	polyprotein [Broad bean wilt virus 2]	c9630_g2_i1
receptor binding [GO:0005102]	1	madd-4 CELE_F53B6.2 F53B6.2	Protein MADD-4	c12272_g1_i6
glycyl-tRNA aminoacylation [GO:0006426]	1	M513_01407 M514_01407	hypothetical protein M513_01407 [Trichuris suis]	c15767_g1_i1
serine-tRNA ligase activity [GO:0004828]	1	LOAG_06820	seryl-tRNA synthetase [Loa loa]	c7295_g1_i1
de novo' UMP biosynthetic process [GO:0044205]	1	Cre-dhod-1 CRE_03976	CRE-DHOD-1 protein	c1224_g1_i1
hydroxymethylbilane synthase activity [GO:0004418]	1	PICST_47071	hypothetical protein	c15020_g1_i1
dihydroorotate dehydrogenase activity [GO:0004152]	1	Cre-dhod-1 CRE_03976	CRE-DHOD-1 protein	c1224_g1_i1
regulation of translational termination [GO:0006449]	1	erfa-1 Cbr-etf-1 etf-1 CBG18934 CBG_18934	Protein CBR-ETF-1 [Caenorhabditis briggsae]	c22583_g1_i1
heme oxygenase (decyclizing) activity [GO:0004392]	1	HMX1 PICST_86063	heme binding protein	c31332_g1_i1
guanylate kinase activity [GO:0004385]	1	guk-1 CELE_T03F1.8 T03F1.8	Protein GUK-1	c30744_g1_i1
pyridoxal phosphate biosynthetic process [GO:0042823]	1	PICST_57750	hypothetical protein	c4411_g1_i1
nitrate assimilation [GO:0042128]	1	URE2 PICST_46914	glutathione S- transferase, nitrogen catabolite repression regulator	c17734_g1_i1
6-phosphofructo-2-kinase activity [GO:0003873]	1	pfkb-1.1 CELE_Y110A7A.6 Y110A7A.6	Protein Y110A7A.6	c31686_g1_i1
CDP-diacylglycerol biosynthetic process [GO:0016024]	1	M513_04745 M514_04745	hypothetical protein M513_04745 [Trichuris suis]	c29781_g1_i1
RNA splicing [GO:0008380]	1	M28.5	M28.5 [Caenorhabditis elegans]	c30068_g1_i1
ATP phosphoribosyltransferase activity [GO:0003879]	1	HIS1 DEHA2D13772g	DEHA2D13772p	c17069_g1_i1
IMP salvage [GO:0032264]	1	Acey_s0036.g3301 Y032_0036g3301	hypothetical protein Y032_0036g3301 [Ancylostoma ceylanicum]	c14302_g1_i10
fatty-acyl-CoA binding [GO:0000062]	1	acbp-1 C44E4.6	ACBP-1 [Caenorhabditis elegans]	c29916_g1_i1
cytoskeletal anchoring at plasma membrane [GO:0007016]	1	Acey_s0015.g2692 Y032_0015g2692	hypothetical protein Y032_0015g2692 [Ancylostoma ceylanicum]	c12791_g2_i11
protein localization to organelle [GO:0033365]	1	pph-5 CELE_Y39B6A.2 Y39B6A.2	Protein PPH-5	c16759_g1_i1
S-adenosylhomocysteine catabolic process [GO:0019510]	1	ahcy-1 ahh dpy-14 K02F2.2	S-adenosylhomocysteine hydrolase [Caenorhabditis elegans]	c15526_g1_i1
small protein activating enzyme activity [GO:0008641]	1	Acey_s0173.g391 Y032_0173g391	hypothetical protein Y032_0173g391 [Ancylostoma ceylanicum]	c31393_g1_i1
proteasome regulatory particle, base subcomplex [GO:0008540]	1	WBGene00094662 PRIPAC_7323	AAA protein [Pristionchus pacificus]	c5267_g1_i1
morphogenesis of an epithelium [GO:0002009]	1	swsn-1 psa-1 CELE_Y113G7B.23 Y113G7B.23	Protein SWSN-1	c3469_g1_i1
proteasome-activating ATPase activity [GO:0036402]	1	WBGene00094662 PRIPAC_7323	AAA protein [Pristionchus pacificus]	c5267_g1_i1
valine-tRNA ligase activity [GO:0004832]	1	CAEBREN_00958	hypothetical protein CAEBREN_00958 [Caenorhabditis brenneri]	c15406_g1_i1
cortical actin cytoskeleton organization [GO:0030866]	1	act-1 T04C12.6	actin, partial [Caenorhabditis elegans]	c13531_g4_i1
mitotic spindle [GO:0072686]	1	pph-5 CELE_Y39B6A.2 Y39B6A.2	Protein PPH-5	c16759_g1_i1
midbody [GO:0030496]	1	unc-59 CELE_W09C5.2 W09C5.2	Protein UNC-59	c22924_g1_i1
phosphoacetylglucosamine mutase activity [GO:0004610]	1	NECAME_05853	phosphoglucomutase/phosphomannomutase, alpha/beta/alpha domain I [Necator americanus]	c29921_g1_i1
porphyrin-containing compound biosynthetic process [GO:0006779]	1	ANCCEY_14958	putative uroporphyrinogen decarboxylase, partial [Ancylostoma ceylanicum]	c24137_g1_i1
potassium ion transmembrane transporter activity [GO:0015079]	1	DEHA2F05984g	DEHA2F05984p	c30177_g1_i1
(S)-2-(5-amino-1-(5-phospho-D-ribosyl)imidazole-4-carboxamido)succinate AMP-lyase (fumarate-forming) activity [GO:0070626]	1	M513_06804 M514_06804	hypothetical protein M513_06804 [Trichuris suis]	c24492_g1_i1
cytochrome-b5 reductase activity, acting on NAD(P)H [GO:0004128]	1	LOAG_10211	diaphorase	c5163_g1_i1
CTP synthase activity [GO:0003883]	1	M513_03134	hypothetical protein M513_03134 [Trichuris suis]	c29536_g1_i1
negative regulation of vulval development [GO:0040027]	1	swsn-1 psa-1 CELE_Y113G7B.23 Y113G7B.23	Protein SWSN-1	c3469_g1_i1
squalene synthase activity [GO:0051996]	1	ERG9 PICST_83429	farnesyl-diphosphate farnesyltransferase	c16167_g1_i1
phospholipase activity [GO:0004620]	1	DEHA2E04774g	DEHA2E04774p	c6770_g1_i1
glucan exo-1,3-beta-glucosidase activity [GO:0004338]	1	CD36_02790	exo-1,3-beta-glucanase I/II, putative	c9436_g1_i1
heterotrimeric G-protein complex [GO:0005834]	1	NECAME_09929	regulator of G protein signaling domain protein [Necator americanus]	c13969_g1_i2
ubiquitinyl hydrolase activity [GO:0036459]	1	PICST_59020	hypothetical protein	c29537_g1_i1
aspartate-semialdehyde dehydrogenase activity [GO:0004073]	1	DEHA2D11396g	DEHA2D11396p	c22977_g1_i1
retrograde transport, endosome to Golgi [GO:0042147]	1	hsp-1 hsp70a F26D10.3	HSP-1 [Caenorhabditis elegans]	c10862_g1_i1
DNA helicase activity [GO:0003678]	1	LOAG_04710	replication licensing factor MCM7 [Loa loa]	c22655_g1_i1
pseudouridine synthesis [GO:0001522]	1	LOAG_08003	nucleolar protein	c9795_g2_i1
adenylosuccinate synthase activity [GO:0004019]	1	adss-1 C37H5.6	ADSS-1, isoform b [Caenorhabditis elegans]	c487_g1_i1
ribonuclease III activity [GO:0004525]	1	PICST_67997	mitochondrial 54S ribosomal protein YmL3	c29783_g1_i1
oxidoreductase activity, acting on a sulfur group of donors, disulfide as acceptor [GO:0016671]	1	Acey_s0897.g2930 Y032_0897g2930	hypothetical protein Y032_0897g2930 [Ancylostoma ceylanicum]	c24285_g1_i1
N6-(1,2-dicarboxyethyl)AMP AMP-lyase (fumarate-forming) activity [GO:0004018]	1	M513_06804 M514_06804	hypothetical protein M513_06804 [Trichuris suis]	c24492_g1_i1
valyl-tRNA aminoacylation [GO:0006438]	1	CAEBREN_00958	hypothetical protein CAEBREN_00958 [Caenorhabditis brenneri]	c15406_g1_i1
mitochondrial outer membrane [GO:0005741]	1	SPAPADRAFT_52901	hypothetical protein SPAPADRAFT_52901 [Spathaspora passalidarum NRRL Y-27907]	c16236_g1_i1
glutathione peroxidase activity [GO:0004602]	1	CRE_18339	hypothetical protein	c35224_g1_i1
glycogen catabolic process [GO:0005980]	1	LOAG_11769	amylo-alpha-1,6-glucosidase	c30061_g1_i1
growth [GO:0040007]	1	Piso0_001865 GNLVRS01_PISO0E14370g	Piso0_001865 [Millerozyma farinosa CBS 7064]	c23079_g1_i1
sedoheptulose-7-phosphate:D-glyceraldehyde-3-phosphate glyceronetransferase activity [GO:0004801]	1	ANCCEY_03747	transaldolase [Ancylostoma ceylanicum]	c15396_g1_i1
ribonucleoside-diphosphate reductase activity, thioredoxin disulfide as acceptor [GO:0004748]	1	Acey_s0047.g1457 Y032_0047g1457	hypothetical protein Y032_0047g1457 [Ancylostoma ceylanicum]	c15090_g1_i1
histidyl-tRNA aminoacylation [GO:0006427]	1	Acey_s0081.g1412 Y032_0081g1412	hypothetical protein Y032_0081g1412 [Ancylostoma ceylanicum]	c15286_g1_i1
ribosomal large subunit export from nucleus [GO:0000055]	1	M514_19676	hypothetical protein M514_19676 [Trichuris suis]	c8013_g2_i1
5'-3' exonuclease activity [GO:0008409]	1	NECAME_06654	XRN 5'-3' exonuclease [Necator americanus]	c23828_g1_i1
GDP-Man:Man3GlcNAc2-PP-Dol alpha-1,2-mannosyltransferase activity [GO:0004377]	1	KRE2 CD36_81700	alpha-1,2-mannosyltransferase, putative	c6917_g1_i1
deoxyribonucleoside diphosphate metabolic process [GO:0009186]	1	M513_07707 M514_07707	hypothetical protein M513_07707 [Trichuris suis]	c7194_g1_i1
focal adhesion [GO:0005925]	1	Acey_s0015.g2692 Y032_0015g2692	hypothetical protein Y032_0015g2692 [Ancylostoma ceylanicum]	c12791_g2_i11
Golgi membrane [GO:0000139]	1	Acey_s0122.g1059 Y032_0122g1059	hypothetical protein Y032_0122g1059 [Ancylostoma ceylanicum]	c14285_g1_i5
carbamoyl-phosphate synthase (glutamine-hydrolyzing) activity [GO:0004088]	1	M514_01620	hypothetical protein M514_01620 [Trichuris suis]	c5229_g1_i1
IMP dehydrogenase activity [GO:0003938]	1	LOAG_17138	inosine-5'-monophosphate dehydrogenase [Loa loa]	c31395_g1_i1
viral capsid [GO:0019028]	1	NA	polyprotein [Broad bean wilt virus 2]	c9630_g2_i1
positive regulation of proteasomal protein catabolic process [GO:1901800]	1	WBGene00094662 PRIPAC_7323	AAA protein [Pristionchus pacificus]	c5267_g1_i1
hydroxyacylglutathione hydrolase activity [GO:0004416]	1	Acey_s0049.g1821 Y032_0049g1821	hypothetical protein Y032_0049g1821 [Ancylostoma ceylanicum]	c33606_g1_i1
centrosome localization [GO:0051642]	1	tba-2 C47B2.3	alpha-2 tubulin [Caenorhabditis elegans]	c5707_g2_i1
purine ribonucleoside salvage [GO:0006166]	1	LOAG_09086	hypothetical protein	c31575_g1_i1
biotin binding [GO:0009374]	1	Cbn-pyc-1 CAEBREN_13147	CBN-PYC-1 protein [Caenorhabditis brenneri]	c22829_g1_i1
phosphoribosylformylglycinamidine cyclo-ligase activity [GO:0004641]	1	CELE_F38B6.4 F38B6.4	F38B6.4 [Caenorhabditis elegans]	c30161_g1_i1
pyrimidine nucleobase biosynthetic process [GO:0019856]	1	URA4 CaO19.1977 CaO19.9533 I503_04126 orf19.1977 W5Q_04125	Dihydrooratase: used in pyrimidine biosynthesis.	c23001_g1_i1
ATP-dependent peptidase activity [GO:0004176]	1	Acey_s0289.g1510 Y032_0289g1510	hypothetical protein Y032_0289g1510 [Ancylostoma ceylanicum]	c8828_g3_i1
glutamine-fructose-6-phosphate transaminase (isomerizing) activity [GO:0004360]	1	gfat-1 CELE_F07A11.2 F07A11.2	Protein F07A11.2	c5802_g1_i1
mannosyl-oligosaccharide 1,2-alpha-mannosidase activity [GO:0004571]	1	Acey_s0007.g3217 Y032_0007g3217	hypothetical protein Y032_0007g3217 [Ancylostoma ceylanicum]	c23635_g1_i1
vitamin B6 biosynthetic process [GO:0042819]	1	PICST_57750	hypothetical protein	c4411_g1_i1
regulation of apoptotic process [GO:0042981]	1	ndk-1 Cbr-ndk-1 CBG02247 CBG_02247	Hypothetical protein CBG02247	c15500_g1_i1
4-alpha-glucanotransferase activity [GO:0004134]	1	LOAG_11769	amylo-alpha-1,6-glucosidase	c30061_g1_i1
glycerol ether metabolic process [GO:0006662]	1	Cre-png-1 CRE_15779	CRE-PNG-1 protein	c32801_g1_i1
protein disulfide isomerase activity [GO:0003756]	1	Acey_s0897.g2930 Y032_0897g2930	hypothetical protein Y032_0897g2930 [Ancylostoma ceylanicum]	c24285_g1_i1
phosphorylation [GO:0016310]	1	pgk-1 T03F1.3	unnamed protein product [Caenorhabditis elegans]	c32718_g1_i1
single-stranded DNA binding [GO:0003697]	1	DEHA2D04136g	DEHA2D04136p	c31141_g1_i1
histidine-tRNA ligase activity [GO:0004821]	1	Acey_s0081.g1412 Y032_0081g1412	hypothetical protein Y032_0081g1412 [Ancylostoma ceylanicum]	c15286_g1_i1
phosphoribosylamine-glycine ligase activity [GO:0004637]	1	CELE_F38B6.4 F38B6.4	F38B6.4 [Caenorhabditis elegans]	c30161_g1_i1
uridylyltransferase activity [GO:0070569]	1	D918_09120	UTP--glucose-1-phosphate uridylyltransferase [Trichuris suis]	c22692_g1_i1
heme oxidation [GO:0006788]	1	HMX1 PICST_86063	heme binding protein	c31332_g1_i1
cation channel activity [GO:0005261]	1	unc-80 F25C8.3	UNC-80, isoform e [Caenorhabditis elegans]	c14140_g3_i10
RNA helicase activity [GO:0003724]	1	NA	polyprotein [Broad bean wilt virus 2]	c9344_g1_i1
transporter activity [GO:0005215]	1	LOAG_07239	ADP/ATP carrier protein	c15514_g1_i1
glutamate biosynthetic process [GO:0006537]	1	CELE_W07E11.1 W07E11.1	W07E11.1, isoform a [Caenorhabditis elegans]	c14572_g4_i15
sulfate adenylyltransferase (ATP) activity [GO:0004781]	1	M514_09725	hypothetical protein M514_09725 [Trichuris suis]	c23393_g1_i1
cAMP-dependent protein kinase regulator activity [GO:0008603]	1	LOAG_16879	cGMP dependent protein kinase [Loa loa]	c2899_g1_i1
isocitrate dehydrogenase (NADP+) activity [GO:0004450]	1	CRE_07290	hypothetical protein	c15802_g1_i1
dihydroxy-acid dehydratase activity [GO:0004160]	1	CTRG_06147	dihydroxy-acid dehydratase, mitochondrial precursor	c15841_g1_i1
cellular protein modification process [GO:0006464]	1	Acey_s0173.g391 Y032_0173g391	hypothetical protein Y032_0173g391 [Ancylostoma ceylanicum]	c31393_g1_i1
cell adhesion [GO:0007155]	1	Acey_s0015.g2692 Y032_0015g2692	hypothetical protein Y032_0015g2692 [Ancylostoma ceylanicum]	c12791_g2_i11
fructose 1,6-bisphosphate 1-phosphatase activity [GO:0042132]	1	Acey_s0209.g2115 ANCCEY_06534 Y032_0209g2115	fructose-1,6-bisphosphatase [Ancylostoma ceylanicum]	c16148_g1_i1
cysteine-type peptidase activity [GO:0008234]	1	Acey_s0378.g287 Y032_0378g287	hypothetical protein Y032_0378g287 [Ancylostoma ceylanicum]	c13815_g1_i4
establishment of mitotic spindle orientation [GO:0000132]	1	tba-2 C47B2.3	alpha-2 tubulin [Caenorhabditis elegans]	c5707_g2_i1
cation homeostasis [GO:0055080]	1	unc-80 F25C8.3	UNC-80, isoform e [Caenorhabditis elegans]	c14140_g3_i10
diphthine synthase activity [GO:0004164]	1	Acey_s0064.g3492 Y032_0064g3492	hypothetical protein Y032_0064g3492 [Ancylostoma ceylanicum]	c25007_g1_i1
O-phospho-L-serine:2-oxoglutarate aminotransferase activity [GO:0004648]	1	Acey_s0005.g2427 Y032_0005g2427	hypothetical protein Y032_0005g2427 [Ancylostoma ceylanicum]	c17427_g1_i1
polyamine metabolic process [GO:0006595]	1	LOAG_01004	spermidine synthase [Loa loa]	c19020_g1_i1
alanine-tRNA ligase activity [GO:0004813]	1	aars-2 ars-2 F28H1.3	AARS-2 [Caenorhabditis elegans]	c15942_g1_i1
FK506 binding [GO:0005528]	1	PGUG_04711	hypothetical protein	c8092_g1_i1
cell-matrix adhesion [GO:0007160]	1	B0393.5 CELE_B0393.5	B0393.5 [Caenorhabditis elegans]	c14711_g1_i4
glycolipid binding [GO:0051861]	1	Acey_s0134.g1862 Y032_0134g1862	hypothetical protein Y032_0134g1862 [Ancylostoma ceylanicum]	c31283_g1_i1
phosphoric diester hydrolase activity [GO:0008081]	1	PICST_70308	hypothetical protein	c22707_g1_i1
translation release factor complex [GO:0018444]	1	erfa-1 Cbr-etf-1 etf-1 CBG18934 CBG_18934	Protein CBR-ETF-1 [Caenorhabditis briggsae]	c22583_g1_i1
NAD-dependent histone deacetylase activity (H3-K14 specific) [GO:0032041]	1	NECAME_00813	histone deacetylase family protein [Necator americanus]	c30332_g1_i1
vesicle docking involved in exocytosis [GO:0006904]	1	LOAG_15019	hypothetical protein	c29549_g1_i1
axon [GO:0030424]	1	unc-80 F25C8.3	UNC-80, isoform e [Caenorhabditis elegans]	c14140_g3_i10
mitochondrial ribosome [GO:0005761]	1	Acey_s0018.g3698 Y032_0018g3698	hypothetical protein Y032_0018g3698 [Ancylostoma ceylanicum]	c15026_g1_i1
homoserine kinase activity [GO:0004413]	1	THR1 PICST_85224	homoserine kinase	c16255_g1_i1
deoxyhypusine monooxygenase activity [GO:0019135]	1	dohh-1 tag-242 C14A4.1	DOHH-1 [Caenorhabditis elegans]	c23218_g1_i1
deoxyhypusine biosynthetic process from spermidine [GO:0050983]	1	Y17G7B.4	DHPS-1 [Caenorhabditis elegans]	c14963_g1_i1
amino acid transmembrane transport [GO:0003333]	1	PEX3 CaO19.4426 I503_00723	likely peroxin 3 similar to P.angusta PER9 (AAC49471) and to S. cerevisiae PEX3 (YDR329C) peroxisomal integral membrane protein required for peroxisome biogenesis	c22903_g1_i1
oxidoreductase activity, acting on the CH-OH group of donors, NAD or NADP as acceptor [GO:0016616]	1	Acey_s0043.g733 Y032_0043g733	hypothetical protein Y032_0043g733 [Ancylostoma ceylanicum]	c16489_g1_i1
dihydroorotase activity [GO:0004151]	1	URA4 CaO19.1977 CaO19.9533 I503_04126 orf19.1977 W5Q_04125	Dihydrooratase: used in pyrimidine biosynthesis.	c23001_g1_i1
nucleoside triphosphate biosynthetic process [GO:0009142]	1	ndk-1 Cbr-ndk-1 CBG02247 CBG_02247	Hypothetical protein CBG02247	c15500_g1_i1
tryptophan biosynthetic process [GO:0000162]	1	TRP2 PICST_85710	anthranilate synthase component	c29516_g1_i1
retrograde vesicle-mediated transport, Golgi to ER [GO:0006890]	1	PICST_63174	hypothetical protein	c4974_g1_i1
methionine adenosyltransferase activity [GO:0004478]	1	Acey_s0004.g2057 Y032_0004g2057	hypothetical protein Y032_0004g2057 [Ancylostoma ceylanicum]	c2927_g1_i1
striated muscle dense body [GO:0055120]	1	pyk-2 CELE_ZK593.1 ZK593.1	Protein PYK-2	c8778_g1_i1
protein polymerization [GO:0051258]	1	tba-2 C47B2.3	alpha-2 tubulin [Caenorhabditis elegans]	c5707_g2_i1
ubiquinone biosynthetic process [GO:0006744]	1	LOAG_00003	ubiquinone biosynthesis methyltransferase	c677_g1_i1
AMP binding [GO:0016208]	1	LOAG_17769	acetate-CoA ligase [Loa loa]	c6153_g1_i1
glycine-tRNA ligase activity [GO:0004820]	1	M513_01407 M514_01407	hypothetical protein M513_01407 [Trichuris suis]	c15767_g1_i1
citrate (Si)-synthase activity [GO:0004108]	1	cts-1 CBG09810	C. briggsae CBR-CTS-1 protein [Caenorhabditis briggsae]	c4014_g1_i1
oxoglutarate dehydrogenase (succinyl-transferring) activity [GO:0004591]	1	M513_04744 M514_04744	hypothetical protein M513_04744 [Trichuris suis]	c7220_g1_i1
adenylate kinase activity [GO:0004017]	1	let-754 C29E4.8	LET-754 [Caenorhabditis elegans]	c18671_g1_i1
UTP biosynthetic process [GO:0006228]	1	ndk-1 Cbr-ndk-1 CBG02247 CBG_02247	Hypothetical protein CBG02247	c15500_g1_i1
extrinsic component of mitochondrial inner membrane [GO:0031314]	1	LOAG_00003	ubiquinone biosynthesis methyltransferase	c677_g1_i1
glyceraldehyde-3-phosphate dehydrogenase (NAD+) (phosphorylating) activity [GO:0004365]	1	Cre-gpd-3 CRE_00433	CRE-GPD-3 protein	c635_g1_i1
calcium:proton antiporter activity [GO:0015369]	1	DEHA2G14256g	DEHA2G14256p	c30082_g1_i1
lipid binding [GO:0008289]	1	acbp-1 C44E4.6	ACBP-1 [Caenorhabditis elegans]	c29916_g1_i1
fructose metabolic process [GO:0006000]	1	pfkb-1.1 CELE_Y110A7A.6 Y110A7A.6	Protein Y110A7A.6	c31686_g1_i1
P-P-bond-hydrolysis-driven protein transmembrane transporter activity [GO:0015450]	1	D918_09263 M513_06553 M514_06553	hypothetical protein M513_06553 [Trichuris suis]	c25404_g1_i1
pyrimidine nucleotide biosynthetic process [GO:0006221]	1	CBG02961 CBG_02961	Hypothetical protein CBG02961	c14928_g1_i1
Ino80 complex [GO:0031011]	1	Acey_s0035.g3071 Y032_0035g3071	hypothetical protein Y032_0035g3071 [Ancylostoma ceylanicum]	c12140_g1_i13
regulation of cytokinesis [GO:0032465]	1	tba-2 C47B2.3	alpha-2 tubulin [Caenorhabditis elegans]	c5707_g2_i1
tripeptidase activity [GO:0034701]	1	Acey_s0306.g1975 Y032_0306g1975	hypothetical protein Y032_0306g1975 [Ancylostoma ceylanicum]	c7500_g1_i1
aspartyl-tRNA aminoacylation [GO:0006422]	1	LOAG_11036	aspartyl-tRNA synthetase [Loa loa]	c22452_g1_i1
endoplasmic reticulum signal peptide binding [GO:0030942]	1	SRP68 PICST_34594	signal recognition particle, subunit SRP68 (SRP68)	c22832_g1_i1
tyrosyl-tRNA aminoacylation [GO:0006437]	1	M513_09439	hypothetical protein M513_09439 [Trichuris suis]	c31726_g1_i1
hexokinase activity [GO:0004396]	1	LOAG_01379	hexokinase	c16441_g1_i1
regulation of DNA replication [GO:0006275]	1	LOAG_10202	proliferating cell nuclear antigen [Loa loa]	c30536_g1_i1
ketol-acid reductoisomerase activity [GO:0004455]	1	DEHA2F09570g	DEHA2F09570p	c26256_g1_i1
ATP-dependent 5'-3' DNA helicase activity [GO:0043141]	1	LOAG_16811	hypothetical protein LOAG_16811 [Loa loa]	c8676_g1_i1
proton-transporting V-type ATPase, V0 domain [GO:0033179]	1	ANCCEY_02573	V-type ATPase subunit family protein [Ancylostoma ceylanicum]	c15160_g1_i1
glutathione-disulfide reductase activity [GO:0004362]	1	Acey_s0030.g2102 Y032_0030g2102	hypothetical protein Y032_0030g2102 [Ancylostoma ceylanicum]	c31044_g1_i1
pyruvate kinase activity [GO:0004743]	1	pyk-2 CELE_ZK593.1 ZK593.1	Protein PYK-2	c8778_g1_i1
cation transmembrane transport [GO:0098655]	1	unc-80 F25C8.3	UNC-80, isoform e [Caenorhabditis elegans]	c14140_g3_i10
oligosaccharyl transferase activity [GO:0004576]	1	Acey_s0062.g3385 Y032_0062g3385	hypothetical protein Y032_0062g3385 [Ancylostoma ceylanicum]	c15096_g1_i1
glutathione biosynthetic process [GO:0006750]	1	Acey_s0049.g1821 Y032_0049g1821	hypothetical protein Y032_0049g1821 [Ancylostoma ceylanicum]	c33606_g1_i1
gonad morphogenesis [GO:0035262]	1	swsn-1 psa-1 CELE_Y113G7B.23 Y113G7B.23	Protein SWSN-1	c3469_g1_i1
nucleoside metabolic process [GO:0009116]	1	HPT1 PICST_66841	hypoxanthine guanine phosphoribosyltransferase	c15333_g1_i1
cysteine-tRNA ligase activity [GO:0004817]	1	cars-1 CELE_Y23H5A.7 Y23H5A.7	CARS-1, isoform c [Caenorhabditis elegans]	c6906_g1_i1
potassium:proton antiporter activity [GO:0015386]	1	DEHA2G14256g	DEHA2G14256p	c30082_g1_i1
proline biosynthetic process [GO:0006561]	1	Acey_s0013.g1930 Y032_0013g1930	hypothetical protein Y032_0013g1930 [Ancylostoma ceylanicum]	c31455_g1_i1
GTP biosynthetic process [GO:0006183]	1	ndk-1 Cbr-ndk-1 CBG02247 CBG_02247	Hypothetical protein CBG02247	c15500_g1_i1
electron transport chain [GO:0022900]	1	sdha-1 Cbr-sdha-1 cbr-sdha-1 CBG22795 CBG_22795	C. briggsae CBR-SDHA-1 protein	c23705_g1_i1
dihydrolipoyl dehydrogenase activity [GO:0004148]	1	CAEBREN_01666	hypothetical protein CAEBREN_01666 [Caenorhabditis brenneri]	c1259_g1_i1
NAD biosynthetic process [GO:0009435]	1	PGUG_03129	hypothetical protein	c18599_g1_i1
RNA-directed RNA polymerase activity [GO:0003968]	1	NA	polyprotein [Broad bean wilt virus 2]	c9344_g1_i1
dihydrolipoyllysine-residue succinyltransferase activity [GO:0004149]	1	CRE_31159	hypothetical protein	c95_g1_i1
tetrapyrrole biosynthetic process [GO:0033014]	1	PICST_47071	hypothetical protein	c15020_g1_i1
positive regulation of RNA polymerase II transcriptional preinitiation complex assembly [GO:0045899]	1	WBGene00094662 PRIPAC_7323	AAA protein [Pristionchus pacificus]	c5267_g1_i1
termination of G-protein coupled receptor signaling pathway [GO:0038032]	1	NECAME_09929	regulator of G protein signaling domain protein [Necator americanus]	c13969_g1_i2
S-adenosylmethionine biosynthetic process [GO:0006556]	1	Acey_s0004.g2057 Y032_0004g2057	hypothetical protein Y032_0004g2057 [Ancylostoma ceylanicum]	c2927_g1_i1
peptidyl-pyrromethane cofactor linkage [GO:0018160]	1	PICST_47071	hypothetical protein	c15020_g1_i1
N-acetyl-gamma-glutamyl-phosphate reductase activity [GO:0003942]	1	DEHA2D11396g	DEHA2D11396p	c22977_g1_i1
ribosome assembly [GO:0042255]	1	C43E11.9 CELE_C43E11.9	Protein C43E11.9	c16029_g1_i1
nucleoside diphosphate kinase activity [GO:0004550]	1	ndk-1 Cbr-ndk-1 CBG02247 CBG_02247	Hypothetical protein CBG02247	c15500_g1_i1
glycerol-3-phosphate metabolic process [GO:0006072]	1	Acey_s0025.g1266 Y032_0025g1266	hypothetical protein Y032_0025g1266 [Ancylostoma ceylanicum]	c2553_g1_i1
poly(A) RNA binding [GO:0044822]	1	erfa-1 Cbr-etf-1 etf-1 CBG18934 CBG_18934	Protein CBR-ETF-1 [Caenorhabditis briggsae]	c22583_g1_i1
glutamate-tRNA ligase activity [GO:0004818]	1	M514_13298	hypothetical protein M514_13298 [Trichuris suis]	c15618_g1_i1
peroxisome fission [GO:0016559]	1	PICST_59339	hypothetical protein	c29953_g1_i1
1,3-beta-D-glucan synthase activity [GO:0003843]	1	GSL2 PICST_67249	1,3-beta-D-glucan synthase subunit (BGS3) (GSC2)	c204_g2_i1
cell-cell adherens junction [GO:0005913]	1	jac-1 Cbr-jac-1 CBG13693 CBG_13693	Protein CBR-JAC-1 [Caenorhabditis briggsae]	c13182_g1_i6
mRNA polyadenylation [GO:0006378]	1	PICST_81097	hypothetical protein	c30122_g1_i1
U5 snRNA binding [GO:0030623]	1	Acey_s0087.g2109 Y032_0087g2109	hypothetical protein Y032_0087g2109 [Ancylostoma ceylanicum]	c14288_g1_i9
iron ion binding [GO:0005506]	1	CELE_W07E11.1 W07E11.1	W07E11.1, isoform a [Caenorhabditis elegans]	c14572_g4_i15
hydroxymethylglutaryl-CoA reductase (NADPH) activity [GO:0004420]	1	Acey_s0423.g1206 Y032_0423g1206	hypothetical protein Y032_0423g1206 [Ancylostoma ceylanicum]	c6735_g1_i1
synapse organization [GO:0050808]	1	madd-4 CELE_F53B6.2 F53B6.2	Protein MADD-4	c12272_g1_i6
cytosolic ribosome [GO:0022626]	1	map-1 Cbr-map-1 cbr-map-1 CBG08323 CBG_08323	Protein CBR-MAP-1 [Caenorhabditis briggsae]	c22482_g1_i1
potassium ion binding [GO:0030955]	1	pyk-2 CELE_ZK593.1 ZK593.1	Protein PYK-2	c8778_g1_i1
(1->6)-beta-D-glucan biosynthetic process [GO:0006078]	1	LELG_02673	cell wall synthesis protein KRE9 precursor	c29546_g1_i1
dolichyl-diphosphooligosaccharide-protein glycotransferase activity [GO:0004579]	1	dad-1 Cbr-dad-1 CBG12659 CBG_12659	C. briggsae CBR-DAD-1 protein	c22767_g1_i1
mitochondrial outer membrane translocase complex [GO:0005742]	1	DEHA2F01254g	DEHA2F01254p	c16921_g1_i1
sarcomere [GO:0030017]	1	pyk-2 CELE_ZK593.1 ZK593.1	Protein PYK-2	c8778_g1_i1
regulation of actin cytoskeleton organization [GO:0032956]	1	jac-1 Cbr-jac-1 CBG13693 CBG_13693	Protein CBR-JAC-1 [Caenorhabditis briggsae]	c13182_g1_i6
dorsal/ventral axon guidance [GO:0033563]	1	madd-4 CELE_F53B6.2 F53B6.2	Protein MADD-4	c12272_g1_i6
protein polyubiquitination [GO:0000209]	1	ubc-20 Cbr-ubc-20 CBG15726 CBG_15726	C. briggsae CBR-UBC-20 protein	c3687_g1_i1
phosphopyruvate hydratase activity [GO:0004634]	1	Cre-enol-1 CRE_01886	CRE-ENOL-1 protein	c26317_g1_i1
glucose-6-phosphate dehydrogenase activity [GO:0004345]	1	Acey_s0302.g1873 Y032_0302g1873	hypothetical protein Y032_0302g1873 [Ancylostoma ceylanicum]	c6073_g1_i1
mRNA cleavage [GO:0006379]	1	PICST_81097	hypothetical protein	c30122_g1_i1
AMP salvage [GO:0044209]	1	T19B4.3	adenine phosphoribosyltransferase [Caenorhabditis elegans]	c3017_g1_i1
peptidase activity [GO:0008233]	1	LOAG_02032	26S protease regulatory subunit 6B [Loa loa]	c6499_g1_i1
seryl-tRNA aminoacylation [GO:0006434]	1	LOAG_06820	seryl-tRNA synthetase [Loa loa]	c7295_g1_i1
selenium binding [GO:0008430]	1	LOAG_18926	hypothetical protein LOAG_18926 [Loa loa]	c2698_g1_i2
host cell plasmodesma [GO:0044219]	1	NA	polyprotein [Broad bean wilt virus 2]	c9630_g2_i1
pseudouridine synthase activity [GO:0009982]	1	LOAG_08003	nucleolar protein	c9795_g2_i1
G-protein coupled receptor signaling pathway [GO:0007186]	1	NECAME_09929	regulator of G protein signaling domain protein [Necator americanus]	c13969_g1_i2
tricarboxylic acid cycle enzyme complex [GO:0045239]	1	CRE_01188	hypothetical protein	c4193_g1_i1
transferase activity, transferring acyl groups other than amino-acyl groups [GO:0016747]	1	Acey_s0314.g2221 Y032_0314g2221	hypothetical protein Y032_0314g2221 [Ancylostoma ceylanicum]	c5879_g1_i1
cysteine metabolic process [GO:0006534]	1	B0205.6 CELE_B0205.6	Protein B0205.6	c30344_g1_i1
cellular monovalent inorganic cation homeostasis [GO:0030004]	1	DEHA2F05984g	DEHA2F05984p	c30177_g1_i1
eukaryotic translation initiation factor 2 complex [GO:0005850]	1	LOAG_18898	hypothetical protein LOAG_18898 [Loa loa]	c32085_g1_i1
tetrahydrofolylpolyglutamate synthase activity [GO:0004326]	1	ANCCEY_12986	protein FolC [Ancylostoma ceylanicum]	c30450_g1_i1
phosphoglycerate kinase activity [GO:0004618]	1	pgk-1 T03F1.3	unnamed protein product [Caenorhabditis elegans]	c32718_g1_i1
positive regulation of translational termination [GO:0045905]	1	Cbn-iff-2 CAEBREN_25266	CBN-IFF-2 protein [Caenorhabditis brenneri]	c23381_g1_i1
endopeptidase activity [GO:0004175]	1	pbs-2 Cbr-pbs-2 cbr-pbs-2 CBG07938 CBG_07938	C. briggsae CBR-PBS-2 protein	c18934_g1_i1
isopentenyl-diphosphate delta-isomerase activity [GO:0004452]	1	ANCCEY_10725	isopentenyl-diphosphate delta-isomerase, partial [Ancylostoma ceylanicum]	c15798_g1_i1
tryptophan 2,3-dioxygenase activity [GO:0004833]	1	ANCCEY_14014	tryptophan 2,3-dioxygenase [Ancylostoma ceylanicum]	c14772_g1_i20
glucose-6-phosphate isomerase activity [GO:0004347]	1	M513_06373 M514_06373	hypothetical protein M513_06373 [Trichuris suis]	c29563_g1_i1
peptidyl-diphthamide biosynthetic process from peptidyl-histidine [GO:0017183]	1	Acey_s0064.g3492 Y032_0064g3492	hypothetical protein Y032_0064g3492 [Ancylostoma ceylanicum]	c25007_g1_i1
TBP-class protein binding [GO:0017025]	1	WBGene00094662 PRIPAC_7323	AAA protein [Pristionchus pacificus]	c5267_g1_i1
lysine biosynthetic process via diaminopimelate [GO:0009089]	1	DEHA2D11396g	DEHA2D11396p	c22977_g1_i1
vacuolar proton-transporting V-type ATPase, V0 domain [GO:0000220]	1	vha-4 CELE_T01H3.1 T01H3.1	Protein VHA-4	c4901_g1_i1
lysine biosynthetic process via aminoadipic acid [GO:0019878]	1	DEHA2C07018g	DEHA2C07018p	c15106_g1_i1
acetyl-CoA carboxylase activity [GO:0003989]	1	Acey_s0033.g2720 Y032_0033g2720	hypothetical protein Y032_0033g2720 [Ancylostoma ceylanicum]	c13850_g3_i1
carbohydrate derivative biosynthetic process [GO:1901137]	1	gfat-1 CELE_F07A11.2 F07A11.2	Protein F07A11.2	c5802_g1_i1
fungal-type vacuole [GO:0000324]	1	DEHA2G14256g	DEHA2G14256p	c30082_g1_i1
rRNA methyltransferase activity [GO:0008649]	1	M513_06353	hypothetical protein M513_06353 [Trichuris suis]	c15746_g1_i1
saccharopine dehydrogenase (NAD+, L-lysine-forming) activity [GO:0004754]	1	DEHA2C07018g	DEHA2C07018p	c15106_g1_i1
mitochondrial intermembrane space [GO:0005758]	1	let-754 C29E4.8	LET-754 [Caenorhabditis elegans]	c18671_g1_i1
adenosylhomocysteinase activity [GO:0004013]	1	ahcy-1 ahh dpy-14 K02F2.2	S-adenosylhomocysteine hydrolase [Caenorhabditis elegans]	c15526_g1_i1
nematode larval development [GO:0002119]	1	swsn-1 psa-1 CELE_Y113G7B.23 Y113G7B.23	Protein SWSN-1	c3469_g1_i1
threonyl-tRNA aminoacylation [GO:0006435]	1	tars-1 Cbr-tars-1 CBG03144 CBG_03144	Protein CBR-TARS-1 [Caenorhabditis briggsae]	c15362_g1_i1
sodium:proton antiporter activity [GO:0015385]	1	DEHA2F05984g	DEHA2F05984p	c30177_g1_i1
regulation of establishment of cell polarity [GO:2000114]	1	let-754 C29E4.8	LET-754 [Caenorhabditis elegans]	c18671_g1_i1
uridylate kinase activity [GO:0009041]	1	CBG02961 CBG_02961	Hypothetical protein CBG02961	c14928_g1_i1
cellular carbohydrate metabolic process [GO:0044262]	1	cts-1 CBG09810	C. briggsae CBR-CTS-1 protein [Caenorhabditis briggsae]	c4014_g1_i1
SWI/SNF complex [GO:0016514]	1	ARP9 PICST_29824	Actin-like protein ARP9 (Chromatin structure remodeling complex protein ARP9) (SWI/SNF complex component ARP9)	c25970_g1_i1
glutamyl-tRNA aminoacylation [GO:0006424]	1	M514_13298	hypothetical protein M514_13298 [Trichuris suis]	c15618_g1_i1
mitochondrial respiratory chain [GO:0005746]	1	COX9 DEHA2E10626g	DEHA2E10626p	c34309_g1_i1
long-chain-alcohol oxidase activity [GO:0046577]	1	DEHA2E04268g	DEHA2E04268p	c4887_g1_i1
phosphoribosylglycinamide formyltransferase activity [GO:0004644]	1	CELE_F38B6.4 F38B6.4	F38B6.4 [Caenorhabditis elegans]	c30161_g1_i1
aralkylamine N-acetyltransferase activity [GO:0004059]	1	SNA1 PICST_62543	aries arylalkylamine N-acetyltransferase	c15304_g1_i1
AMP metabolic process [GO:0046033]	1	let-754 C29E4.8	LET-754 [Caenorhabditis elegans]	c18671_g1_i1
glutaminyl-tRNA aminoacylation [GO:0006425]	1	M514_24180	hypothetical protein M514_24180 [Trichuris suis]	c6106_g1_i1
dipeptidase activity [GO:0016805]	1	Acey_s0306.g1975 Y032_0306g1975	hypothetical protein Y032_0306g1975 [Ancylostoma ceylanicum]	c7500_g1_i1
pyrimidine nucleotide metabolic process [GO:0006220]	1	ndk-1 Cbr-ndk-1 CBG02247 CBG_02247	Hypothetical protein CBG02247	c15500_g1_i1
cysteine-type endopeptidase activity [GO:0004197]	1	NA	polyprotein [Broad bean wilt virus 2]	c9344_g1_i1
hydrolase activity, acting on acid anhydrides, in phosphorus-containing anhydrides [GO:0016818]	1	NECAME_13442	CHDCT2 domain protein [Necator americanus]	c14870_g2_i10
lipid biosynthetic process [GO:0008610]	1	ERG9 PICST_83429	farnesyl-diphosphate farnesyltransferase	c16167_g1_i1
Sec61 translocon complex [GO:0005784]	1	SPAPADRAFT_59898	hypothetical protein SPAPADRAFT_59898 [Spathaspora passalidarum NRRL Y-27907]	c22932_g1_i1
protein refolding [GO:0042026]	1	Acey_s0007.g3271 Y032_0007g3271	hypothetical protein Y032_0007g3271 [Ancylostoma ceylanicum]	c6846_g1_i1
mRNA cleavage and polyadenylation specificity factor complex [GO:0005847]	1	PICST_81097	hypothetical protein	c30122_g1_i1
protein N-linked glycosylation [GO:0006487]	1	PICST_67274	hypothetical protein	c29623_g1_i1
transaminase activity [GO:0008483]	1	CBG09115 CBG_09115	Hypothetical protein CBG09115	c17687_g1_i1
homoserine dehydrogenase activity [GO:0004412]	1	DEHA2F01298g	DEHA2F01298p	c29529_g1_i1
MAP kinase activity [GO:0004707]	1	LOAG_06056	CMGC/MAPK/P38 protein kinase	c15321_g1_i1
glycine decarboxylation via glycine cleavage system [GO:0019464]	1	NECAME_05185	glycine cleavage system H protein [Necator americanus]	c22930_g1_i1
protein serine/threonine phosphatase activity [GO:0004722]	1	NECAME_09133	protein phosphatase 2C [Necator americanus]	c30898_g1_i1
alanyl-tRNA aminoacylation [GO:0006419]	1	aars-2 ars-2 F28H1.3	AARS-2 [Caenorhabditis elegans]	c15942_g1_i1
ruffle [GO:0001726]	1	Acey_s0015.g2692 Y032_0015g2692	hypothetical protein Y032_0015g2692 [Ancylostoma ceylanicum]	c12791_g2_i11
tryptophan catabolic process to kynurenine [GO:0019441]	1	ANCCEY_14014	tryptophan 2,3-dioxygenase [Ancylostoma ceylanicum]	c14772_g1_i20
cleavage furrow [GO:0032154]	1	unc-59 CELE_W09C5.2 W09C5.2	Protein UNC-59	c22924_g1_i1
threonine-tRNA ligase activity [GO:0004829]	1	tars-1 Cbr-tars-1 CBG03144 CBG_03144	Protein CBR-TARS-1 [Caenorhabditis briggsae]	c15362_g1_i1
nuclear proteasome complex [GO:0031595]	1	WBGene00094662 PRIPAC_7323	AAA protein [Pristionchus pacificus]	c5267_g1_i1
isoleucine-tRNA ligase activity [GO:0004822]	1	D918_08157	isoleucine--tRNA ligase [Trichuris suis]	c15065_g1_i1
transcription corepressor activity [GO:0003714]	1	URE2 PICST_46914	glutathione S- transferase, nitrogen catabolite repression regulator	c17734_g1_i1
signal recognition particle [GO:0048500]	1	Acey_s0509.g2725 Y032_0509g2725	hypothetical protein Y032_0509g2725 [Ancylostoma ceylanicum]	c7192_g1_i1
ER-associated ubiquitin-dependent protein catabolic process [GO:0030433]	1	WBGene00094662 PRIPAC_7323	AAA protein [Pristionchus pacificus]	c5267_g1_i1
electron-transferring-flavoprotein dehydrogenase activity [GO:0004174]	1	let-721 Cbr-let-721 cbr-let-721 CBG19676 CBG_19676	C. briggsae CBR-LET-721 protein	c29797_g1_i1
adenylylsulfate kinase activity [GO:0004020]	1	M514_09725	hypothetical protein M514_09725 [Trichuris suis]	c23393_g1_i1
peroxisome organization [GO:0007031]	1	PEX3 CaO19.4426 I503_00723	likely peroxin 3 similar to P.angusta PER9 (AAC49471) and to S. cerevisiae PEX3 (YDR329C) peroxisomal integral membrane protein required for peroxisome biogenesis	c22903_g1_i1
positive regulation of locomotion [GO:0040017]	1	unc-80 F25C8.3	UNC-80, isoform e [Caenorhabditis elegans]	c14140_g3_i10
removal of superoxide radicals [GO:0019430]	1	CRE_30337	hypothetical protein	c628_g1_i1
pyruvate carboxylase activity [GO:0004736]	1	Cbn-pyc-1 CAEBREN_13147	CBN-PYC-1 protein [Caenorhabditis brenneri]	c22829_g1_i1
lyase activity [GO:0016829]	1	LOAG_10544	cystathionine gamma-lyase	c4364_g1_i1
intramolecular transferase activity, phosphotransferases [GO:0016868]	1	CRE_11716	hypothetical protein	c4730_g1_i1
regulation of nitrogen utilization [GO:0006808]	1	URE2 PICST_46914	glutathione S- transferase, nitrogen catabolite repression regulator	c17734_g1_i1
negative regulation of exocytosis [GO:0045920]	1	pph-5 CELE_Y39B6A.2 Y39B6A.2	Protein PPH-5	c16759_g1_i1
lysyl-tRNA aminoacylation [GO:0006430]	1	LOAG_03217	lysyl-tRNA synthetase [Loa loa]	c30389_g1_i1
phosphopyruvate hydratase complex [GO:0000015]	1	Cre-enol-1 CRE_01886	CRE-ENOL-1 protein	c26317_g1_i1
pentose-phosphate shunt, non-oxidative branch [GO:0009052]	1	M514_07024	hypothetical protein M514_07024 [Trichuris suis]	c16081_g1_i1
DNA integration [GO:0015074]	1	ANCCEY_14065	integrase core domain protein [Ancylostoma ceylanicum]	c12678_g1_i12
viral RNA genome replication [GO:0039694]	1	NA	polyprotein [Broad bean wilt virus 2]	c9344_g1_i1
phosphoglycerate dehydrogenase activity [GO:0004617]	1	CRE_25031	hypothetical protein	c16754_g1_i1
mRNA splicing, via spliceosome [GO:0000398]	1	Acey_s0087.g2109 Y032_0087g2109	hypothetical protein Y032_0087g2109 [Ancylostoma ceylanicum]	c14288_g1_i9
positive regulation of translational elongation [GO:0045901]	1	Cbn-iff-2 CAEBREN_25266	CBN-IFF-2 protein [Caenorhabditis brenneri]	c23381_g1_i1
mannose-6-phosphate isomerase activity [GO:0004476]	1	NECAME_00590	mannose-6-phosphate isomerase, class I [Necator americanus]	c24172_g1_i1
acetate-CoA ligase activity [GO:0003987]	1	LOAG_17769	acetate-CoA ligase [Loa loa]	c6153_g1_i1
hermaphrodite genitalia development [GO:0040035]	1	swsn-1 psa-1 CELE_Y113G7B.23 Y113G7B.23	Protein SWSN-1	c3469_g1_i1
isopentenyl diphosphate biosynthetic process, mevalonate pathway [GO:0019287]	1	CBG20661 CBG_20661	Hypothetical protein CBG20661	c17025_g1_i1
carbohydrate catabolic process [GO:0016052]	1	CAWG_03832	mannan endo-1,6-alpha-mannosidase DCW1 precursor [Candida albicans WO-1]	c6189_g1_i1
cation transmembrane transporter activity [GO:0008324]	1	M513_04994	hypothetical protein M513_04994 [Trichuris suis]	c15073_g1_i1
oxoglutarate dehydrogenase complex [GO:0045252]	1	CRE_31159	hypothetical protein	c95_g1_i1
cation channel complex [GO:0034703]	1	unc-80 F25C8.3	UNC-80, isoform e [Caenorhabditis elegans]	c14140_g3_i10
phospholipid catabolic process [GO:0009395]	1	DEHA2E04774g	DEHA2E04774p	c6770_g1_i1
vacuolar transport [GO:0007034]	1	M513_01191 M514_01191	hypothetical protein M513_01191 [Trichuris suis]	c15522_g1_i1
UDP-N-acetylmuramate dehydrogenase activity [GO:0008762]	1	Acey_s0149.g2705 Y032_0149g2705	hypothetical protein Y032_0149g2705 [Ancylostoma ceylanicum]	c30593_g1_i1
pyrroline-5-carboxylate reductase activity [GO:0004735]	1	Acey_s0013.g1930 Y032_0013g1930	hypothetical protein Y032_0013g1930 [Ancylostoma ceylanicum]	c31455_g1_i1
ribulose-phosphate 3-epimerase activity [GO:0004750]	1	M513_06899 M514_06899	hypothetical protein M513_06899 [Trichuris suis]	c2658_g1_i1
negative regulation of nucleotide metabolic process [GO:0045980]	1	PICST_84721	hypothetical protein	c21215_g1_i1
proteasomal ubiquitin-independent protein catabolic process [GO:0010499]	1	pbs-2 Cbr-pbs-2 cbr-pbs-2 CBG07938 CBG_07938	C. briggsae CBR-PBS-2 protein	c18934_g1_i1
threonine metabolic process [GO:0006566]	1	THR1 PICST_85224	homoserine kinase	c16255_g1_i1
purine nucleobase biosynthetic process [GO:0009113]	1	CELE_F38B6.4 F38B6.4	F38B6.4 [Caenorhabditis elegans]	c30161_g1_i1
amino acid transmembrane transporter activity [GO:0015171]	1	PEX3 CaO19.4426 I503_00723	likely peroxin 3 similar to P.angusta PER9 (AAC49471) and to S. cerevisiae PEX3 (YDR329C) peroxisomal integral membrane protein required for peroxisome biogenesis	c22903_g1_i1
tRNA (cytosine-5-)-methyltransferase activity [GO:0016428]	1	CBG08493 CBG_08493	Hypothetical protein CBG08493	c31611_g1_i1
fumarate metabolic process [GO:0006106]	1	CRE_01188	hypothetical protein	c4193_g1_i1
2-polyprenyl-6-methoxy-1,4-benzoquinone methyltransferase activity [GO:0008425]	1	LOAG_00003	ubiquinone biosynthesis methyltransferase	c677_g1_i1
adenosine kinase activity [GO:0004001]	1	LOAG_09086	hypothetical protein	c31575_g1_i1
aspartate metabolic process [GO:0006531]	1	DEHA2D11396g	DEHA2D11396p	c22977_g1_i1
methylenetetrahydrofolate dehydrogenase (NADP+) activity [GO:0004488]	1	M513_00759	hypothetical protein M513_00759 [Trichuris suis]	c6139_g1_i1
sulfate assimilation [GO:0000103]	1	M514_09725	hypothetical protein M514_09725 [Trichuris suis]	c23393_g1_i1
NADH dehydrogenase activity [GO:0003954]	1	NBM4 PICST_84570	NADH-ubiquinone oxidoreductase B14 subunit (Complex I-B14) (CI-B14)	c4570_g1_i1
acetolactate synthase activity [GO:0003984]	1	Piso0_001720 GNLVRS01_PISO0F12589g	Piso0_001720 [Millerozyma farinosa CBS 7064]	c5236_g1_i1
mitochondrial chromosome [GO:0000262]	1	CANTEDRAFT_113453	hypothetical protein CANTEDRAFT_113453 [Candida tenuis ATCC 10573]	c15226_g1_i1
farnesyl-diphosphate farnesyltransferase activity [GO:0004310]	1	ERG9 PICST_83429	farnesyl-diphosphate farnesyltransferase	c16167_g1_i1
cell wall organization [GO:0071555]	1	Piso0_001273 GNLVRS01_PISO0E01478g	Piso0_001273 [Millerozyma farinosa CBS 7064]	c17382_g1_i1
triose-phosphate isomerase activity [GO:0004807]	1	tpi-1 Cbr-tpi-1 CBG21017 CBG_21017	C. briggsae CBR-TPI-1 protein	c9394_g1_i1
mannose biosynthetic process [GO:0019307]	1	Acey_s0078.g1161 Y032_0078g1161	hypothetical protein Y032_0078g1161 [Ancylostoma ceylanicum]	c4450_g1_i1
glutathione metabolic process [GO:0006749]	1	Acey_s0030.g2102 Y032_0030g2102	hypothetical protein Y032_0030g2102 [Ancylostoma ceylanicum]	c31044_g1_i1
structural constituent of cell wall [GO:0005199]	1	Piso0_000708 GNLVRS01_PISO0D02379g	Piso0_000708 [Millerozyma farinosa CBS 7064]	c8036_g1_i1
Rab GDP-dissociation inhibitor activity [GO:0005093]	1	gdi-1 Cbr-gdi-1 cbr-gdi-1 CBG21516 CBG_21516	C. briggsae CBR-GDI-1 protein	c15707_g1_i1
COPII vesicle coating [GO:0048208]	1	Acey_s0122.g1059 Y032_0122g1059	hypothetical protein Y032_0122g1059 [Ancylostoma ceylanicum]	c14285_g1_i5
RSC complex [GO:0016586]	1	ARP9 PICST_29824	Actin-like protein ARP9 (Chromatin structure remodeling complex protein ARP9) (SWI/SNF complex component ARP9)	c25970_g1_i1
protein methylation [GO:0006479]	1	NECAME_12957	methyltransferase domain protein [Necator americanus]	c30741_g1_i1
ATPase activity, coupled [GO:0042623]	1	ANCCEY_09667	ATPase, AAA family [Ancylostoma ceylanicum]	c7594_g2_i1
cysteine desulfurase activity [GO:0031071]	1	B0205.6 CELE_B0205.6	Protein B0205.6	c30344_g1_i1
tryptophan synthase activity [GO:0004834]	1	CRE_25058	hypothetical protein	c29484_g1_i1
mitochondrial genome maintenance [GO:0000002]	1	CANTEDRAFT_113453	hypothetical protein CANTEDRAFT_113453 [Candida tenuis ATCC 10573]	c15226_g1_i1
signal recognition particle, endoplasmic reticulum targeting [GO:0005786]	1	SRP68 PICST_34594	signal recognition particle, subunit SRP68 (SRP68)	c22832_g1_i1
hydroxymethylglutaryl-CoA synthase activity [GO:0004421]	1	NECAME_06853	putative hydroxymethylglutaryl-CoA synthase [Necator americanus]	c17177_g1_i1
adenine salvage [GO:0006168]	1	T19B4.3	adenine phosphoribosyltransferase [Caenorhabditis elegans]	c3017_g1_i1
(1->3)-beta-D-glucan biosynthetic process [GO:0006075]	1	GSL2 PICST_67249	1,3-beta-D-glucan synthase subunit (BGS3) (GSC2)	c204_g2_i1
embryonic body morphogenesis [GO:0010172]	1	jac-1 Cbr-jac-1 CBG13693 CBG_13693	Protein CBR-JAC-1 [Caenorhabditis briggsae]	c13182_g1_i6
thioredoxin-disulfide reductase activity [GO:0004791]	1	CRE_30337	hypothetical protein	c628_g1_i1
DNA replication initiation [GO:0006270]	1	LOAG_04710	replication licensing factor MCM7 [Loa loa]	c22655_g1_i1
phosphoric ester hydrolase activity [GO:0042578]	1	NECAME_19102	hypothetical protein NECAME_19102, partial [Necator americanus]	c30222_g1_i1
pyrophosphatase activity [GO:0016462]	1	ANCCEY_15330	GMP synthase domain protein, partial [Ancylostoma ceylanicum]	c17040_g1_i1
aspartate-tRNA ligase activity [GO:0004815]	1	LOAG_11036	aspartyl-tRNA synthetase [Loa loa]	c22452_g1_i1
pyruvate dehydrogenase (acetyl-transferring) activity [GO:0004739]	1	T05H10.6	PDHA-1, isoform a [Caenorhabditis elegans]	c6306_g1_i1
S-adenosylmethionine-dependent methyltransferase activity [GO:0008757]	1	LOAG_09543	nucleolar protein [Loa loa]	c3674_g1_i1
protein localization [GO:0008104]	1	tba-2 C47B2.3	alpha-2 tubulin [Caenorhabditis elegans]	c5707_g2_i1
AMP deaminase activity [GO:0003876]	1	Acey_s0036.g3301 Y032_0036g3301	hypothetical protein Y032_0036g3301 [Ancylostoma ceylanicum]	c14302_g1_i10
lysine-tRNA ligase activity [GO:0004824]	1	LOAG_03217	lysyl-tRNA synthetase [Loa loa]	c30389_g1_i1
mitochondrial pyruvate transport [GO:0006850]	1	LOAG_04969	repeating small protein	c26065_g1_i1
MCM complex [GO:0042555]	1	LOAG_04710	replication licensing factor MCM7 [Loa loa]	c22655_g1_i1
sn-glycerol-3-phosphate:ubiquinone-8 oxidoreductase activity [GO:0052591]	1	Acey_s0025.g1266 Y032_0025g1266	hypothetical protein Y032_0025g1266 [Ancylostoma ceylanicum]	c2553_g1_i1
U6 snRNA binding [GO:0017070]	1	Acey_s0087.g2109 Y032_0087g2109	hypothetical protein Y032_0087g2109 [Ancylostoma ceylanicum]	c14288_g1_i9
phosphoglycerate mutase activity [GO:0004619]	1	GPM1.1 PICST_70394	phosphoglycerate mutase	c7912_g1_i1
mitochondrial translational elongation [GO:0070125]	1	M513_05310 M514_05310	hypothetical protein M513_05310 [Trichuris suis]	c15144_g1_i1

## Sheet: Downregulated
GO_terms	Number of transcripts	Gene_name	Gene_description	Transcript_ID
structural constituent of ribosome [GO:0003735]	73	ANCCEY_00529;D918_08089 M513_11129 M514_11129;LOAG_07945;LOAG_04367;CAEBREN_18564;rps-8 F42C5.8;rpl-3 CBG03612;LOAG_02205;LOAG_00043;D918_07726;PRIPAC_12057;LOAG_06527;WBGene00106749 PRIPAC_13940;ANCCEY_07606;LOAG_02817;LOAG_11689;NECAME_14272;NECAME_02149;D918_07289 M513_03659 M514_03659;CAEBREN_18564;M513_08201 M514_08201;Acey_s0061.g3218 ANCCEY_00201 Y032_0061g3218;Acey_s0333.g2797 ANCCEY_0586…	ribosomal L29e protein [Ancylostoma ceylanicum];hypothetical protein M513_11129 [Trichuris suis];40S ribosomal protein S18;60S ribosomal protein L10;hypothetical protein CAEBREN_18564 [Caenorhabditis brenneri];RPS-8, isoform a [Caenorhabditis elegans];C. briggsae CBR-RPL-3 protein [Caenorhabditis briggsae];40S ribosomal protein S20;60S ribosomal protein L37a;ribosomal S17 [Trichuris suis];ribosom…	c9883_g1_i1;c9870_g1_i1;c9859_g1_i1;c9694_g1_i1;c9645_g1_i1;c9627_g1_i1;c9625_g2_i1;c9456_g1_i1;c9425_g1_i1;c9359_g1_i1;c9307_g1_i1;c9223_g1_i1;c9213_g1_i1;c9151_g1_i1;c9149_g1_i1;c9145_g1_i1;c9025_g1_i1;c8984_g1_i1;c8983_g1_i1;c8960_g1_i1;c8940_g1_i1;c8921_g1_i1;c8659_g1_i1;c8654_g1_i1;c8588_g1_i1;c8327_g1_i1;c8215_g1_i1;c7909_g1_i2;c7875_g1_i1;c7867_g2_i1;c7545_g1_i1;c7342_g1_i1;c7308_g1_i1;c72…
translation [GO:0006412]	70	ANCCEY_00529;D918_08089 M513_11129 M514_11129;LOAG_07945;LOAG_04367;rps-8 F42C5.8;rpl-3 CBG03612;LOAG_02205;LOAG_00043;D918_07726;PRIPAC_12057;LOAG_06527;WBGene00106749 PRIPAC_13940;ANCCEY_07606;LOAG_02817;LOAG_11689;NECAME_14272;NECAME_02149;D918_07289 M513_03659 M514_03659;M513_08201 M514_08201;Acey_s0061.g3218 ANCCEY_00201 Y032_0061g3218;Acey_s0333.g2797 ANCCEY_05860 Y032_0333g2797;rps-23 F28D…	ribosomal L29e protein [Ancylostoma ceylanicum];hypothetical protein M513_11129 [Trichuris suis];40S ribosomal protein S18;60S ribosomal protein L10;RPS-8, isoform a [Caenorhabditis elegans];C. briggsae CBR-RPL-3 protein [Caenorhabditis briggsae];40S ribosomal protein S20;60S ribosomal protein L37a;ribosomal S17 [Trichuris suis];ribosomal protein [Pristionchus pacificus];40S ribosomal protein S8;…	c9883_g1_i1;c9870_g1_i1;c9859_g1_i1;c9694_g1_i1;c9627_g1_i1;c9625_g2_i1;c9456_g1_i1;c9425_g1_i1;c9359_g1_i1;c9307_g1_i1;c9223_g1_i1;c9213_g1_i1;c9151_g1_i1;c9149_g1_i1;c9145_g1_i1;c9025_g1_i1;c8984_g1_i1;c8983_g1_i1;c8940_g1_i1;c8921_g1_i1;c8659_g1_i1;c8654_g1_i1;c8588_g1_i1;c8327_g1_i1;c8215_g1_i1;c7909_g1_i2;c7875_g1_i1;c7867_g2_i1;c7545_g1_i1;c7342_g1_i1;c7308_g1_i1;c7277_g1_i1;c67_g1_i1;c676_…
ribosome [GO:0005840]	61	ANCCEY_00529;LOAG_07945;LOAG_04367;PRIPAC_6634;CAEBREN_18564;rps-8 F42C5.8;rpl-3 CBG03612;PRIPAC_15610;LOAG_00043;D918_07726;PRIPAC_5083;ANCCEY_06050;LOAG_06527;WBGene00106749 PRIPAC_13940;ANCCEY_07606;LOAG_02817;LOAG_11689;PRIPAC_16362;NECAME_14272;D918_07289 M513_03659 M514_03659;CAEBREN_18564;M513_08201 M514_08201;Acey_s0061.g3218 ANCCEY_00201 Y032_0061g3218;Acey_s0333.g2797 ANCCEY_05860 Y032_…	ribosomal L29e protein [Ancylostoma ceylanicum];40S ribosomal protein S18;60S ribosomal protein L10;ribosomal protein [Pristionchus pacificus];hypothetical protein CAEBREN_18564 [Caenorhabditis brenneri];RPS-8, isoform a [Caenorhabditis elegans];C. briggsae CBR-RPL-3 protein [Caenorhabditis briggsae];ribosomal protein [Pristionchus pacificus];60S ribosomal protein L37a;ribosomal S17 [Trichuris su…	c9883_g1_i1;c9859_g1_i1;c9694_g1_i1;c9668_g1_i1;c9645_g1_i1;c9627_g1_i1;c9625_g2_i1;c9625_g1_i1;c9425_g1_i1;c9359_g1_i1;c9236_g1_i1;c9234_g1_i1;c9223_g1_i1;c9213_g1_i1;c9151_g1_i1;c9149_g1_i1;c9145_g1_i1;c9133_g1_i1;c9025_g1_i1;c8983_g1_i1;c8960_g1_i1;c8940_g1_i1;c8921_g1_i1;c8659_g1_i1;c7909_g1_i2;c7867_g2_i1;c7342_g1_i1;c67_g1_i1;c6343_g1_i1;c5941_g1_i1;c5379_g1_i1;c5343_g1_i1;c512_g1_i1;c4804_…
integral component of membrane [GO:0016021]	24	ANCCEY_11033;LOAG_11536;CAEBREN_12318 CAEBREN_21779;Acey_s0532.g3046 Y032_0532g3046;Acey_s0226.g2768 Y032_0226g2768;Acey_s0226.g2768 Y032_0226g2768;NECAME_03685;Acey_s0093.g2636 Y032_0093g2636;NECAME_12958;NECAME_12958;NECAME_12958;NECAME_12958;B0285.6;Acey_s0013.g2160 ANCCEY_07819 Y032_0013g2160;Acey_s0013.g2160 Y032_0013g2160;Acey_s0013.g2160 ANCCEY_07819 Y032_0013g2160;F442_09127;Lhcf14 PHATR_…	hypothetical protein ANCCEY_11033 [Ancylostoma ceylanicum];fatty acid elongation protein 3;hypothetical protein CAEBREN_12318 [Caenorhabditis brenneri];hypothetical protein Y032_0532g3046 [Ancylostoma ceylanicum];hypothetical protein Y032_0226g2768 [Ancylostoma ceylanicum];hypothetical protein Y032_0226g2768 [Ancylostoma ceylanicum];CRAL/TRIO domain protein [Necator americanus];hypothetical prote…	c9638_g1_i1;c8721_g1_i1;c7655_g1_i1;c23319_g1_i1;c12820_g1_i2;c12820_g1_i1;c12621_g1_i6;c12556_g1_i7;c11575_g1_i8;c11575_g1_i7;c11575_g1_i4;c11575_g1_i3;c10968_g1_i5;c10600_g1_i3;c10600_g1_i2;c10600_g1_i1;c9177_g1_i1;c8106_g1_i1;c20724_g1_i1;c12788_g1_i2;c12788_g1_i1;c11301_g2_i1;c11301_g1_i2;c10563_g1_i1
catalytic activity [GO:0003824]	13	Acey_s0021.g315 Y032_0021g315;Acey_s0021.g315 Y032_0021g315;Acey_s0021.g315 Y032_0021g315;Acey_s0021.g315 Y032_0021g315;Acey_s0021.g315 Y032_0021g315;ANCCEY_14657;Acey_s0021.g315 Y032_0021g315;Acey_s0021.g315 Y032_0021g315;Acey_s0021.g315 Y032_0021g315;NECAME_12882;NECAME_12882;Acey_s0021.g315 Y032_0021g315;CRE_27056	hypothetical protein Y032_0021g315 [Ancylostoma ceylanicum];hypothetical protein Y032_0021g315 [Ancylostoma ceylanicum];hypothetical protein Y032_0021g315 [Ancylostoma ceylanicum];hypothetical protein Y032_0021g315 [Ancylostoma ceylanicum];hypothetical protein Y032_0021g315 [Ancylostoma ceylanicum];hypothetical protein ANCCEY_14657, partial [Ancylostoma ceylanicum];hypothetical protein Y032_0021g…	c13702_g1_i9;c13702_g1_i8;c13702_g1_i7;c13702_g1_i4;c13702_g1_i19;c13702_g1_i18;c13702_g1_i16;c13702_g1_i15;c13702_g1_i14;c13702_g1_i11;c13702_g1_i10;c13702_g1_i1;c10228_g1_i1
small ribosomal subunit [GO:0015935]	12	LOAG_02205;NECAME_02149;rps-23 F28D1.7;LOAG_02798;LOAG_12353;NECAME_15870;M513_01635 M514_01635;rps-3 C23G10.3;WBGene00106788 PRIPAC_15381;M514_17216;rps-23;NECAME_02206	40S ribosomal protein S20;ribosomal protein S4 [Necator americanus];RPS-23, isoform a [Caenorhabditis elegans];40S ribosomal protein S2 [Loa loa];40S ribosomal protein S9;ribosomal protein S23 [Necator americanus];hypothetical protein M513_01635, partial [Trichuris suis];RPS-3 [Caenorhabditis elegans];ribosomal protein [Pristionchus pacificus];hypothetical protein M514_17216 [Trichuris suis];RecN…	c9456_g1_i1;c8984_g1_i1;c8654_g1_i1;c8327_g1_i1;c8215_g1_i1;c7875_g1_i1;c7308_g1_i1;c676_g1_i1;c31624_g1_i1;c23859_g1_i1;c10496_g1_i1;c10202_g1_i1
thiamine pyrophosphate binding [GO:0030976]	12	Acey_s0021.g315 Y032_0021g315;Acey_s0021.g315 Y032_0021g315;Acey_s0021.g315 Y032_0021g315;Acey_s0021.g315 Y032_0021g315;Acey_s0021.g315 Y032_0021g315;ANCCEY_14657;Acey_s0021.g315 Y032_0021g315;Acey_s0021.g315 Y032_0021g315;Acey_s0021.g315 Y032_0021g315;NECAME_12882;NECAME_12882;Acey_s0021.g315 Y032_0021g315	hypothetical protein Y032_0021g315 [Ancylostoma ceylanicum];hypothetical protein Y032_0021g315 [Ancylostoma ceylanicum];hypothetical protein Y032_0021g315 [Ancylostoma ceylanicum];hypothetical protein Y032_0021g315 [Ancylostoma ceylanicum];hypothetical protein Y032_0021g315 [Ancylostoma ceylanicum];hypothetical protein ANCCEY_14657, partial [Ancylostoma ceylanicum];hypothetical protein Y032_0021g…	c13702_g1_i9;c13702_g1_i8;c13702_g1_i7;c13702_g1_i4;c13702_g1_i19;c13702_g1_i18;c13702_g1_i16;c13702_g1_i15;c13702_g1_i14;c13702_g1_i11;c13702_g1_i10;c13702_g1_i1
carbohydrate metabolic process [GO:0005975]	11	Acey_s0013.g1968 Y032_0013g1968;ANCCEY_08884;ANCCEY_08884;NECAME_04536;ANCCEY_01524;ANCCEY_01524;Acey_s0093.g2637 Y032_0093g2637;ANCCEY_01524;NECAME_04536;NECAME_04536;ANCCEY_01524	hypothetical protein Y032_0013g1968 [Ancylostoma ceylanicum];carbohydrate kinase, FGGY family protein [Ancylostoma ceylanicum];carbohydrate kinase, FGGY family protein [Ancylostoma ceylanicum];glycosyl hydrolase, family 18 [Necator americanus];chitin binding Peritrophin-A domain protein [Ancylostoma ceylanicum];chitin binding Peritrophin-A domain protein [Ancylostoma ceylanicum];hypothetical prot…	c6482_g1_i1;c13355_g2_i3;c13355_g2_i2;c12556_g1_i9;c12556_g1_i6;c12556_g1_i4;c12556_g1_i3;c12556_g1_i15;c12556_g1_i14;c12556_g1_i13;c12556_g1_i11
zinc ion binding [GO:0008270]	11	Acey_s0478.g2199 Y032_0478g2199;Acey_s0036.g3246 Y032_0036g3246;Acey_s0036.g3246 Y032_0036g3246;Acey_s0036.g3246 Y032_0036g3246;Acey_s0078.g1210 Y032_0078g1210;Acey_s0126.g1311 Y032_0126g1311;Acey_s0126.g1311 Y032_0126g1311;Acey_s0126.g1311 Y032_0126g1311;Acey_s0126.g1311 Y032_0126g1311;sodh-2 K12G11.4;Acey_s0034.g2911 Y032_0034g2911	hypothetical protein Y032_0478g2199 [Ancylostoma ceylanicum];hypothetical protein Y032_0036g3246 [Ancylostoma ceylanicum];hypothetical protein Y032_0036g3246 [Ancylostoma ceylanicum];hypothetical protein Y032_0036g3246 [Ancylostoma ceylanicum];hypothetical protein Y032_0078g1210 [Ancylostoma ceylanicum];hypothetical protein Y032_0126g1311 [Ancylostoma ceylanicum];hypothetical protein Y032_0126g13…	c14263_g3_i13;c14263_g3_i12;c11572_g1_i3;c11572_g1_i2;c11572_g1_i1;c11232_g1_i6;c11232_g1_i5;c11232_g1_i2;c11232_g1_i1;c11140_g2_i1;c10094_g1_i1
magnesium ion binding [GO:0000287]	11	Acey_s0021.g315 Y032_0021g315;Acey_s0021.g315 Y032_0021g315;Acey_s0021.g315 Y032_0021g315;Acey_s0021.g315 Y032_0021g315;Acey_s0021.g315 Y032_0021g315;Acey_s0021.g315 Y032_0021g315;Acey_s0021.g315 Y032_0021g315;Acey_s0021.g315 Y032_0021g315;NECAME_12882;NECAME_12882;Acey_s0021.g315 Y032_0021g315	hypothetical protein Y032_0021g315 [Ancylostoma ceylanicum];hypothetical protein Y032_0021g315 [Ancylostoma ceylanicum];hypothetical protein Y032_0021g315 [Ancylostoma ceylanicum];hypothetical protein Y032_0021g315 [Ancylostoma ceylanicum];hypothetical protein Y032_0021g315 [Ancylostoma ceylanicum];hypothetical protein Y032_0021g315 [Ancylostoma ceylanicum];hypothetical protein Y032_0021g315 [Anc…	c13702_g1_i9;c13702_g1_i8;c13702_g1_i7;c13702_g1_i4;c13702_g1_i19;c13702_g1_i16;c13702_g1_i15;c13702_g1_i14;c13702_g1_i11;c13702_g1_i10;c13702_g1_i1
phosphotransferase activity, alcohol group as acceptor [GO:0016773]	11	ANCCEY_08884;ANCCEY_08884;C56A3.8 CELE_C56A3.8;NECAME_07766;CBG06673 CBG_06673;C56A3.8 CELE_C56A3.8;CBG06673 CBG_06673;CRE_27270;NECAME_07766;NECAME_07766;CBG06673 CBG_06673	carbohydrate kinase, FGGY family protein [Ancylostoma ceylanicum];carbohydrate kinase, FGGY family protein [Ancylostoma ceylanicum];Protein C56A3.8;phosphatidylinositol 3- and 4-kinase [Necator americanus];Protein CBG06673 [Caenorhabditis briggsae];Protein C56A3.8;Protein CBG06673 [Caenorhabditis briggsae];hypothetical protein;phosphatidylinositol 3- and 4-kinase [Necator americanus];phosphatidyl…	c13355_g2_i3;c13355_g2_i2;c13105_g1_i9;c13105_g1_i8;c13105_g1_i5;c13105_g1_i3;c13105_g1_i2;c13105_g1_i14;c13105_g1_i12;c13105_g1_i11;c13105_g1_i1
kinase activity [GO:0016301]	10	ANCCEY_08884;ANCCEY_08884;NECAME_07766;NECAME_07766;NECAME_07766;Acey_s0157.g3193 Y032_0157g3193;Acey_s0157.g3193 Y032_0157g3193;Acey_s0157.g3193 Y032_0157g3193;ANCCEY_07683;ANCCEY_07683	carbohydrate kinase, FGGY family protein [Ancylostoma ceylanicum];carbohydrate kinase, FGGY family protein [Ancylostoma ceylanicum];phosphatidylinositol 3- and 4-kinase [Necator americanus];phosphatidylinositol 3- and 4-kinase [Necator americanus];phosphatidylinositol 3- and 4-kinase [Necator americanus];hypothetical protein Y032_0157g3193 [Ancylostoma ceylanicum];hypothetical protein Y032_0157g3…	c13355_g2_i3;c13355_g2_i2;c13105_g1_i8;c13105_g1_i12;c13105_g1_i11;c11073_g1_i8;c11073_g1_i7;c11073_g1_i6;c11073_g1_i4;c11073_g1_i1
oxidoreductase activity [GO:0016491]	10	ANCCEY_01841;ANCCEY_01841;Acey_s0002.g818 Y032_0002g818;Acey_s0002.g818 Y032_0002g818;Acey_s0002.g818 Y032_0002g818;Acey_s0002.g818 Y032_0002g818;Acey_s0002.g818 Y032_0002g818;Acey_s0002.g818 Y032_0002g818;Acey_s0002.g818 Y032_0002g818;Acey_s0034.g2911 Y032_0034g2911	oxidoreductase, short chain dehydrogenase/reductase family protein [Ancylostoma ceylanicum];oxidoreductase, short chain dehydrogenase/reductase family protein [Ancylostoma ceylanicum];hypothetical protein Y032_0002g818 [Ancylostoma ceylanicum];hypothetical protein Y032_0002g818 [Ancylostoma ceylanicum];hypothetical protein Y032_0002g818 [Ancylostoma ceylanicum];hypothetical protein Y032_0002g818 …	c13538_g4_i3;c13538_g4_i2;c11630_g1_i7;c11630_g1_i6;c11630_g1_i5;c11630_g1_i4;c11630_g1_i3;c11630_g1_i2;c11630_g1_i1;c10094_g1_i1
RNA binding [GO:0003723]	10	LOAG_07945;LOAG_02205;LOAG_02798;M513_01635 M514_01635;LOAG_12216;rps-3 C23G10.3;WBGene00106788 PRIPAC_15381;M514_17216;LOAG_02792;NECAME_02206	40S ribosomal protein S18;40S ribosomal protein S20;40S ribosomal protein S2 [Loa loa];hypothetical protein M513_01635, partial [Trichuris suis];60S ribosomal protein L10a;RPS-3 [Caenorhabditis elegans];ribosomal protein [Pristionchus pacificus];hypothetical protein M514_17216 [Trichuris suis];60S ribosomal protein L8 [Loa loa];ribosomal protein S19 [Necator americanus]	c9859_g1_i1;c9456_g1_i1;c8327_g1_i1;c7308_g1_i1;c7277_g1_i1;c676_g1_i1;c31624_g1_i1;c23859_g1_i1;c11873_g1_i1;c10202_g1_i1
metal ion binding [GO:0046872]	10	Acey_s0004.g1997 ANCCEY_08925 Y032_0004g1997;Acey_s0002.g818 Y032_0002g818;Acey_s0002.g818 Y032_0002g818;Acey_s0002.g818 Y032_0002g818;Acey_s0002.g818 Y032_0002g818;Acey_s0002.g818 Y032_0002g818;Acey_s0002.g818 Y032_0002g818;Acey_s0002.g818 Y032_0002g818;Lhcb1*9;Lhcb1*6	cytochrome b5-like Heme/Steroid binding domain protein [Ancylostoma ceylanicum];hypothetical protein Y032_0002g818 [Ancylostoma ceylanicum];hypothetical protein Y032_0002g818 [Ancylostoma ceylanicum];hypothetical protein Y032_0002g818 [Ancylostoma ceylanicum];hypothetical protein Y032_0002g818 [Ancylostoma ceylanicum];hypothetical protein Y032_0002g818 [Ancylostoma ceylanicum];hypothetical protei…	c8994_g1_i3;c11630_g1_i7;c11630_g1_i6;c11630_g1_i5;c11630_g1_i4;c11630_g1_i3;c11630_g1_i2;c11630_g1_i1;c12788_g1_i2;c12788_g1_i1
metalloendopeptidase activity [GO:0004222]	9	Acey_s0478.g2199 Y032_0478g2199;Acey_s0036.g3246 Y032_0036g3246;Acey_s0036.g3246 Y032_0036g3246;Acey_s0036.g3246 Y032_0036g3246;Acey_s0078.g1210 Y032_0078g1210;Acey_s0126.g1311 Y032_0126g1311;Acey_s0126.g1311 Y032_0126g1311;Acey_s0126.g1311 Y032_0126g1311;Acey_s0126.g1311 Y032_0126g1311	hypothetical protein Y032_0478g2199 [Ancylostoma ceylanicum];hypothetical protein Y032_0036g3246 [Ancylostoma ceylanicum];hypothetical protein Y032_0036g3246 [Ancylostoma ceylanicum];hypothetical protein Y032_0036g3246 [Ancylostoma ceylanicum];hypothetical protein Y032_0078g1210 [Ancylostoma ceylanicum];hypothetical protein Y032_0126g1311 [Ancylostoma ceylanicum];hypothetical protein Y032_0126g13…	c14263_g3_i13;c14263_g3_i12;c11572_g1_i3;c11572_g1_i2;c11572_g1_i1;c11232_g1_i6;c11232_g1_i5;c11232_g1_i2;c11232_g1_i1
chloroplast [GO:0009507]	9	Lhcf14 PHATR_25893;LHCP42 Esi_0458_0015;Lhcb1*9;Lhcb1*6;RBCS;RBCS;rca2;Fcp1;Fcp1	fucoxanthin chlorophyll a/c protein, lhcf type;Light harvesting complex protein [Ectocarpus siliculosus];PREDICTED: chlorophyll a-b binding protein 40, chloroplastic-like [Nicotiana sylvestris];PREDICTED: chlorophyll a-b binding protein 40, chloroplastic-like [Nicotiana sylvestris];PREDICTED: ribulose bisphosphate carboxylase small chain, chloroplastic [Nicotiana sylvestris];PREDICTED: ribulose b…	c8106_g1_i1;c20724_g1_i1;c12788_g1_i2;c12788_g1_i1;c11363_g1_i3;c11363_g1_i1;c11346_g1_i1;c11301_g2_i1;c11301_g1_i2
molting cycle, collagen and cuticulin-based cuticle [GO:0018996]	9	Acey_s0478.g2199 Y032_0478g2199;Acey_s0036.g3246 Y032_0036g3246;Acey_s0036.g3246 Y032_0036g3246;Acey_s0036.g3246 Y032_0036g3246;Acey_s0078.g1210 Y032_0078g1210;Acey_s0126.g1311 Y032_0126g1311;Acey_s0126.g1311 Y032_0126g1311;Acey_s0126.g1311 Y032_0126g1311;Acey_s0126.g1311 Y032_0126g1311	hypothetical protein Y032_0478g2199 [Ancylostoma ceylanicum];hypothetical protein Y032_0036g3246 [Ancylostoma ceylanicum];hypothetical protein Y032_0036g3246 [Ancylostoma ceylanicum];hypothetical protein Y032_0036g3246 [Ancylostoma ceylanicum];hypothetical protein Y032_0078g1210 [Ancylostoma ceylanicum];hypothetical protein Y032_0126g1311 [Ancylostoma ceylanicum];hypothetical protein Y032_0126g13…	c14263_g3_i13;c14263_g3_i12;c11572_g1_i3;c11572_g1_i2;c11572_g1_i1;c11232_g1_i6;c11232_g1_i5;c11232_g1_i2;c11232_g1_i1
chitinase activity [GO:0004568]	8	NECAME_04536;ANCCEY_01524;ANCCEY_01524;Acey_s0093.g2637 Y032_0093g2637;ANCCEY_01524;NECAME_04536;NECAME_04536;ANCCEY_01524	glycosyl hydrolase, family 18 [Necator americanus];chitin binding Peritrophin-A domain protein [Ancylostoma ceylanicum];chitin binding Peritrophin-A domain protein [Ancylostoma ceylanicum];hypothetical protein Y032_0093g2637 [Ancylostoma ceylanicum];chitin binding Peritrophin-A domain protein [Ancylostoma ceylanicum];glycosyl hydrolase, family 18 [Necator americanus];glycosyl hydrolase, family 18…	c12556_g1_i9;c12556_g1_i6;c12556_g1_i4;c12556_g1_i3;c12556_g1_i15;c12556_g1_i14;c12556_g1_i13;c12556_g1_i11
chitin catabolic process [GO:0006032]	8	NECAME_04536;ANCCEY_01524;ANCCEY_01524;Acey_s0093.g2637 Y032_0093g2637;ANCCEY_01524;NECAME_04536;NECAME_04536;ANCCEY_01524	glycosyl hydrolase, family 18 [Necator americanus];chitin binding Peritrophin-A domain protein [Ancylostoma ceylanicum];chitin binding Peritrophin-A domain protein [Ancylostoma ceylanicum];hypothetical protein Y032_0093g2637 [Ancylostoma ceylanicum];chitin binding Peritrophin-A domain protein [Ancylostoma ceylanicum];glycosyl hydrolase, family 18 [Necator americanus];glycosyl hydrolase, family 18…	c12556_g1_i9;c12556_g1_i6;c12556_g1_i4;c12556_g1_i3;c12556_g1_i15;c12556_g1_i14;c12556_g1_i13;c12556_g1_i11
glycolytic process [GO:0006096]	7	ANCCEY_02606;LOAG_17731;Cre-gpd-3 CRE_00433;ANCCEY_04901;LOAG_17731;LOAG_06198;aldo-2 F01F1.12	glyceraldehyde-3-phosphate dehydrogenase, type I [Ancylostoma ceylanicum];glyceraldehyde-3-phosphate dehydrogenase [Loa loa];CRE-GPD-3 protein;triose-phosphate isomerase [Ancylostoma ceylanicum];glyceraldehyde-3-phosphate dehydrogenase [Loa loa];hypothetical protein;aldolase Ce2 [Caenorhabditis elegans]	c9561_g1_i1;c9397_g1_i1;c9022_g1_i1;c8497_g1_i1;c7481_g1_i1;c6366_g1_i1;c5794_g1_i1
ATP binding [GO:0005524]	7	M513_02876 M514_02876;Cre-abcf-1 CRE_27470;LOAG_06198;LOAG_17053;Acey_s0222.g2635 Y032_0222g2635;THAOC_02038;rca2	hypothetical protein M513_02876 [Trichuris suis];CRE-ABCF-1 protein;hypothetical protein;actin-1 [Loa loa];hypothetical protein Y032_0222g2635 [Ancylostoma ceylanicum];hypothetical protein THAOC_02038 [Thalassiosira oceanica];ribulose bisphosphate carboxylase/oxygenase activase 2 (chloroplast) [Nicotiana attenuata]	c9565_g1_i1;c8009_g1_i1;c6366_g1_i1;c13531_g3_i1;c12559_g1_i1;c7903_g1_i1;c11346_g1_i1
large ribosomal subunit [GO:0015934]	7	D918_08089 M513_11129 M514_11129;WBGene00102277 PRIPAC_6717;LOAG_12216;D918_08089 M513_11129 M514_11129;CELE_Y37E3.8 Y37E3.8;LOAG_07738;LOAG_02792	hypothetical protein M513_11129 [Trichuris suis];ribosomal protein [Pristionchus pacificus];60S ribosomal protein L10a;hypothetical protein M513_11129 [Trichuris suis];Protein Y37E3.8;60S ribosomal protein L13a [Loa loa];60S ribosomal protein L8 [Loa loa]	c9870_g1_i1;c8588_g1_i1;c7277_g1_i1;c6408_g1_i1;c24315_g1_i1;c18356_g1_i1;c11873_g1_i1
photosynthesis, light harvesting [GO:0009765]	6	Lhcf14 PHATR_25893;LHCP42 Esi_0458_0015;Lhcb1*9;Lhcb1*6;Fcp1;Fcp1	fucoxanthin chlorophyll a/c protein, lhcf type;Light harvesting complex protein [Ectocarpus siliculosus];PREDICTED: chlorophyll a-b binding protein 40, chloroplastic-like [Nicotiana sylvestris];PREDICTED: chlorophyll a-b binding protein 40, chloroplastic-like [Nicotiana sylvestris];fucoxanthin chlorophyll a /c binding protein [Heterosigma akashiwo];fucoxanthin chlorophyll a /c binding protein [He…	c8106_g1_i1;c20724_g1_i1;c12788_g1_i2;c12788_g1_i1;c11301_g2_i1;c11301_g1_i2
protein-chromophore linkage [GO:0018298]	6	Lhcf14 PHATR_25893;LHCP42 Esi_0458_0015;Lhcb1*9;Lhcb1*6;Fcp1;Fcp1	fucoxanthin chlorophyll a/c protein, lhcf type;Light harvesting complex protein [Ectocarpus siliculosus];PREDICTED: chlorophyll a-b binding protein 40, chloroplastic-like [Nicotiana sylvestris];PREDICTED: chlorophyll a-b binding protein 40, chloroplastic-like [Nicotiana sylvestris];fucoxanthin chlorophyll a /c binding protein [Heterosigma akashiwo];fucoxanthin chlorophyll a /c binding protein [He…	c8106_g1_i1;c20724_g1_i1;c12788_g1_i2;c12788_g1_i1;c11301_g2_i1;c11301_g1_i2
chlorophyll binding [GO:0016168]	6	Lhcf14 PHATR_25893;LHCP42 Esi_0458_0015;Lhcb1*9;Lhcb1*6;Fcp1;Fcp1	fucoxanthin chlorophyll a/c protein, lhcf type;Light harvesting complex protein [Ectocarpus siliculosus];PREDICTED: chlorophyll a-b binding protein 40, chloroplastic-like [Nicotiana sylvestris];PREDICTED: chlorophyll a-b binding protein 40, chloroplastic-like [Nicotiana sylvestris];fucoxanthin chlorophyll a /c binding protein [Heterosigma akashiwo];fucoxanthin chlorophyll a /c binding protein [He…	c8106_g1_i1;c20724_g1_i1;c12788_g1_i2;c12788_g1_i1;c11301_g2_i1;c11301_g1_i2
photosystem II [GO:0009523]	6	Lhcf14 PHATR_25893;LHCP42 Esi_0458_0015;Lhcb1*9;Lhcb1*6;Fcp1;Fcp1	fucoxanthin chlorophyll a/c protein, lhcf type;Light harvesting complex protein [Ectocarpus siliculosus];PREDICTED: chlorophyll a-b binding protein 40, chloroplastic-like [Nicotiana sylvestris];PREDICTED: chlorophyll a-b binding protein 40, chloroplastic-like [Nicotiana sylvestris];fucoxanthin chlorophyll a /c binding protein [Heterosigma akashiwo];fucoxanthin chlorophyll a /c binding protein [He…	c8106_g1_i1;c20724_g1_i1;c12788_g1_i2;c12788_g1_i1;c11301_g2_i1;c11301_g1_i2
chitin binding [GO:0008061]	5	ANCCEY_01524;ANCCEY_01524;Acey_s0093.g2637 Y032_0093g2637;ANCCEY_01524;ANCCEY_01524	chitin binding Peritrophin-A domain protein [Ancylostoma ceylanicum];chitin binding Peritrophin-A domain protein [Ancylostoma ceylanicum];hypothetical protein Y032_0093g2637 [Ancylostoma ceylanicum];chitin binding Peritrophin-A domain protein [Ancylostoma ceylanicum];chitin binding Peritrophin-A domain protein [Ancylostoma ceylanicum]	c12556_g1_i6;c12556_g1_i4;c12556_g1_i3;c12556_g1_i15;c12556_g1_i11
extracellular region [GO:0005576]	5	ANCCEY_01524;ANCCEY_01524;Acey_s0093.g2637 Y032_0093g2637;ANCCEY_01524;ANCCEY_01524	chitin binding Peritrophin-A domain protein [Ancylostoma ceylanicum];chitin binding Peritrophin-A domain protein [Ancylostoma ceylanicum];hypothetical protein Y032_0093g2637 [Ancylostoma ceylanicum];chitin binding Peritrophin-A domain protein [Ancylostoma ceylanicum];chitin binding Peritrophin-A domain protein [Ancylostoma ceylanicum]	c12556_g1_i6;c12556_g1_i4;c12556_g1_i3;c12556_g1_i15;c12556_g1_i11
GTP binding [GO:0005525]	5	Cbn-arf-3 CAEBREN_00449;NECAME_03381;Acey_s0222.g2635 Y032_0222g2635;NA;Acey_s0033.g2775 Y032_0033g2775	CBN-ARF-3 protein [Caenorhabditis brenneri];elongation factor 2 [Necator americanus];hypothetical protein Y032_0222g2635 [Ancylostoma ceylanicum];RecName: Full=Tubulin beta chain; AltName: Full=Beta-tubulin;hypothetical protein Y032_0033g2775 [Ancylostoma ceylanicum]	c9470_g1_i1;c9368_g1_i1;c12559_g1_i1;c12089_g1_i1;c10687_g1_i1
nucleus [GO:0005634]	5	Acey_s0158.g3224 Acey_s0158.g3228 ANCCEY_02857 ANCCEY_02861 Y032_0158g3224 Y032_0158g3228;Acey_s0143.g2382 Acey_s0001.g154 Acey_s0143.g2385 Acey_s0143.g2396 ANCCEY_01704 ANCCEY_06746 ANCCEY_13680 ANCCEY_13685 Y032_0001g154 Y032_0143g2382 Y032_0143g2385 Y032_0143g2396;Acey_s0143.g2382 Acey_s0001.g154 Acey_s0143.g2385 Acey_s0143.g2396 ANCCEY_01704 ANCCEY_06746 ANCCEY_13680 ANCCEY_13685 Y032_0001g15…	core histone H2A/H2B/H3/H4 [Ancylostoma ceylanicum];core histone H2A/H2B/H3/H4 [Ancylostoma ceylanicum];core histone H2A/H2B/H3/H4 [Ancylostoma ceylanicum];hypothetical protein CAEBREN_29925 [Caenorhabditis brenneri];ubiquitin/ribosomal fusion protein [Caenorhabditis elegans]	c13665_g6_i1;c13665_g2_i2;c13665_g2_i1;c10332_g1_i1;c10184_g1_i2
cytoplasm [GO:0005737]	5	Acey_s0222.g2635 Y032_0222g2635;NA;CBG10559 CBG_10559;Acey_s0033.g2775 Y032_0033g2775;32645	hypothetical protein Y032_0222g2635 [Ancylostoma ceylanicum];RecName: Full=Tubulin beta chain; AltName: Full=Beta-tubulin;Hypothetical protein CBG10559;hypothetical protein Y032_0033g2775 [Ancylostoma ceylanicum];hypothetical protein	c12559_g1_i1;c12089_g1_i1;c10945_g1_i4;c10687_g1_i1;c10107_g1_i1
GTPase activity [GO:0003924]	4	NECAME_03381;Acey_s0222.g2635 Y032_0222g2635;NA;Acey_s0033.g2775 Y032_0033g2775	elongation factor 2 [Necator americanus];hypothetical protein Y032_0222g2635 [Ancylostoma ceylanicum];RecName: Full=Tubulin beta chain; AltName: Full=Beta-tubulin;hypothetical protein Y032_0033g2775 [Ancylostoma ceylanicum]	c9368_g1_i1;c12559_g1_i1;c12089_g1_i1;c10687_g1_i1
NAD binding [GO:0051287]	4	ANCCEY_02606;LOAG_17731;Cre-gpd-3 CRE_00433;LOAG_17731	glyceraldehyde-3-phosphate dehydrogenase, type I [Ancylostoma ceylanicum];glyceraldehyde-3-phosphate dehydrogenase [Loa loa];CRE-GPD-3 protein;glyceraldehyde-3-phosphate dehydrogenase [Loa loa]	c9561_g1_i1;c9397_g1_i1;c9022_g1_i1;c7481_g1_i1
transferase activity, transferring hexosyl groups [GO:0016758]	4	Acey_s0083.g1657 Y032_0083g1657;ANCCEY_04932;Acey_s0066.g3732 Y032_0066g3732;ugt-20 CELE_K08B4.4 K08B4.4	hypothetical protein Y032_0083g1657 [Ancylostoma ceylanicum];glycosyltransferase family 28 protein [Ancylostoma ceylanicum];hypothetical protein Y032_0066g3732 [Ancylostoma ceylanicum];Protein UGT-20	c14300_g3_i7;c10015_g1_i4;c10015_g1_i3;c10015_g1_i2
DNA binding [GO:0003677]	4	Acey_s0158.g3224 Acey_s0158.g3228 ANCCEY_02857 ANCCEY_02861 Y032_0158g3224 Y032_0158g3228;Acey_s0143.g2382 Acey_s0001.g154 Acey_s0143.g2385 Acey_s0143.g2396 ANCCEY_01704 ANCCEY_06746 ANCCEY_13680 ANCCEY_13685 Y032_0001g154 Y032_0143g2382 Y032_0143g2385 Y032_0143g2396;Acey_s0143.g2382 Acey_s0001.g154 Acey_s0143.g2385 Acey_s0143.g2396 ANCCEY_01704 ANCCEY_06746 ANCCEY_13680 ANCCEY_13685 Y032_0001g15…	core histone H2A/H2B/H3/H4 [Ancylostoma ceylanicum];core histone H2A/H2B/H3/H4 [Ancylostoma ceylanicum];core histone H2A/H2B/H3/H4 [Ancylostoma ceylanicum];hypothetical protein CAEBREN_29925 [Caenorhabditis brenneri]	c13665_g6_i1;c13665_g2_i2;c13665_g2_i1;c10332_g1_i1
glyceraldehyde-3-phosphate dehydrogenase (NAD+) (phosphorylating) activity [GO:0004365]	4	ANCCEY_02606;LOAG_17731;Cre-gpd-3 CRE_00433;LOAG_17731	glyceraldehyde-3-phosphate dehydrogenase, type I [Ancylostoma ceylanicum];glyceraldehyde-3-phosphate dehydrogenase [Loa loa];CRE-GPD-3 protein;glyceraldehyde-3-phosphate dehydrogenase [Loa loa]	c9561_g1_i1;c9397_g1_i1;c9022_g1_i1;c7481_g1_i1
substrate-specific transmembrane transporter activity [GO:0022891]	4	NECAME_12958;NECAME_12958;NECAME_12958;NECAME_12958	transporter, major facilitator family protein [Necator americanus];transporter, major facilitator family protein [Necator americanus];transporter, major facilitator family protein [Necator americanus];transporter, major facilitator family protein [Necator americanus]	c11575_g1_i8;c11575_g1_i7;c11575_g1_i4;c11575_g1_i3
transporter activity [GO:0005215]	4	CAEBREN_12318 CAEBREN_21779;Acey_s0226.g2768 Y032_0226g2768;Acey_s0226.g2768 Y032_0226g2768;B0285.6	hypothetical protein CAEBREN_12318 [Caenorhabditis brenneri];hypothetical protein Y032_0226g2768 [Ancylostoma ceylanicum];hypothetical protein Y032_0226g2768 [Ancylostoma ceylanicum];B0285.6 [Caenorhabditis elegans]	c7655_g1_i1;c12820_g1_i2;c12820_g1_i1;c10968_g1_i5
glucose metabolic process [GO:0006006]	4	ANCCEY_02606;LOAG_17731;Cre-gpd-3 CRE_00433;LOAG_17731	glyceraldehyde-3-phosphate dehydrogenase, type I [Ancylostoma ceylanicum];glyceraldehyde-3-phosphate dehydrogenase [Loa loa];CRE-GPD-3 protein;glyceraldehyde-3-phosphate dehydrogenase [Loa loa]	c9561_g1_i1;c9397_g1_i1;c9022_g1_i1;c7481_g1_i1
transferase activity [GO:0016740]	4	Acey_s0002.g728 Y032_0002g728;cysl-3 R08E5.2;Acey_s0002.g728 Y032_0002g728;LOAG_11536	hypothetical protein Y032_0002g728 [Ancylostoma ceylanicum];Protein CYSL-3;hypothetical protein Y032_0002g728 [Ancylostoma ceylanicum];fatty acid elongation protein 3	c9840_g1_i4;c9840_g1_i3;c9840_g1_i1;c8721_g1_i1
NADP binding [GO:0050661]	4	ANCCEY_02606;LOAG_17731;Cre-gpd-3 CRE_00433;LOAG_17731	glyceraldehyde-3-phosphate dehydrogenase, type I [Ancylostoma ceylanicum];glyceraldehyde-3-phosphate dehydrogenase [Loa loa];CRE-GPD-3 protein;glyceraldehyde-3-phosphate dehydrogenase [Loa loa]	c9561_g1_i1;c9397_g1_i1;c9022_g1_i1;c7481_g1_i1
transmembrane transport [GO:0055085]	4	CAEBREN_12318 CAEBREN_21779;Acey_s0226.g2768 Y032_0226g2768;Acey_s0226.g2768 Y032_0226g2768;B0285.6	hypothetical protein CAEBREN_12318 [Caenorhabditis brenneri];hypothetical protein Y032_0226g2768 [Ancylostoma ceylanicum];hypothetical protein Y032_0226g2768 [Ancylostoma ceylanicum];B0285.6 [Caenorhabditis elegans]	c7655_g1_i1;c12820_g1_i2;c12820_g1_i1;c10968_g1_i5
nucleosome [GO:0000786]	4	Acey_s0158.g3224 Acey_s0158.g3228 ANCCEY_02857 ANCCEY_02861 Y032_0158g3224 Y032_0158g3228;Acey_s0143.g2382 Acey_s0001.g154 Acey_s0143.g2385 Acey_s0143.g2396 ANCCEY_01704 ANCCEY_06746 ANCCEY_13680 ANCCEY_13685 Y032_0001g154 Y032_0143g2382 Y032_0143g2385 Y032_0143g2396;Acey_s0143.g2382 Acey_s0001.g154 Acey_s0143.g2385 Acey_s0143.g2396 ANCCEY_01704 ANCCEY_06746 ANCCEY_13680 ANCCEY_13685 Y032_0001g15…	core histone H2A/H2B/H3/H4 [Ancylostoma ceylanicum];core histone H2A/H2B/H3/H4 [Ancylostoma ceylanicum];core histone H2A/H2B/H3/H4 [Ancylostoma ceylanicum];hypothetical protein CAEBREN_29925 [Caenorhabditis brenneri]	c13665_g6_i1;c13665_g2_i2;c13665_g2_i1;c10332_g1_i1
serine-type endopeptidase activity [GO:0004252]	3	Acey_s0029.g1955 Y032_0029g1955;Acey_s0029.g1955 Y032_0029g1955;Acey_s0029.g1955 Y032_0029g1955	hypothetical protein Y032_0029g1955 [Ancylostoma ceylanicum];hypothetical protein Y032_0029g1955 [Ancylostoma ceylanicum];hypothetical protein Y032_0029g1955 [Ancylostoma ceylanicum]	c13105_g1_i6;c13105_g1_i4;c13105_g1_i10
translational elongation [GO:0006414]	3	CAEBREN_18564;CAEBREN_18564;Cre-rla-1 CRE_03961	hypothetical protein CAEBREN_18564 [Caenorhabditis brenneri];hypothetical protein CAEBREN_18564 [Caenorhabditis brenneri];CRE-RLA-1 protein	c9645_g1_i1;c8960_g1_i1;c1205_g1_i1
cysteine synthase activity [GO:0004124]	3	Acey_s0002.g728 Y032_0002g728;cysl-3 R08E5.2;Acey_s0002.g728 Y032_0002g728	hypothetical protein Y032_0002g728 [Ancylostoma ceylanicum];Protein CYSL-3;hypothetical protein Y032_0002g728 [Ancylostoma ceylanicum]	c9840_g1_i4;c9840_g1_i3;c9840_g1_i1
mitochondrial inner membrane [GO:0005743]	3	CAEBREN_12318 CAEBREN_21779;Acey_s0226.g2768 Y032_0226g2768;Acey_s0226.g2768 Y032_0226g2768	hypothetical protein CAEBREN_12318 [Caenorhabditis brenneri];hypothetical protein Y032_0226g2768 [Ancylostoma ceylanicum];hypothetical protein Y032_0226g2768 [Ancylostoma ceylanicum]	c7655_g1_i1;c12820_g1_i2;c12820_g1_i1
extracellular space [GO:0005615]	3	CBG06539 CBG_06539;NECAME_05454;NECAME_05454	Hypothetical protein CBG06539;trypsin Inhibitor like cysteine rich domain protein [Necator americanus];trypsin Inhibitor like cysteine rich domain protein [Necator americanus]	c10553_g2_i1;c10426_g1_i6;c10426_g1_i3
cysteine biosynthetic process from serine [GO:0006535]	3	Acey_s0002.g728 Y032_0002g728;cysl-3 R08E5.2;Acey_s0002.g728 Y032_0002g728	hypothetical protein Y032_0002g728 [Ancylostoma ceylanicum];Protein CYSL-3;hypothetical protein Y032_0002g728 [Ancylostoma ceylanicum]	c9840_g1_i4;c9840_g1_i3;c9840_g1_i1
rRNA binding [GO:0019843]	3	NECAME_02149;LOAG_12353;LOAG_16960	ribosomal protein S4 [Necator americanus];40S ribosomal protein S9;60S ribosomal protein L9 [Loa loa]	c8984_g1_i1;c8215_g1_i1;c10068_g1_i1
reductive pentose-phosphate cycle [GO:0019253]	2	RBCS;RBCS	PREDICTED: ribulose bisphosphate carboxylase small chain, chloroplastic [Nicotiana sylvestris];PREDICTED: ribulose bisphosphate carboxylase small chain, chloroplastic [Nicotiana sylvestris]	c11363_g1_i3;c11363_g1_i1
transport [GO:0006810]	2	ANCCEY_11033;NECAME_03685	hypothetical protein ANCCEY_11033 [Ancylostoma ceylanicum];CRAL/TRIO domain protein [Necator americanus]	c9638_g1_i1;c12621_g1_i6
protein polymerization [GO:0051258]	2	Acey_s0222.g2635 Y032_0222g2635;NA	hypothetical protein Y032_0222g2635 [Ancylostoma ceylanicum];RecName: Full=Tubulin beta chain; AltName: Full=Beta-tubulin	c12559_g1_i1;c12089_g1_i1
iron ion binding [GO:0005506]	2	CBG10559 CBG_10559;NAEGRDRAFT_44819 NAEGRDRAFT_81770 NAEGRDRAFT_83016	Hypothetical protein CBG10559;hypothetical protein	c10945_g1_i4;c10844_g1_i1
lipid binding [GO:0008289]	2	ANCCEY_01788;ANCCEY_01788	hypothetical protein ANCCEY_01788 [Ancylostoma ceylanicum];hypothetical protein ANCCEY_01788 [Ancylostoma ceylanicum]	c12866_g1_i7;c12866_g1_i1
ribulose-bisphosphate carboxylase activity [GO:0016984]	2	RBCS;RBCS	PREDICTED: ribulose bisphosphate carboxylase small chain, chloroplastic [Nicotiana sylvestris];PREDICTED: ribulose bisphosphate carboxylase small chain, chloroplastic [Nicotiana sylvestris]	c11363_g1_i3;c11363_g1_i1
microtubule [GO:0005874]	2	Acey_s0222.g2635 Y032_0222g2635;NA	hypothetical protein Y032_0222g2635 [Ancylostoma ceylanicum];RecName: Full=Tubulin beta chain; AltName: Full=Beta-tubulin	c12559_g1_i1;c12089_g1_i1
monooxygenase activity [GO:0004497]	2	RBCS;RBCS	PREDICTED: ribulose bisphosphate carboxylase small chain, chloroplastic [Nicotiana sylvestris];PREDICTED: ribulose bisphosphate carboxylase small chain, chloroplastic [Nicotiana sylvestris]	c11363_g1_i3;c11363_g1_i1
rRNA processing [GO:0006364]	2	PRIPAC_12057;PRIPAC_12057	ribosomal protein [Pristionchus pacificus];ribosomal protein [Pristionchus pacificus]	c9307_g1_i1;c7545_g1_i1
calcium ion binding [GO:0005509]	2	CAEBREN_08963 CAEBREN_09584;psbO Naga_100313g2	hypothetical protein CAEBREN_08963 [Caenorhabditis brenneri];oxygen-evolving enhancer protein [Nannochloropsis gaditana]	c8952_g1_i1;c10563_g1_i1
photorespiration [GO:0009853]	2	RBCS;RBCS	PREDICTED: ribulose bisphosphate carboxylase small chain, chloroplastic [Nicotiana sylvestris];PREDICTED: ribulose bisphosphate carboxylase small chain, chloroplastic [Nicotiana sylvestris]	c11363_g1_i3;c11363_g1_i1
translation elongation factor activity [GO:0003746]	2	NECAME_03381;Acey_s0033.g2775 Y032_0033g2775	elongation factor 2 [Necator americanus];hypothetical protein Y032_0033g2775 [Ancylostoma ceylanicum]	c9368_g1_i1;c10687_g1_i1
photosystem I [GO:0009522]	2	Lhcb1*9;Lhcb1*6	PREDICTED: chlorophyll a-b binding protein 40, chloroplastic-like [Nicotiana sylvestris];PREDICTED: chlorophyll a-b binding protein 40, chloroplastic-like [Nicotiana sylvestris]	c12788_g1_i2;c12788_g1_i1
nucleotide binding [GO:0000166]	2	LOAG_02835;Cre-rps-24 CRE_31383	60S ribosomal protein L23a;CRE-RPS-24 protein	c67_g1_i1;c5379_g1_i1
cysteine-type peptidase activity [GO:0008234]	2	NECAME_15684;CAEBREN_20420	papain family cysteine protease [Necator americanus];hypothetical protein CAEBREN_20420 [Caenorhabditis brenneri]	c8999_g1_i1;c16445_g1_i1
ribosomal small subunit biogenesis [GO:0042274]	2	PRIPAC_12057;PRIPAC_12057	ribosomal protein [Pristionchus pacificus];ribosomal protein [Pristionchus pacificus]	c9307_g1_i1;c7545_g1_i1
cytosolic small ribosomal subunit [GO:0022627]	2	PRIPAC_12057;PRIPAC_12057	ribosomal protein [Pristionchus pacificus];ribosomal protein [Pristionchus pacificus]	c9307_g1_i1;c7545_g1_i1
structural constituent of cytoskeleton [GO:0005200]	2	Acey_s0222.g2635 Y032_0222g2635;NA	hypothetical protein Y032_0222g2635 [Ancylostoma ceylanicum];RecName: Full=Tubulin beta chain; AltName: Full=Beta-tubulin	c12559_g1_i1;c12089_g1_i1
ATPase activity [GO:0016887]	2	Cre-abcf-1 CRE_27470;Acey_s0222.g2635 Y032_0222g2635	CRE-ABCF-1 protein;hypothetical protein Y032_0222g2635 [Ancylostoma ceylanicum]	c8009_g1_i1;c12559_g1_i1
structural constituent of cuticle [GO:0042302]	2	NECAME_10947;Acey_s0001.g210 Y032_0001g210	nematode cuticle collagen domain protein [Necator americanus];hypothetical protein Y032_0001g210 [Ancylostoma ceylanicum]	c7951_g1_i1;c4665_g1_i1
dynein complex [GO:0030286]	1	Acey_s0222.g2635 Y032_0222g2635	hypothetical protein Y032_0222g2635 [Ancylostoma ceylanicum]	c12559_g1_i1
hydrolase activity [GO:0016787]	1	CELE_D1022.5 D1022.5	D1022.5 [Caenorhabditis elegans]	c9482_g1_i1
inositol catabolic process [GO:0019310]	1	CBG10559 CBG_10559	Hypothetical protein CBG10559	c10945_g1_i4
oxygen transporter activity [GO:0005344]	1	NAEGRDRAFT_44819 NAEGRDRAFT_81770 NAEGRDRAFT_83016	hypothetical protein	c10844_g1_i1
isomerase activity [GO:0016853]	1	Acey_s0151.g2809 ANCCEY_02199 Y032_0151g2809	protein disulfide-isomerase domain protein [Ancylostoma ceylanicum]	c11562_g1_i2
heme binding [GO:0020037]	1	Acey_s0004.g1997 ANCCEY_08925 Y032_0004g1997	cytochrome b5-like Heme/Steroid binding domain protein [Ancylostoma ceylanicum]	c8994_g1_i3
microtubule-based movement [GO:0007018]	1	Acey_s0222.g2635 Y032_0222g2635	hypothetical protein Y032_0222g2635 [Ancylostoma ceylanicum]	c12559_g1_i1
intracellular [GO:0005622]	1	Cbn-arf-3 CAEBREN_00449	CBN-ARF-3 protein [Caenorhabditis brenneri]	c9470_g1_i1
small GTPase mediated signal transduction [GO:0007264]	1	Cbn-arf-3 CAEBREN_00449	CBN-ARF-3 protein [Caenorhabditis brenneri]	c9470_g1_i1
GTPase activator activity [GO:0005096]	1	32645	hypothetical protein	c10107_g1_i1
photosystem II oxygen evolving complex [GO:0009654]	1	psbO Naga_100313g2	oxygen-evolving enhancer protein [Nannochloropsis gaditana]	c10563_g1_i1
microtubule-based process [GO:0007017]	1	NA	RecName: Full=Tubulin beta chain; AltName: Full=Beta-tubulin	c12089_g1_i1
serine-type carboxypeptidase activity [GO:0004185]	1	Acey_s0049.g1805 Y032_0049g1805	hypothetical protein Y032_0049g1805 [Ancylostoma ceylanicum]	c9735_g1_i1
UTP biosynthetic process [GO:0006228]	1	THAOC_02038	hypothetical protein THAOC_02038 [Thalassiosira oceanica]	c7903_g1_i1
intrinsic component of the cytoplasmic side of the plasma membrane [GO:0031235]	1	32645	hypothetical protein	c10107_g1_i1
lysosome [GO:0005764]	1	CBG06539 CBG_06539	Hypothetical protein CBG06539	c10553_g2_i1
photosynthesis [GO:0015979]	1	psbO Naga_100313g2	oxygen-evolving enhancer protein [Nannochloropsis gaditana]	c10563_g1_i1
microtubule motor activity [GO:0003777]	1	Acey_s0222.g2635 Y032_0222g2635	hypothetical protein Y032_0222g2635 [Ancylostoma ceylanicum]	c12559_g1_i1
cell redox homeostasis [GO:0045454]	1	Acey_s0151.g2809 ANCCEY_02199 Y032_0151g2809	protein disulfide-isomerase domain protein [Ancylostoma ceylanicum]	c11562_g1_i2
extrinsic component of membrane [GO:0019898]	1	psbO Naga_100313g2	oxygen-evolving enhancer protein [Nannochloropsis gaditana]	c10563_g1_i1
sodium ion transport [GO:0006814]	1	B0285.6	B0285.6 [Caenorhabditis elegans]	c10968_g1_i5
cysteine-type endopeptidase activity [GO:0004197]	1	CBG06539 CBG_06539	Hypothetical protein CBG06539	c10553_g2_i1
fructose-bisphosphate aldolase activity [GO:0004332]	1	aldo-2 F01F1.12	aldolase Ce2 [Caenorhabditis elegans]	c5794_g1_i1
positive regulation of GTPase activity [GO:0043547]	1	32645	hypothetical protein	c10107_g1_i1
fatty acid biosynthetic process [GO:0006633]	1	LOAG_11536	fatty acid elongation protein 3	c8721_g1_i1
triose-phosphate isomerase activity [GO:0004807]	1	ANCCEY_04901	triose-phosphate isomerase [Ancylostoma ceylanicum]	c8497_g1_i1
G-protein coupled receptor activity [GO:0004930]	1	Acey_s0532.g3046 Y032_0532g3046	hypothetical protein Y032_0532g3046 [Ancylostoma ceylanicum]	c23319_g1_i1
cell [GO:0005623]	1	Acey_s0151.g2809 ANCCEY_02199 Y032_0151g2809	protein disulfide-isomerase domain protein [Ancylostoma ceylanicum]	c11562_g1_i2
collagen trimer [GO:0005581]	1	NECAME_10947	nematode cuticle collagen domain protein [Necator americanus]	c7951_g1_i1
oxidoreductase activity, acting on CH-OH group of donors [GO:0016614]	1	PITG_07303	carbohydrate-binding protein, putative	c9877_g1_i1
signal transduction [GO:0007165]	1	32645	hypothetical protein	c10107_g1_i1
negative regulation of Ras protein signal transduction [GO:0046580]	1	32645	hypothetical protein	c10107_g1_i1
transmembrane transporter activity [GO:0022857]	1	Acey_s0093.g2636 Y032_0093g2636	hypothetical protein Y032_0093g2636 [Ancylostoma ceylanicum]	c12556_g1_i7
gluconeogenesis [GO:0006094]	1	ANCCEY_04901	triose-phosphate isomerase [Ancylostoma ceylanicum]	c8497_g1_i1
CTP biosynthetic process [GO:0006241]	1	THAOC_02038	hypothetical protein THAOC_02038 [Thalassiosira oceanica]	c7903_g1_i1
inositol oxygenase activity [GO:0050113]	1	CBG10559 CBG_10559	Hypothetical protein CBG10559	c10945_g1_i4
alcohol dehydrogenase (NAD) activity [GO:0004022]	1	sodh-2 K12G11.4	SODH-2 [Caenorhabditis elegans]	c11140_g2_i1
ribosome biogenesis [GO:0042254]	1	Acey_s0063.g3476 Y032_0063g3476	hypothetical protein Y032_0063g3476 [Ancylostoma ceylanicum]	c10454_g1_i1
neuropeptide signaling pathway [GO:0007218]	1	NECAME_13924	hypothetical protein NECAME_13924 [Necator americanus]	c13959_g1_i2
GTP biosynthetic process [GO:0006183]	1	THAOC_02038	hypothetical protein THAOC_02038 [Thalassiosira oceanica]	c7903_g1_i1
phosphoglycerate kinase activity [GO:0004618]	1	LOAG_06198	hypothetical protein	c6366_g1_i1
ribonucleoprotein complex [GO:0030529]	1	Acey_s0063.g3476 Y032_0063g3476	hypothetical protein Y032_0063g3476 [Ancylostoma ceylanicum]	c10454_g1_i1
flavin adenine dinucleotide binding [GO:0050660]	1	PITG_07303	carbohydrate-binding protein, putative	c9877_g1_i1
proteolysis involved in cellular protein catabolic process [GO:0051603]	1	CBG06539 CBG_06539	Hypothetical protein CBG06539	c10553_g2_i1
photosystem II stabilization [GO:0042549]	1	psbO Naga_100313g2	oxygen-evolving enhancer protein [Nannochloropsis gaditana]	c10563_g1_i1
nucleoside diphosphate kinase activity [GO:0004550]	1	THAOC_02038	hypothetical protein THAOC_02038 [Thalassiosira oceanica]	c7903_g1_i1
