# Supplementary material for: Deciphering the mechanism of anhydrobiosis in the entomopathogenic nematode Heterorhabditis indica through comparative transcriptomics
Source: PLoS One. 2022 Oct 27;17(10):e0275342. doi: 10.1371/journal.pone.0275342 (PMC9612587; doi:10.1371/journal.pone.0275342)
Supplement: S3 File — (XLSX) [file pone.0275342.s005.xlsx]

## Sheet: Ant-oxidant defense
Ant-oxidant defense
Superoxide dismutase
Significance	Fold_change	P_value	Adj_Pvalue	F2_Read_Count	F2_FPKM	A1_Read_Count	A1_FPKM	Transcript_ID	Length_Transcript	# Total_A,# Total_C,# Total_G,#Total_T	GC%	NCBI Accession	% Identity	E-value	Uniprot Accession	Gene ID	Gene Symbol	Gene Description	Protein ID	Status	Protein names	Gene names	Organism	Length	EC number	Domain [CC]	Gene ontology (GO)	Gene ontology IDs	Protein families	Pathway	Cross-reference (InterPro)	Developmental stage	Temperature dependence	Tissue specificity	pH dependence	Cross-reference (KEGG)	Cross-reference (PDB)	Cross-reference (RefSeq)	Cross-reference (eggNOG)	Cross-reference (OrthoDB)	Cross-reference (BioCyc)	Cross-reference (BRENDA)	Cross-reference (UniPathway)	Cross-reference (PANTHER)	Cross-reference (Pfam)	Cross-reference (TIGRFAMs)	Cross-reference (PROSITE)	Cross-reference (TAIR)	Subcellular location [CC]
Upregulated in A1	Inf	0	0.000410712	0	0	576	526.433	c30511_g1_i1	547	149114151133	48.4461	568288801	56	9e-52	W2T7H1	NA	NA	copper/zinc superoxide dismutase [Necator americanus]	ETN77116.1	unreviewed	Superoxide dismutase [Cu-Zn] (EC 1.15.1.1)	NECAME_11252	Necator americanus (Human hookworm)	180	1.15.1.1	NA	metal ion binding [GO:0046872]; superoxide dismutase activity [GO:0004784]	GO:0046872; GO:0004784	Cu-Zn superoxide dismutase family	NA	IPR018152;IPR001424;	NA	NA	NA	NA	NA	NA	NA	NA	NA	NA	NA	NA	NA	PF00080;	NA	PS00087;PS00332;	NA	NA
Upregulated in A1	Inf	0	0.000469435	0	0	562	513.638	c23137_g1_i1	727	177174177199	48.2806	730376840	48	4e-57	NA	NA	NA	superoxide dismutase [Mn] [Trichuris suis]	KHJ47804.1	NA	NA	NA	Trichuris suis(N/A)	NA	NA	NA	NA	NA	NA	NA	NA	NA	NA	NA	NA	NA	NA	NA	NA	NA
Upregulated in A1	Inf	0.00081	0.0667439	0	0	193	176.392	c23100_g1_i1	998	268213271246	48.497	126275128	51	1e-90	A3GH92	4851641	SOD4.2	Mn-superoxide dismutase	126275128	unreviewed	Mn-superoxide dismutase (EC 1.15.1.1) (Fragment)	SOD4.2 PICST_87011	Scheffersomyces stipitis (strain ATCC 58785 / CBS 6054 / NBRC 10063 / NRRL Y-11545) (Yeast) (Pichia stipitis)	296	1.15.1.1	NA	metal ion binding [GO:0046872]; superoxide dismutase activity [GO:0004784]	GO:0046872; GO:0004784	NA	NA	IPR001189;IPR019832;	NA	NA	NA	NA	pic:PICST_87011;	NA	XP_001387038.1;	NA	EOG75B8GQ;	NA	NA	NA	PTHR11404;	PF02777;	NA	NA	NA	NA
Upregulated in A1	Inf	0.00379	0.197251	0	0	136	124.297	c541_g1_i1	805	186192181246	46.3354	126136667	71	3e-117	A3LVR9	4839297	SOD4.1	mitochondrial 37S ribosomal protein RSM26	126136667	unreviewed	Manganese superoxide dismutase	SOD4.1 PICST_60889	Scheffersomyces stipitis (strain ATCC 58785 / CBS 6054 / NBRC 10063 / NRRL Y-11545) (Yeast) (Pichia stipitis)	261	NA	NA	metal ion binding [GO:0046872]; superoxide dismutase activity [GO:0004784]	GO:0046872; GO:0004784	NA	NA	IPR001189;IPR019832;IPR019831;	NA	NA	NA	NA	pic:PICST_60889;	NA	XP_001384857.1;	NA	EOG75B8GQ;	NA	NA	NA	PTHR11404;	PF02777;	NA	NA	NA	NA
Glutathione peroxidase
Significance	Fold_change	P_value	Adj_Pvalue	F2_Read_Count	F2_FPKM	A1_Read_Count	A1_FPKM	Transcript_ID	Length_Transcript	# Total_A,# Total_C,# Total_G,#Total_T	GC%	NCBI Accession	% Identity	E-value	Uniprot Accession	Gene ID	Gene Symbol	Gene Description	Protein ID	Status	Protein names	Gene names	Organism	Length	EC number	Domain [CC]	Gene ontology (GO)	Gene ontology IDs	Protein families	Pathway	Cross-reference (InterPro)	Developmental stage	Temperature dependence	Tissue specificity	pH dependence	Cross-reference (KEGG)	Cross-reference (PDB)	Cross-reference (RefSeq)	Cross-reference (eggNOG)	Cross-reference (OrthoDB)	Cross-reference (BioCyc)	Cross-reference (BRENDA)	Cross-reference (UniPathway)	Cross-reference (PANTHER)	Cross-reference (Pfam)	Cross-reference (TIGRFAMs)	Cross-reference (PROSITE)	Cross-reference (TAIR)	Subcellular location [CC]
Upregulated in A1	Inf	0.0018	0.116999	0	0	162	148.059	c35224_g1_i1	540	166,92,125,157	40.1852	308452473	47	5e-49	E3NRB3	9814171	CRE_18339	hypothetical protein	308452473	unreviewed	Glutathione peroxidase	CRE_18339	Caenorhabditis remanei (Caenorhabditis vulgaris)	160	NA	NA	glutathione peroxidase activity [GO:0004602]; response to oxidative stress [GO:0006979]	GO:0004602; GO:0006979	Glutathione peroxidase family	NA	IPR000889;IPR029759;IPR029760;IPR012336;	NA	NA	NA	NA	NA	NA	XP_003089059.1;	NA	NA	NA	NA	NA	PTHR11592;	PF00255;	NA	PS00460;PS00763;PS51355;	NA	NA
glutathione S- transferase
Significance	Fold_change	P_value	Adj_Pvalue	F2_Read_Count	F2_FPKM	A1_Read_Count	A1_FPKM	Transcript_ID	Length_Transcript	# Total_A,# Total_C,# Total_G,#Total_T	GC%	NCBI Accession	% Identity	E-value	Uniprot Accession	Gene ID	Gene Symbol	Gene Description	Protein ID	Status	Protein names	Gene names	Organism	Length	EC number	Domain [CC]	Gene ontology (GO)	Gene ontology IDs	Protein families	Pathway	Cross-reference (InterPro)	Developmental stage	Temperature dependence	Tissue specificity	pH dependence	Cross-reference (KEGG)	Cross-reference (PDB)	Cross-reference (RefSeq)	Cross-reference (eggNOG)	Cross-reference (OrthoDB)	Cross-reference (BioCyc)	Cross-reference (BRENDA)	Cross-reference (UniPathway)	Cross-reference (PANTHER)	Cross-reference (Pfam)	Cross-reference (TIGRFAMs)	Cross-reference (PROSITE)	Cross-reference (TAIR)	Subcellular location [CC]
Upregulated in A1	Inf	0.00917	0.353936	0	0	108	98.7063	c6910_g1_i1	778	205183158232	43.8303	255726486	47	8e-69	C5M7U4	8297584	CTRG_02466	similar to potential ER-associated glutathione S-transferase	255726486	unreviewed	Putative uncharacterized protein	CTRG_02466	Candida tropicalis (strain ATCC MYA-3404 / T1) (Yeast)	273	NA	NA	NA	NA	GST superfamily	NA	IPR010987;IPR004045;IPR004046;IPR012336;	NA	NA	NA	NA	ctp:CTRG_02466;	NA	XP_002548169.1;	NA	EOG7BZW43;	NA	NA	NA	NA	PF00043;PF13409;	NA	PS50405;PS50404;	NA	NA
Upregulated in A1	Inf	0.00731	0.30745	0	0	115	105.104	c17734_g1_i1	1250	374255286335	43.28	150865629	94	0	A3LW46	4839493	URE2	glutathione S- transferase, nitrogen catabolite repression regulator	150865629	unreviewed	Protein URE2	URE2 PICST_46914	Scheffersomyces stipitis (strain ATCC 58785 / CBS 6054 / NBRC 10063 / NRRL Y-11545) (Yeast) (Pichia stipitis)	311	NA	NA	transcription corepressor activity [GO:0003714]; transferase activity [GO:0016740]; nitrate assimilation [GO:0042128]; regulation of nitrogen utilization [GO:0006808]	GO:0042128; GO:0006808; GO:0003714; GO:0016740	GST superfamily	NA	IPR010987;IPR004045;IPR004046;IPR012336;IPR017298;	NA	NA	NA	NA	pic:PICST_46914;	NA	XP_001384931.2;	NA	EOG7KWSWX;	NA	NA	NA	NA	PF00043;PF02798;	NA	PS50405;PS50404;	NA	NA
glucose-6-phosphate dehydrogenase
Significance	Fold_change	P_value	Adj_Pvalue	F2_Read_Count	F2_FPKM	A1_Read_Count	A1_FPKM	Transcript_ID	Length_Transcript	# Total_A,# Total_C,# Total_G,#Total_T	GC%	NCBI Accession	% Identity	E-value	Uniprot Accession	Gene ID	Gene Symbol	Gene Description	Protein ID	Status	Protein names	Gene names	Organism	Length	EC number	Domain [CC]	Gene ontology (GO)	Gene ontology IDs	Protein families	Pathway	Cross-reference (InterPro)	Developmental stage	Temperature dependence	Tissue specificity	pH dependence	Cross-reference (KEGG)	Cross-reference (PDB)	Cross-reference (RefSeq)	Cross-reference (eggNOG)	Cross-reference (OrthoDB)	Cross-reference (BioCyc)	Cross-reference (BRENDA)	Cross-reference (UniPathway)	Cross-reference (PANTHER)	Cross-reference (Pfam)	Cross-reference (TIGRFAMs)	Cross-reference (PROSITE)	Cross-reference (TAIR)	Subcellular location [CC]
Upregulated in A1	Inf	3e-05	0.00583074	0	0	348	318.054	c6073_g1_i1	1741	521327428465	43.3659	597835596	50	8e-150	A0A016S4H0	NA	NA	hypothetical protein Y032_0302g1873 [Ancylostoma ceylanicum]	EYB85257.1	unreviewed	Glucose-6-phosphate 1-dehydrogenase (EC 1.1.1.49)	Acey_s0302.g1873 Y032_0302g1873	Ancylostoma ceylanicum	604	1.1.1.49	NA	glucose-6-phosphate dehydrogenase activity [GO:0004345]; NADP binding [GO:0050661]; glucose metabolic process [GO:0006006]; pentose-phosphate shunt [GO:0006098]	GO:0050661; GO:0006006; GO:0004345; GO:0006098	Glucose-6-phosphate dehydrogenase family	PATHWAY: Carbohydrate degradation; pentose phosphate pathway; D-ribulose 5-phosphate from D-glucose 6-phosphate (oxidative stage): step 1/3. {ECO:0000256|RuleBase:RU000497}.	IPR001282;IPR019796;IPR022675;IPR022674;IPR016040;	NA	NA	NA	NA	NA	NA	NA	NA	NA	NA	NA	NA	PTHR23429;	PF02781;PF00479;	TIGR00871;	PS00069;	NA	NA
Peroxiredoxin
Significance	Fold_change	P_value	Adj_Pvalue	F2_Read_Count	F2_FPKM	A1_Read_Count	A1_FPKM	Transcript_ID	Length_Transcript	# Total_A,# Total_C,# Total_G,#Total_T	GC%	NCBI Accession	% Identity	E-value	Uniprot Accession	Gene ID	Gene Symbol	Gene Description	Protein ID	Status	Protein names	Gene names	Organism	Length	EC number	Domain [CC]	Gene ontology (GO)	Gene ontology IDs	Protein families	Pathway	Cross-reference (InterPro)	Developmental stage	Temperature dependence	Tissue specificity	pH dependence	Cross-reference (KEGG)	Cross-reference (PDB)	Cross-reference (RefSeq)	Cross-reference (eggNOG)	Cross-reference (OrthoDB)	Cross-reference (BioCyc)	Cross-reference (BRENDA)	Cross-reference (UniPathway)	Cross-reference (PANTHER)	Cross-reference (Pfam)	Cross-reference (TIGRFAMs)	Cross-reference (PROSITE)	Cross-reference (TAIR)	Subcellular location [CC]
Upregulated in A1	Inf	0.00149	0.103333	0	0	169	154.457	c24792_g1_i1	605	185145121154	43.9669	255730617	60	4e-62	C5MEN8	8301073	CTRG_04543	similar to potential peroxiredoxin	255730617	unreviewed	Putative uncharacterized protein	CTRG_04531 CTRG_04543	Candida tropicalis (strain ATCC MYA-3404 / T1) (Yeast)	185	NA	NA	oxidoreductase activity [GO:0016491]	GO:0016491	NA	NA	IPR013740;IPR012336;	NA	NA	NA	NA	ctp:CTRG_04531;ctp:CTRG_04543;	NA	XP_002550233.1;XP_002550245.1;	NA	EOG7X3R3F;	NA	NA	NA	NA	PF08534;	NA	PS51352;	NA	NA
1-Cys peroxiredoxin
Upregulated in A1	Inf	0.00071	0.0614957	0	0	198	180.962	c17669_g1_i1	765	216175177197	46.0131	393911997	46	4e-61	E1FK95	NA	NA	1-Cys peroxiredoxin [Loa loa]	EFO27158.2	unreviewed	1-Cys peroxiredoxin	LOAG_01320	Loa loa (Eye worm) (Filaria loa)	235	NA	NA	peroxiredoxin activity [GO:0051920]	GO:0051920	NA	NA	IPR000866;IPR024706;IPR019479;IPR012336;	NA	NA	NA	NA	NA	NA	NA	NA	NA	NA	NA	NA	NA	PF10417;PF00578;	NA	PS51352;	NA	NA
Upregulated in A1	Inf	0.0017	0.112858	0	0	164	149.887	c6848_g1_i1	745	184166201194	49.2617	393911997	44	8e-58	E1FK95	NA	NA	1-Cys peroxiredoxin [Loa loa]	EFO27158.2	unreviewed	1-Cys peroxiredoxin	LOAG_01320	Loa loa (Eye worm) (Filaria loa)	235	NA	NA	peroxiredoxin activity [GO:0051920]	GO:0051920	NA	NA	IPR000866;IPR024706;IPR019479;IPR012336;	NA	NA	NA	NA	NA	NA	NA	NA	NA	NA	NA	NA	NA	PF10417;PF00578;	NA	PS51352;	NA	NA
thioredoxin peroxidase
Significance	Fold_change	P_value	Adj_Pvalue	F2_Read_Count	F2_FPKM	A1_Read_Count	A1_FPKM	Transcript_ID	Length_Transcript	# Total_A,# Total_C,# Total_G,#Total_T	GC%	NCBI Accession	% Identity	E-value	Uniprot Accession	Gene ID	Gene Symbol	Gene Description	Protein ID	Status	Protein names	Gene names	Organism	Length	EC number	Domain [CC]	Gene ontology (GO)	Gene ontology IDs	Protein families	Pathway	Cross-reference (InterPro)	Developmental stage	Temperature dependence	Tissue specificity	pH dependence	Cross-reference (KEGG)	Cross-reference (PDB)	Cross-reference (RefSeq)	Cross-reference (eggNOG)	Cross-reference (OrthoDB)	Cross-reference (BioCyc)	Cross-reference (BRENDA)	Cross-reference (UniPathway)	Cross-reference (PANTHER)	Cross-reference (Pfam)	Cross-reference (TIGRFAMs)	Cross-reference (PROSITE)	Cross-reference (TAIR)	Subcellular location [CC]
Upregulated in A1	Inf	0	1.56672258365439e-06	0	0	1770	1617.69	c29856_g1_i1	628	167154157150	49.5223	307767914	69	1e-96	E1FKB3	9938713	LOAG_01338	thioredoxin peroxidase	307767914	unreviewed	Thioredoxin peroxidase 2	LOAG_01338	Loa loa (Eye worm) (Filaria loa)	199	NA	NA	peroxidase activity [GO:0004601]; peroxiredoxin activity [GO:0051920]	GO:0004601; GO:0051920	NA	NA	IPR000866;IPR024706;IPR019479;IPR012336;	NA	NA	NA	NA	loa:LOAG_01338;	NA	XP_003136925.1;	NA	NA	NA	NA	NA	NA	PF10417;PF00578;	NA	PS51352;	NA	NA
Thioredoxin reductase
Significance	Fold_change	P_value	Adj_Pvalue	F2_Read_Count	F2_FPKM	A1_Read_Count	A1_FPKM	Transcript_ID	Length_Transcript	# Total_A,# Total_C,# Total_G,#Total_T	GC%	NCBI Accession	% Identity	E-value	Uniprot Accession	Gene ID	Gene Symbol	Gene Description	Protein ID	Status	Protein names	Gene names	Organism	Length	EC number	Domain [CC]	Gene ontology (GO)	Gene ontology IDs	Protein families	Pathway	Cross-reference (InterPro)	Developmental stage	Temperature dependence	Tissue specificity	pH dependence	Cross-reference (KEGG)	Cross-reference (PDB)	Cross-reference (RefSeq)	Cross-reference (eggNOG)	Cross-reference (OrthoDB)	Cross-reference (BioCyc)	Cross-reference (BRENDA)	Cross-reference (UniPathway)	Cross-reference (PANTHER)	Cross-reference (Pfam)	Cross-reference (TIGRFAMs)	Cross-reference (PROSITE)	Cross-reference (TAIR)	Subcellular location [CC]
Upregulated in A1	Inf	0	0.000176385	0	0	672	614.172	c628_g1_i1	997	261265223248	48.9468	308448654	43	5e-73	E3NV60	9816285	CRE_30337	hypothetical protein	308448654	unreviewed	Thioredoxin reductase (EC 1.8.1.9)	CRE_30337	Caenorhabditis remanei (Caenorhabditis vulgaris)	324	1.8.1.9	NA	cytoplasm [GO:0005737]; flavin adenine dinucleotide binding [GO:0050660]; thioredoxin-disulfide reductase activity [GO:0004791]; removal of superoxide radicals [GO:0019430]	GO:0005737; GO:0050660; GO:0019430; GO:0004791	Class-II pyridine nucleotide-disulfide oxidoreductase family	NA	IPR008255;IPR023753;IPR001327;IPR000103;IPR005982;	NA	NA	NA	NA	NA	NA	XP_003087711.1;	NA	NA	NA	NA	NA	NA	PF00070;PF07992;	TIGR01292;	PS00573;	NA	NA
Peroxismal biogenesis factors
Significance	Fold_change	P_value	Adj_Pvalue	F2_Read_Count	F2_FPKM	A1_Read_Count	A1_FPKM	Transcript_ID	Length_Transcript	# Total_A,# Total_C,# Total_G,#Total_T	GC%	NCBI Accession	% Identity	E-value	Uniprot Accession	Gene ID	Gene Symbol	Gene Description	Protein ID	Status	Protein names	Gene names	Organism	Length	EC number	Domain [CC]	Gene ontology (GO)	Gene ontology IDs	Protein families	Pathway	Cross-reference (InterPro)	Developmental stage	Temperature dependence	Tissue specificity	pH dependence	Cross-reference (KEGG)	Cross-reference (PDB)	Cross-reference (RefSeq)	Cross-reference (eggNOG)	Cross-reference (OrthoDB)	Cross-reference (BioCyc)	Cross-reference (BRENDA)	Cross-reference (UniPathway)	Cross-reference (PANTHER)	Cross-reference (Pfam)	Cross-reference (TIGRFAMs)	Cross-reference (PROSITE)	Cross-reference (TAIR)	Subcellular location [CC]
Upregulated in A1	Inf	0.00121	0.089426	0	0	177	161.769	c22903_g1_i1	1446	445279288434	39.2116	68484370	54	1e-135	Q59WE3	3644484	PEX3	likely peroxin 3 similar to P.angusta PER9 (AAC49471) and to S. cerevisiae PEX3 (YDR329C) peroxisomal integral membrane protein required for peroxisome biogenesis	68484370	unreviewed	Likely peroxisomal integral membrane protein Pex3 (Peroxin-3)	PEX3 CaO19.4426 I503_00723	Candida albicans (strain SC5314 / ATCC MYA-2876) (Yeast)	463	NA	NA	integral component of peroxisomal membrane [GO:0005779]; amino acid transmembrane transporter activity [GO:0015171]; amino acid transmembrane transport [GO:0003333]; peroxisome organization [GO:0007031]	GO:0003333; GO:0015171; GO:0005779; GO:0007031	NA	NA	IPR006966;	NA	NA	NA	NA	cal:CaO19.4426;	NA	XP_713871.1;	NOG271173;	EOG7RJQ17;	NA	NA	NA	NA	PF04882;	NA	NA	NA	NA
Upregulated in A1	Inf	0.00029	0.0323582	0	0	235	214.778	c17106_g1_i1	1202	407224319252	45.1747	150866766	55	2e-98	A3M020	4840873	PEX14	Peroxisomal membrane protein PER10 (Peroxin-14)	150866766	unreviewed	Peroxisomal membrane protein PER10 (Peroxin-14)	PEX14 PICST_85722	Scheffersomyces stipitis (strain ATCC 58785 / CBS 6054 / NBRC 10063 / NRRL Y-11545) (Yeast) (Pichia stipitis)	407	NA	NA	peroxisomal membrane [GO:0005778]; protein import into peroxisome matrix, docking [GO:0016560]	GO:0005778; GO:0016560	NA	NA	IPR025655;IPR006785;	NA	NA	NA	NA	pic:PICST_85722;	NA	XP_001386470.2;	NA	EOG7JX3GH;	NA	NA	NA	PTHR23058;	PF04695;	NA	NA	NA	NA

## Sheet: Detoxification pathway genes
ABC transporters
ABC transporters
Significance	Fold_change	P_value	Adj_Pvalue	F2_Read_Count	F2_FPKM	A1_Read_Count	A1_FPKM	Transcript_ID	Length_Transcript	# Total_A,# Total_C,# Total_G,#Total_T	GC%	NCBI Accession	% Identity	E-value	Uniprot Accession	Gene ID	Gene Symbol	Gene Description	Protein ID	Status	Protein names	Gene names	Organism	Length	EC number	Domain [CC]	Gene ontology (GO)	Gene ontology IDs	Protein families	Pathway	Cross-reference (InterPro)	Developmental stage	Temperature dependence	Tissue specificity	pH dependence	Cross-reference (KEGG)	Cross-reference (PDB)	Cross-reference (RefSeq)	Cross-reference (eggNOG)	Cross-reference (OrthoDB)	Cross-reference (BioCyc)	Cross-reference (BRENDA)	Cross-reference (UniPathway)	Cross-reference (PANTHER)	Cross-reference (Pfam)	Cross-reference (TIGRFAMs)	Cross-reference (PROSITE)	Cross-reference (TAIR)	Subcellular location [CC]
Upregulated in A1	Inf	0.00624	0.277165	0	0	120	109.674	c8007_g1_i1	1604	445309408442	44.7007	309367021	43	3e-134	A8WIV6	NA	NA	Protein CBG23578 [Caenorhabditis briggsae]	CAP20399.2	unreviewed	Protein CBG23578	CBG23578 CBG_23578	Caenorhabditis briggsae	924	NA	NA	integral component of membrane [GO:0016021]; ATP binding [GO:0005524]; ATPase activity, coupled to transmembrane movement of substances [GO:0042626]	GO:0005524; GO:0042626; GO:0016021	ABC transporter superfamily	NA	IPR003593;IPR011527;IPR003439;IPR017871;IPR027417;	NA	NA	NA	NA	NA	NA	NA	NA	EOG7MWGW0;	NA	NA	NA	NA	PF00664;PF00005;	NA	PS50929;PS00211;PS50893;	NA	NA
Upregulated in A1	Inf	0	0.000250793	0	0	631	576.701	c7704_g1_i1	1936	491403523519	47.8306	3880282	46	4e-167	G5EFG4	176771	abcf-2	Protein ABCF-2	3880282	unreviewed	ABCF-2	abcf-2 CELE_T27E9.7 T27E9.7	Caenorhabditis elegans	622	NA	NA	ATP binding [GO:0005524]; ATPase activity [GO:0016887]	GO:0005524; GO:0016887	ABC transporter superfamily	NA	IPR003593;IPR003439;IPR017871;IPR027417;	NA	NA	NA	NA	cel:CELE_T27E9.7;	NA	NP_499779.1;	NA	NA	NA	NA	NA	NA	PF00005;	NA	PS00211;PS50893;	NA	NA
Upregulated in A1	Inf	0.00379	0.197251	0	0	136	124.297	c4818_g2_i1	2266	578492545651	45.7635	597889923	47	2e-43	A0A016WG42	NA	NA	hypothetical protein Y032_0728g1885 [Ancylostoma ceylanicum]	EYC38272.1	unreviewed	Uncharacterized protein	Acey_s0728.g1885 Y032_0728g1885	Ancylostoma ceylanicum	398	NA	NA	integral component of membrane [GO:0016021]; ATP binding [GO:0005524]; ATPase activity, coupled to transmembrane movement of substances [GO:0042626]	GO:0005524; GO:0042626; GO:0016021	ABC transporter superfamily	NA	IPR011527;IPR003439;IPR017871;IPR027417;	NA	NA	NA	NA	NA	NA	NA	NA	NA	NA	NA	NA	NA	PF00664;PF00005;	NA	PS50929;PS00211;PS50893;	NA	NA
Upregulated in A1	40.7904	0.00041	0.0420266	12	13.1299	586	535.573	c14430_g1_i6	3870	1248,720,701,1201	36.7183	341897658	55	0	G0N641	NA	NA	hypothetical protein CAEBREN_25075 [Caenorhabditis brenneri]	EGT53593.1	unreviewed	Putative uncharacterized protein	CAEBREN_25075	Caenorhabditis brenneri (Nematode worm)	1449	NA	NA	integral component of membrane [GO:0016021]; ATP binding [GO:0005524]; ATPase activity, coupled to transmembrane movement of substances [GO:0042626]	GO:0005524; GO:0042626; GO:0016021	ABC transporter superfamily	NA	IPR003593;IPR011527;IPR003439;IPR017871;IPR027417;	NA	NA	NA	NA	NA	NA	NA	NA	NA	NA	NA	NA	NA	PF00664;PF00005;	NA	PS50929;PS00211;PS50893;	NA	NA
Upregulated in A1	20.7631	0.00627	0.278046	14	15.3182	348	318.054	c14430_g1_i24	2838	924509547858	37.2093	341897658	51	0	G0N641	NA	NA	hypothetical protein CAEBREN_25075 [Caenorhabditis brenneri]	EGT53593.1	unreviewed	Putative uncharacterized protein	CAEBREN_25075	Caenorhabditis brenneri (Nematode worm)	1449	NA	NA	integral component of membrane [GO:0016021]; ATP binding [GO:0005524]; ATPase activity, coupled to transmembrane movement of substances [GO:0042626]	GO:0005524; GO:0042626; GO:0016021	ABC transporter superfamily	NA	IPR003593;IPR011527;IPR003439;IPR017871;IPR027417;	NA	NA	NA	NA	NA	NA	NA	NA	NA	NA	NA	NA	NA	PF00664;PF00005;	NA	PS50929;PS00211;PS50893;	NA	NA
Upregulated in A1	86.6623	0.00025	0.0284957	4	4.37662	415	379.288	c14430_g1_i16	3684	1193,683,663,1145	36.5364	341897658	52	0	G0N641	NA	NA	hypothetical protein CAEBREN_25075 [Caenorhabditis brenneri]	EGT53593.1	unreviewed	Putative uncharacterized protein	CAEBREN_25075	Caenorhabditis brenneri (Nematode worm)	1449	NA	NA	integral component of membrane [GO:0016021]; ATP binding [GO:0005524]; ATPase activity, coupled to transmembrane movement of substances [GO:0042626]	GO:0005524; GO:0042626; GO:0016021	ABC transporter superfamily	NA	IPR003593;IPR011527;IPR003439;IPR017871;IPR027417;	NA	NA	NA	NA	NA	NA	NA	NA	NA	NA	NA	NA	NA	PF00664;PF00005;	NA	PS50929;PS00211;PS50893;	NA	NA
Upregulated in A1	20.5787	0.00261	0.151557	22	24.0714	542	495.359	c14430_g1_i13	4421	1467,798,792,1364	35.9647	341897658	52	0	G0N641	NA	NA	hypothetical protein CAEBREN_25075 [Caenorhabditis brenneri]	EGT53593.1	unreviewed	Putative uncharacterized protein	CAEBREN_25075	Caenorhabditis brenneri (Nematode worm)	1449	NA	NA	integral component of membrane [GO:0016021]; ATP binding [GO:0005524]; ATPase activity, coupled to transmembrane movement of substances [GO:0042626]	GO:0005524; GO:0042626; GO:0016021	ABC transporter superfamily	NA	IPR003593;IPR011527;IPR003439;IPR017871;IPR027417;	NA	NA	NA	NA	NA	NA	NA	NA	NA	NA	NA	NA	NA	PF00664;PF00005;	NA	PS50929;PS00211;PS50893;	NA	NA
Upregulated in A1	66.4063	0.0001	0.0149474	8	8.75324	636	581.27	c14430_g1_i10	3821	1225,716,693,1187	36.8752	341897658	52	0	G0N641	NA	NA	hypothetical protein CAEBREN_25075 [Caenorhabditis brenneri]	EGT53593.1	unreviewed	Putative uncharacterized protein	CAEBREN_25075	Caenorhabditis brenneri (Nematode worm)	1449	NA	NA	integral component of membrane [GO:0016021]; ATP binding [GO:0005524]; ATPase activity, coupled to transmembrane movement of substances [GO:0042626]	GO:0005524; GO:0042626; GO:0016021	ABC transporter superfamily	NA	IPR003593;IPR011527;IPR003439;IPR017871;IPR027417;	NA	NA	NA	NA	NA	NA	NA	NA	NA	NA	NA	NA	NA	PF00664;PF00005;	NA	PS50929;PS00211;PS50893;	NA	NA
Upregulated in A1	32.517	0.00085	0.0694743	14	15.3182	545	498.101	c14430_g1_i1	4102	1336,767,740,1259	36.7382	341897658	52	0	G0N641	NA	NA	hypothetical protein CAEBREN_25075 [Caenorhabditis brenneri]	EGT53593.1	unreviewed	Putative uncharacterized protein	CAEBREN_25075	Caenorhabditis brenneri (Nematode worm)	1449	NA	NA	integral component of membrane [GO:0016021]; ATP binding [GO:0005524]; ATPase activity, coupled to transmembrane movement of substances [GO:0042626]	GO:0005524; GO:0042626; GO:0016021	ABC transporter superfamily	NA	IPR003593;IPR011527;IPR003439;IPR017871;IPR027417;	NA	NA	NA	NA	NA	NA	NA	NA	NA	NA	NA	NA	NA	PF00664;PF00005;	NA	PS50929;PS00211;PS50893;	NA	NA
Downregulated
Downregulated in A1	0	0.00146	0.101642	133	145.523	0	0	c8009_g1_i1	1695	485309425476	43.3038	308504077	42	9e-23	E3LNS4	9812878	Cre-abcf-1	CRE-ABCF-1 protein	308504077	unreviewed	CRE-ABCF-1 protein	Cre-abcf-1 CRE_27470	Caenorhabditis remanei (Caenorhabditis vulgaris)	622	NA	NA	ATP binding [GO:0005524]; ATPase activity [GO:0016887]	GO:0005524; GO:0016887	ABC transporter superfamily	NA	IPR003593;IPR003439;IPR017871;IPR027417;	NA	NA	NA	NA	NA	NA	XP_003114222.1;	NA	NA	NA	NA	NA	NA	PF00005;	NA	PS00211;PS50893;	NA	NA
MRP
Significance	Fold_change	P_value	Adj_Pvalue	F2_Read_Count	F2_FPKM	A1_Read_Count	A1_FPKM	Transcript_ID	Length_Transcript	# Total_A,# Total_C,# Total_G,#Total_T	GC%	NCBI Accession	% Identity	E-value	Uniprot Accession	Gene ID	Gene Symbol	Gene Description	Protein ID	Status	Protein names	Gene names	Organism	Length	EC number	Domain [CC]	Gene ontology (GO)	Gene ontology IDs	Protein families	Pathway	Cross-reference (InterPro)	Developmental stage	Temperature dependence	Tissue specificity	pH dependence	Cross-reference (KEGG)	Cross-reference (PDB)	Cross-reference (RefSeq)	Cross-reference (eggNOG)	Cross-reference (OrthoDB)	Cross-reference (BioCyc)	Cross-reference (BRENDA)	Cross-reference (UniPathway)	Cross-reference (PANTHER)	Cross-reference (Pfam)	Cross-reference (TIGRFAMs)	Cross-reference (PROSITE)	Cross-reference (TAIR)	Subcellular location [CC]
Upregulated in A1	36.6696	0.00112	0.0843603	10	10.9416	439	401.223	c14430_g1_i17	231	77,40,52,62	39.8268	308498930	59	2e-07	E3LWK4	9812084	Cre-mrp-8	CRE-MRP-8 protein	308498930	unreviewed	CRE-MRP-8 protein	Cre-mrp-8 CRE_03108	Caenorhabditis remanei (Caenorhabditis vulgaris)	1469	NA	NA	integral component of membrane [GO:0016021]; ATP binding [GO:0005524]; ATPase activity, coupled to transmembrane movement of substances [GO:0042626]	GO:0005524; GO:0042626; GO:0016021	ABC transporter superfamily	NA	IPR003593;IPR011527;IPR003439;IPR017871;IPR027417;	NA	NA	NA	NA	NA	NA	XP_003111651.1;	NA	NA	NA	NA	NA	NA	PF00664;PF00005;	NA	PS50929;PS00211;PS50893;	NA	NA
Upregulated in A1	125.295	0.00624	0.277165	1	1.09416	150	137.092	c14430_g1_i14	1655	568280330477	36.858	268571099	54	1e-103	A8WMT0	8582927	Cbr-mrp-8	C. briggsae CBR-MRP-8 protein	268571099	unreviewed	Protein CBR-MRP-8	mrp-8 Cbr-mrp-8 cbr-mrp-8 CBG00495 CBG_00495	Caenorhabditis briggsae	1125	NA	NA	integral component of membrane [GO:0016021]; ATP binding [GO:0005524]; ATPase activity, coupled to transmembrane movement of substances [GO:0042626]	GO:0005524; GO:0042626; GO:0016021	ABC transporter superfamily	NA	IPR003593;IPR011527;IPR003439;IPR017871;IPR027417;	NA	NA	NA	NA	cbr:CBG00495;	NA	XP_002640933.1;	COG1132;	EOG7MWGW0;	NA	NA	NA	NA	PF00664;PF00005;	NA	PS50929;PS00211;PS50893;	NA	NA
cdr-1
Upregulated in A1	Inf	0.00779	0.320641	0	0	113	103.276	c8756_g2_i1	342	76,70,70,126	40.9357	712882767	69	3e-52	A0A0A4D8I4	NA	NA	multidrug resistance protein CDR1, partial [Candida albicans P75063]	KGU30504.1	unreviewed	Multidrug resistance protein CDR1 (Fragment)	MGM_03091	Candida albicans P75063	321	NA	NA	integral component of membrane [GO:0016021]; ATP binding [GO:0005524]; ATPase activity, coupled to transmembrane movement of substances [GO:0042626]	GO:0005524; GO:0042626; GO:0016021	NA	NA	IPR013525;IPR010929;	NA	NA	NA	NA	NA	NA	NA	NA	NA	NA	NA	NA	NA	PF01061;PF06422;	NA	NA	NA	NA
NHR
Significance	Fold_change	P_value	Adj_Pvalue	F2_Read_Count	F2_FPKM	A1_Read_Count	A1_FPKM	Transcript_ID	Length_Transcript	# Total_A,# Total_C,# Total_G,#Total_T	GC%	NCBI Accession	% Identity	E-value	Uniprot Accession	Gene ID	Gene Symbol	Gene Description	Protein ID	Status	Protein names	Gene names	Organism	Length	EC number	Domain [CC]	Gene ontology (GO)	Gene ontology IDs	Protein families	Pathway	Cross-reference (InterPro)	Developmental stage	Temperature dependence	Tissue specificity	pH dependence	Cross-reference (KEGG)	Cross-reference (PDB)	Cross-reference (RefSeq)	Cross-reference (eggNOG)	Cross-reference (OrthoDB)	Cross-reference (BioCyc)	Cross-reference (BRENDA)	Cross-reference (UniPathway)	Cross-reference (PANTHER)	Cross-reference (Pfam)	Cross-reference (TIGRFAMs)	Cross-reference (PROSITE)	Cross-reference (TAIR)	Subcellular location [CC]
Upregulated in A1	14.9475	0.00397	0.203972	38	41.5779	680	621.484	c14375_g3_i4	1031	250268234279	48.6906	597854049	68	2e-137	A0A016TLE6	NA	NA	hypothetical protein Y032_0093g2625 [Ancylostoma ceylanicum]	EYC03501.1	unreviewed	Uncharacterized protein	Acey_s0093.g2625 Y032_0093g2625	Ancylostoma ceylanicum	610	NA	NA	nucleus [GO:0005634]; sequence-specific DNA binding [GO:0043565]; sequence-specific DNA binding transcription factor activity [GO:0003700]; steroid hormone receptor activity [GO:0003707]; zinc ion binding [GO:0008270]; transcription, DNA-templated [GO:0006351]	GO:0005634; GO:0043565; GO:0003700; GO:0003707; GO:0006351; GO:0008270	Nuclear hormone receptor family	NA	IPR008946;IPR000536;IPR001628;IPR013088;	NA	NA	NA	NA	NA	NA	NA	NA	NA	NA	NA	NA	NA	PF00104;PF00105;	NA	PS00031;PS51030;	NA	NA
Upregulated in A1	24.2237	0.00566	0.260495	11	12.0357	319	291.549	c14375_g3_i6	693	169174180170	51.0823	597854048	81	5e-93	A0A016TLD4	NA	NA	hypothetical protein Y032_0093g2625 [Ancylostoma ceylanicum]	EYC03500.1	unreviewed	Uncharacterized protein	Acey_s0093.g2625 Y032_0093g2625	Ancylostoma ceylanicum	616	NA	NA	nucleus [GO:0005634]; sequence-specific DNA binding [GO:0043565]; sequence-specific DNA binding transcription factor activity [GO:0003700]; steroid hormone receptor activity [GO:0003707]; zinc ion binding [GO:0008270]; transcription, DNA-templated [GO:0006351]	GO:0005634; GO:0043565; GO:0003700; GO:0003707; GO:0006351; GO:0008270	Nuclear hormone receptor family	NA	IPR008946;IPR000536;IPR001628;IPR013088;	NA	NA	NA	NA	NA	NA	NA	NA	NA	NA	NA	NA	NA	PF00104;PF00105;	NA	PS00031;PS51030;	NA	NA
SDR
Significance	Fold_change	P_value	Adj_Pvalue	F2_Read_Count	F2_FPKM	A1_Read_Count	A1_FPKM	Transcript_ID	Length_Transcript	# Total_A,# Total_C,# Total_G,#Total_T	GC%	NCBI Accession	% Identity	E-value	Uniprot Accession	Gene ID	Gene Symbol	Gene Description	Protein ID	Status	Protein names	Gene names	Organism	Length	EC number	Domain [CC]	Gene ontology (GO)	Gene ontology IDs	Protein families	Pathway	Cross-reference (InterPro)	Developmental stage	Temperature dependence	Tissue specificity	pH dependence	Cross-reference (KEGG)	Cross-reference (PDB)	Cross-reference (RefSeq)	Cross-reference (eggNOG)	Cross-reference (OrthoDB)	Cross-reference (BioCyc)	Cross-reference (BRENDA)	Cross-reference (UniPathway)	Cross-reference (PANTHER)	Cross-reference (Pfam)	Cross-reference (TIGRFAMs)	Cross-reference (PROSITE)	Cross-reference (TAIR)	Subcellular location [CC]
Upregulated in A1	Inf	0	9.38744610276324e-07	0	0	2142	1957.67	c16813_g1_i1	413	104,83,114,112	47.6998	568293053	49	8e-06	W2TE30	NA	NA	oxidoreductase, short chain dehydrogenase/reductase family protein [Necator americanus]	ETN80300.1	unreviewed	Oxidoreductase, short chain dehydrogenase/reductase family protein	NECAME_02432	Necator americanus (Human hookworm)	383	NA	NA	oxidoreductase activity [GO:0016491]	GO:0016491	NA	NA	IPR002198;IPR002347;IPR016040;IPR020904;IPR003033;	NA	NA	NA	NA	NA	NA	NA	NA	NA	NA	NA	NA	NA	PF00106;PF02036;	NA	PS00061;	NA	NA
Upregulated in A1	22.7201	0.00372	0.19566	15	16.4123	408	372.89	c12389_g1_i1	776	204184147241	42.6546	568294686	47	6e-30	W2TJZ5	NA	NA	oxidoreductase, short chain dehydrogenase/reductase family protein [Necator americanus]	ETN81501.1	unreviewed	Oxidoreductase, short chain dehydrogenase/reductase family protein	NECAME_08469	Necator americanus (Human hookworm)	939	NA	NA	oxidoreductase activity [GO:0016491]	GO:0016491	NA	NA	IPR002198;IPR002347;IPR016040;IPR009060;	NA	NA	NA	NA	NA	NA	NA	NA	NA	NA	NA	NA	NA	PF00106;	NA	NA	NA	NA
Downregulated
Downregulated in A1	0.0743828	0.0032	0.175127	831	909.243	74	67.6321	c13538_g4_i3	1783	517357364545	40.4375	510863780	65	6e-114	A0A0D6M6H5	NA	NA	oxidoreductase, short chain dehydrogenase/reductase family protein [Ancylostoma ceylanicum]	EPB79088.1	unreviewed	Oxidoreductase, short chain dehydrogenase/reductase family protein	ANCCEY_01841	Ancylostoma ceylanicum	272	NA	NA	oxidoreductase activity [GO:0016491]	GO:0016491	NA	NA	IPR002198;IPR002347;IPR016040;	NA	NA	NA	NA	NA	NA	NA	NA	NA	NA	NA	NA	NA	NA	NA	NA	NA	NA
Downregulated in A1	0.0525713	0.00202	0.127814	572	625.857	36	32.9021	c13538_g4_i2	1233	380251220382	38.1995	510863780	58	6e-107	A0A0D6M6H5	NA	NA	oxidoreductase, short chain dehydrogenase/reductase family protein [Ancylostoma ceylanicum]	EPB79088.1	unreviewed	Oxidoreductase, short chain dehydrogenase/reductase family protein	ANCCEY_01841	Ancylostoma ceylanicum	272	NA	NA	oxidoreductase activity [GO:0016491]	GO:0016491	NA	NA	IPR002198;IPR002347;IPR016040;	NA	NA	NA	NA	NA	NA	NA	NA	NA	NA	NA	NA	NA	NA	NA	NA	NA	NA
UDP-glucuronosyltransferase
Significance	Fold_change	P_value	Adj_Pvalue	F2_Read_Count	F2_FPKM	A1_Read_Count	A1_FPKM	Transcript_ID	Length_Transcript	# Total_A,# Total_C,# Total_G,#Total_T	GC%	NCBI Accession	% Identity	E-value	Uniprot Accession	Gene ID	Gene Symbol	Gene Description	Protein ID	Status	Protein names	Gene names	Organism	Length	EC number	Domain [CC]	Gene ontology (GO)	Gene ontology IDs	Protein families	Pathway	Cross-reference (InterPro)	Developmental stage	Temperature dependence	Tissue specificity	pH dependence	Cross-reference (KEGG)	Cross-reference (PDB)	Cross-reference (RefSeq)	Cross-reference (eggNOG)	Cross-reference (OrthoDB)	Cross-reference (BioCyc)	Cross-reference (BRENDA)	Cross-reference (UniPathway)	Cross-reference (PANTHER)	Cross-reference (Pfam)	Cross-reference (TIGRFAMs)	Cross-reference (PROSITE)	Cross-reference (TAIR)	Subcellular location [CC]
Downregulated in A1	0.0850768	0.00623	0.277165	648	709.013	66	60.3205	c10015_g1_i4	1929	613358343615	36.3401	510860554	46	9e-117	A0A0D6M0Z7	NA	NA	glycosyltransferase family 28 protein [Ancylostoma ceylanicum]	EPB76011.1	unreviewed	UDP-glucuronosyltransferase (EC 2.4.1.17)	ANCCEY_04932	Ancylostoma ceylanicum	448	2.4.1.17	NA	transferase activity, transferring hexosyl groups [GO:0016758]	GO:0016758	UDP-glycosyltransferase family	NA	IPR002213;	NA	NA	NA	NA	NA	NA	NA	NA	NA	NA	NA	NA	PTHR11926;	PF00201;	NA	PS00375;	NA	SUBCELLULAR LOCATION: Membrane {ECO:0000256|RuleBase:RU362059}; Single-pass membrane protein {ECO:0000256|RuleBase:RU362059}.
Downregulated in A1	0.0914195	0.00733	0.307812	667	729.802	73	66.7181	c10015_g1_i3	1806	571343328564	37.1539	597858954	43	1e-141	A0A016TZ78	NA	NA	hypothetical protein Y032_0066g3732 [Ancylostoma ceylanicum]	EYC08379.1	unreviewed	UDP-glucuronosyltransferase (EC 2.4.1.17)	Acey_s0066.g3732 Y032_0066g3732	Ancylostoma ceylanicum	516	2.4.1.17	NA	transferase activity, transferring hexosyl groups [GO:0016758]	GO:0016758	UDP-glycosyltransferase family	NA	IPR002213;	NA	NA	NA	NA	NA	NA	NA	NA	NA	NA	NA	NA	PTHR11926;	PF00201;	NA	PS00375;	NA	SUBCELLULAR LOCATION: Membrane {ECO:0000256|RuleBase:RU362059}; Single-pass membrane protein {ECO:0000256|RuleBase:RU362059}.

## Sheet: Signal Transduction
Small GTPases
ARF
Upregulated in A1	Inf	0	8.92995812949094e-05	0	0	765	699.169	c15771_g1_i1	804	229159191225	43.5323	308497764	83	6e-107	E3LYX2	9826005	Cre-arf-1.2	CRE-ARF-1.2 protein	308497764	unreviewed	CRE-ARF-1.2 protein	Cre-arf-1.2 CRE_04726	Caenorhabditis remanei (Caenorhabditis vulgaris)	181	NA	NA	intracellular [GO:0005622]; GTP binding [GO:0005525]; small GTPase mediated signal transduction [GO:0007264]	GO:0005525; GO:0005622; GO:0007264	Small GTPase superfamily, Arf family	NA	IPR027417;IPR005225;IPR024156;IPR006689;	NA	NA	NA	NA	NA	NA	XP_003111069.1;	NA	NA	NA	NA	NA	NA	PF00025;	TIGR00231;	PS51417;	NA	NA
Upregulated in A1	Inf	0.00686	0.295976	0	0	117	106.932	c29938_g1_i1	1233	373293283284	46.7153	393908139	45	1e-35	E1FYN3	NA	NA	GTP-ase activating protein for Arf containing protein [Loa loa]	EFO22476.2	unreviewed	GTP-ase activating protein for Arf containing protein	LOAG_06011	Loa loa (Eye worm) (Filaria loa)	511	NA	NA	GTPase activator activity [GO:0005096]; metal ion binding [GO:0046872]	GO:0005096; GO:0046872	NA	NA	IPR001164;	NA	NA	NA	NA	NA	NA	NA	NA	NA	NA	NA	NA	NA	PF01412;	NA	PS50115;	NA	NA
Upregulated in A1	Inf	0.00831	0.334198	0	0	111	101.448	c24704_g1_i1	745	204149192200	45.7718	597835025	58	1e-70	A0A016S215	NA	NA	hypothetical protein Y032_0311g2131 [Ancylostoma ceylanicum]	EYB84695.1	unreviewed	Uncharacterized protein	Acey_s0311.g2131 Y032_0311g2131	Ancylostoma ceylanicum	195	NA	NA	intracellular [GO:0005622]; GTP binding [GO:0005525]; small GTPase mediated signal transduction [GO:0007264]	GO:0005525; GO:0005622; GO:0007264	Small GTPase superfamily, Arf family	NA	IPR027417;IPR005225;IPR024156;IPR006689;	NA	NA	NA	NA	NA	NA	NA	NA	NA	NA	NA	NA	NA	PF00025;	TIGR00231;	PS51417;	NA	NA
Upregulated in A1	21.857	0.00299	0.167225	18	19.6948	471	430.469	c14792_g3_i11	410	159,79,54,118	32.439	597842076	75	5e-35	A0A016SLR7	NA	NA	hypothetical protein Y032_0203g1808 [Ancylostoma ceylanicum]	EYB91638.1	unreviewed	Uncharacterized protein	Acey_s0203.g1808 Y032_0203g1808	Ancylostoma ceylanicum	1819	NA	NA	ARF guanyl-nucleotide exchange factor activity [GO:0005086]	GO:0005086	NA	NA	IPR016024;IPR023394;IPR000904;	NA	NA	NA	NA	NA	NA	NA	NA	NA	NA	NA	NA	NA	PF01369;	NA	PS50190;	NA	NA
Upregulated in A1	20.6969	0.00379	0.197251	18	19.6948	446	407.62	c14792_g3_i2	363	114,69,59,121	35.2617	597842076	95	7e-43	A0A016SLR7	NA	NA	hypothetical protein Y032_0203g1808 [Ancylostoma ceylanicum]	EYB91638.1	unreviewed	Uncharacterized protein	Acey_s0203.g1808 Y032_0203g1808	Ancylostoma ceylanicum	1819	NA	NA	ARF guanyl-nucleotide exchange factor activity [GO:0005086]	GO:0005086	NA	NA	IPR016024;IPR023394;IPR000904;	NA	NA	NA	NA	NA	NA	NA	NA	NA	NA	NA	NA	NA	PF01369;	NA	PS50190;	NA	NA
Rho
Upregulated in A1	Inf	1e-05	0.0024417	0	0	412	376.546	c24184_g1_i1	652	175185132160	48.6196	568290625	72	2e-93	W2TC46	NA	NA	Ras family protein [Necator americanus]	ETN78582.1	unreviewed	Ras family protein	NECAME_10243	Necator americanus (Human hookworm)	192	NA	NA	intracellular [GO:0005622]; membrane [GO:0016020]; GTP binding [GO:0005525]; small GTPase mediated signal transduction [GO:0007264]	GO:0005525; GO:0005622; GO:0016020; GO:0007264	Small GTPase superfamily, Rho family	NA	IPR027417;IPR005225;IPR001806;IPR003578;	NA	NA	NA	NA	NA	NA	NA	NA	NA	NA	NA	NA	NA	PF00071;	TIGR00231;	PS51420;	NA	NA
Upregulated in A1	Inf	0.00356	0.189241	0	0	138	126.125	c24811_g1_i1	795	182221186206	51.195	597890833	78	2e-109	A0A016WJF6	NA	NA	hypothetical protein Y032_0674g1414 [Ancylostoma ceylanicum]	EYC39128.1	unreviewed	Uncharacterized protein	Acey_s0674.g1414 Y032_0674g1414	Ancylostoma ceylanicum	201	NA	NA	intracellular [GO:0005622]; membrane [GO:0016020]; GTP binding [GO:0005525]; small GTPase mediated signal transduction [GO:0007264]	GO:0005525; GO:0005622; GO:0016020; GO:0007264	Small GTPase superfamily, Rho family	NA	IPR027417;IPR005225;IPR001806;IPR003578;	NA	NA	NA	NA	NA	NA	NA	NA	NA	NA	NA	NA	NA	PF00071;	TIGR00231;	PS51420;	NA	NA
Upregulated in A1	32.235	0.00033	0.0350987	22	24.0714	849	775.941	c13561_g2_i2	2575	765548439823	38.3301	597849222	73	0	A0A016T7W9	NA	NA	hypothetical protein Y032_0129g1513 [Ancylostoma ceylanicum]	EYB98709.1	unreviewed	Uncharacterized protein	Acey_s0129.g1513 Y032_0129g1513	Ancylostoma ceylanicum	1110	NA	NA	intracellular [GO:0005622]; Rho guanyl-nucleotide exchange factor activity [GO:0005089]; small GTPase mediated signal transduction [GO:0007264]	GO:0005089; GO:0005622; GO:0007264	NA	NA	IPR000219;IPR009072;IPR011993;IPR001849;IPR000651;IPR023578;IPR001895;	NA	NA	NA	NA	NA	NA	NA	NA	NA	NA	NA	NA	NA	PF00169;PF00617;PF00618;PF00621;	NA	PS50010;PS50003;PS50009;PS50212;	NA	NA
Upregulated in A1	29.843	0.00229	0.13869	11	12.0357	393	359.181	c13561_g2_i5	1799	510389296604	38.0767	597849223	78	0	A0A016T7K0	NA	NA	hypothetical protein Y032_0129g1513 [Ancylostoma ceylanicum]	EYB98710.1	unreviewed	Uncharacterized protein	Acey_s0129.g1513 Y032_0129g1513	Ancylostoma ceylanicum	1109	NA	NA	intracellular [GO:0005622]; Rho guanyl-nucleotide exchange factor activity [GO:0005089]; small GTPase mediated signal transduction [GO:0007264]	GO:0005089; GO:0005622; GO:0007264	NA	NA	IPR000219;IPR009072;IPR011993;IPR001849;IPR000651;IPR023578;IPR001895;	NA	NA	NA	NA	NA	NA	NA	NA	NA	NA	NA	NA	NA	PF00169;PF00617;PF00618;PF00621;	NA	PS50010;PS50003;PS50009;PS50212;	NA	NA
Upregulated in A1	23.8344	0.00029	0.0322654	103	112.698	2939	2686.09	c14653_g3_i3	4265	1221,1030,681,1333	40.1172	597884968	71	0	A0A016W4V0	NA	NA	hypothetical protein Y032_0001g360 [Ancylostoma ceylanicum]	EYC34327.1	unreviewed	Uncharacterized protein	Acey_s0001.g360 Y032_0001g360	Ancylostoma ceylanicum	2198	NA	NA	intracellular [GO:0005622]; Rho guanyl-nucleotide exchange factor activity [GO:0005089]; intracellular signal transduction [GO:0035556]	GO:0005089; GO:0005622; GO:0035556	NA	NA	IPR001251;IPR000219;IPR001331;IPR011993;IPR001849;IPR001452;IPR018159;	NA	NA	NA	NA	NA	NA	NA	NA	NA	NA	NA	NA	NA	PF13716;PF00621;	NA	PS00741;PS50010;PS50003;	NA	NA
Upregulated in A1	19.0727	0.00533	0.248652	18	19.6948	411	375.632	c13561_g2_i6	2154	635458354707	37.6973	597849221	72	0	A0A016T6X7	NA	NA	hypothetical protein Y032_0129g1513 [Ancylostoma ceylanicum]	EYB98708.1	unreviewed	Uncharacterized protein	Acey_s0129.g1513 Y032_0129g1513	Ancylostoma ceylanicum	1107	NA	NA	intracellular [GO:0005622]; Rho guanyl-nucleotide exchange factor activity [GO:0005089]; small GTPase mediated signal transduction [GO:0007264]	GO:0005089; GO:0005622; GO:0007264	NA	NA	IPR000219;IPR009072;IPR011993;IPR001849;IPR000651;IPR023578;IPR001895;	NA	NA	NA	NA	NA	NA	NA	NA	NA	NA	NA	NA	NA	PF00169;PF00617;PF00618;PF00621;	NA	PS50010;PS50003;PS50009;PS50212;	NA	NA
Upregulated in A1	18.3953	0.00071	0.0615211	134	146.617	2951	2697.06	c14653_g3_i2	5648	1751,1254,882,1761	37.8187	597884968	71	0	A0A016W4V0	NA	NA	hypothetical protein Y032_0001g360 [Ancylostoma ceylanicum]	EYC34327.1	unreviewed	Uncharacterized protein	Acey_s0001.g360 Y032_0001g360	Ancylostoma ceylanicum	2198	NA	NA	intracellular [GO:0005622]; Rho guanyl-nucleotide exchange factor activity [GO:0005089]; intracellular signal transduction [GO:0035556]	GO:0005089; GO:0005622; GO:0035556	NA	NA	IPR001251;IPR000219;IPR001331;IPR011993;IPR001849;IPR001452;IPR018159;	NA	NA	NA	NA	NA	NA	NA	NA	NA	NA	NA	NA	NA	PF13716;PF00621;	NA	PS00741;PS50010;PS50003;	NA	NA
Upregulated in A1	15.9253	0.00116	0.0864214	153	167.406	2917	2665.98	c14653_g3_i1	4987	1508,1113,798,1568	38.3196	597884968	71	0	A0A016W4V0	NA	NA	hypothetical protein Y032_0001g360 [Ancylostoma ceylanicum]	EYC34327.1	unreviewed	Uncharacterized protein	Acey_s0001.g360 Y032_0001g360	Ancylostoma ceylanicum	2198	NA	NA	intracellular [GO:0005622]; Rho guanyl-nucleotide exchange factor activity [GO:0005089]; intracellular signal transduction [GO:0035556]	GO:0005089; GO:0005622; GO:0035556	NA	NA	IPR001251;IPR000219;IPR001331;IPR011993;IPR001849;IPR001452;IPR018159;	NA	NA	NA	NA	NA	NA	NA	NA	NA	NA	NA	NA	NA	PF13716;PF00621;	NA	PS00741;PS50010;PS50003;	NA	NA
Upregulated in A1	13.8584	0.00209	0.130633	88	96.2857	1460	1334.36	c13561_g2_i8	4348	1400,850,754,1344	36.8905	597849223	83	0	A0A016T7K0	NA	NA	hypothetical protein Y032_0129g1513 [Ancylostoma ceylanicum]	EYB98710.1	unreviewed	Uncharacterized protein	Acey_s0129.g1513 Y032_0129g1513	Ancylostoma ceylanicum	1109	NA	NA	intracellular [GO:0005622]; Rho guanyl-nucleotide exchange factor activity [GO:0005089]; small GTPase mediated signal transduction [GO:0007264]	GO:0005089; GO:0005622; GO:0007264	NA	NA	IPR000219;IPR009072;IPR011993;IPR001849;IPR000651;IPR023578;IPR001895;	NA	NA	NA	NA	NA	NA	NA	NA	NA	NA	NA	NA	NA	PF00169;PF00617;PF00618;PF00621;	NA	PS50010;PS50003;PS50009;PS50212;	NA	NA
Upregulated in A1	13.5027	0.00205	0.128999	109	119.263	1762	1610.37	c13561_g2_i3	4833	1565,950,842,1476	37.0784	597849223	81	0	A0A016T7K0	NA	NA	hypothetical protein Y032_0129g1513 [Ancylostoma ceylanicum]	EYB98710.1	unreviewed	Uncharacterized protein	Acey_s0129.g1513 Y032_0129g1513	Ancylostoma ceylanicum	1109	NA	NA	intracellular [GO:0005622]; Rho guanyl-nucleotide exchange factor activity [GO:0005089]; small GTPase mediated signal transduction [GO:0007264]	GO:0005089; GO:0005622; GO:0007264	NA	NA	IPR000219;IPR009072;IPR011993;IPR001849;IPR000651;IPR023578;IPR001895;	NA	NA	NA	NA	NA	NA	NA	NA	NA	NA	NA	NA	NA	PF00169;PF00617;PF00618;PF00621;	NA	PS50010;PS50003;PS50009;PS50212;	NA	NA
Upregulated in A1	12.5991	0.00435	0.216701	60	65.6493	905	827.122	c13561_g2_i4	2496	899436434727	34.8558	510851222	88	1e-174	A0A0D6L815	NA	NA	RasGEF domain protein [Ancylostoma ceylanicum]	EPB67714.1	unreviewed	RasGEF domain protein	ANCCEY_13198	Ancylostoma ceylanicum	1097	NA	NA	intracellular [GO:0005622]; Rho guanyl-nucleotide exchange factor activity [GO:0005089]; small GTPase mediated signal transduction [GO:0007264]	GO:0005089; GO:0005622; GO:0007264	NA	NA	IPR000219;IPR009072;IPR011993;IPR001849;IPR000651;IPR023578;IPR001895;	NA	NA	NA	NA	NA	NA	NA	NA	NA	NA	NA	NA	NA	PF00169;PF00617;PF00618;PF00621;	NA	PS50010;PS50003;PS50009;PS50212;	NA	NA
Upregulated in A1	10.6578	0.00494	0.2372	108	118.169	1378	1259.42	c13561_g2_i1	4423	1436,859,764,1364	36.6946	597849223	81	0	A0A016T7K0	NA	NA	hypothetical protein Y032_0129g1513 [Ancylostoma ceylanicum]	EYB98710.1	unreviewed	Uncharacterized protein	Acey_s0129.g1513 Y032_0129g1513	Ancylostoma ceylanicum	1109	NA	NA	intracellular [GO:0005622]; Rho guanyl-nucleotide exchange factor activity [GO:0005089]; small GTPase mediated signal transduction [GO:0007264]	GO:0005089; GO:0005622; GO:0007264	NA	NA	IPR000219;IPR009072;IPR011993;IPR001849;IPR000651;IPR023578;IPR001895;	NA	NA	NA	NA	NA	NA	NA	NA	NA	NA	NA	NA	NA	PF00169;PF00617;PF00618;PF00621;	NA	PS50010;PS50003;PS50009;PS50212;	NA	NA
Rab
Upregulated in A1	Inf	0.00586	0.266193	0	0	122	111.502	c27406_g1_i1	647	168150134195	43.8949	568286630	54	3e-73	W2T1B4	NA	NA	Ras family protein [Necator americanus]	ETN75349.1	unreviewed	Ras family protein	NECAME_12443	Necator americanus (Human hookworm)	207	NA	NA	intracellular [GO:0005622]; GTP binding [GO:0005525]; protein transport [GO:0015031]; small GTPase mediated signal transduction [GO:0007264]	GO:0005525; GO:0005622; GO:0015031; GO:0007264	Small GTPase superfamily, Rab family	NA	IPR027417;IPR005225;IPR001806;IPR003579;	NA	NA	NA	NA	NA	NA	NA	NA	NA	NA	NA	NA	NA	PF00071;	TIGR00231;	NA	NA	NA
Upregulated in A1	Inf	0.00075	0.0637612	0	0	196	179.134	c15707_g1_i1	1434	407318271438	41.0739	268534954	58	5e-177	A8Y0A6	8574606	Cbr-gdi-1	C. briggsae CBR-GDI-1 protein	268534954	unreviewed	Protein CBR-GDI-1	gdi-1 Cbr-gdi-1 cbr-gdi-1 CBG21516 CBG_21516	Caenorhabditis briggsae	444	NA	NA	Rab GDP-dissociation inhibitor activity [GO:0005093]; protein transport [GO:0015031]	GO:0005093; GO:0015031	NA	NA	IPR018203;IPR000806;	NA	NA	NA	NA	cbr:CBG21516;	NA	XP_002632610.1;	COG5044;	EOG7PP56D;	NA	NA	NA	NA	PF00996;	NA	NA	NA	NA
Upregulated in A1	Inf	0.00265	0.153234	0	0	148	135.264	c23462_g1_i1	560	168129128135	45.8929	126132388	78	2e-80	A3LQI8	4837307	PRA1	Prenylated Rab acceptor 1	126132388	unreviewed	Prenylated Rab acceptor 1	PRA1 PICST_30333	Scheffersomyces stipitis (strain ATCC 58785 / CBS 6054 / NBRC 10063 / NRRL Y-11545) (Yeast) (Pichia stipitis)	173	NA	NA	NA	NA	NA	NA	IPR004895;	NA	NA	NA	NA	pic:PICST_30333;	NA	XP_001382719.1;	NA	EOG75XGVW;	NA	NA	NA	NA	PF03208;	NA	NA	NA	NA
Ran
Upregulated in A1	Inf	0	0.000164252	0	0	681	622.398	c29992_g1_i1	737	205183155194	45.8616	384872616	84	2e-126	P38542	NA	NA	RecName: Full=GTP-binding nuclear protein Ran; AltName: Full=GTPase Ran; AltName: Full=Ras-like protein TC4 [Brugia malayi]	P38542.2	reviewed	GTP-binding nuclear protein Ran (GTPase Ran) (Ras-like protein TC4)	Bm1_44725	Brugia malayi (Filarial nematode worm)	215	NA	NA	nucleus [GO:0005634]; GTP binding [GO:0005525]; GTPase activity [GO:0003924]; intracellular protein transport [GO:0006886]; nucleocytoplasmic transport [GO:0006913]; small GTPase mediated signal transduction [GO:0007264]	GO:0005525; GO:0003924; GO:0006886; GO:0006913; GO:0005634; GO:0007264	Small GTPase superfamily, Ran family	NA	IPR027417;IPR002041;IPR005225;IPR001806;	NA	NA	NA	NA	bmy:Bm1_44725;	NA	XP_001900408.1;	NA	NA	NA	NA	NA	NA	PF00071;	TIGR00231;	PS51418;	NA	SUBCELLULAR LOCATION: Nucleus {ECO:0000250}.
other
Upregulated in A1	Inf	0.00087	0.0703198	0	0	190	173.65	c25954_g1_i1	613	155117163178	45.677	730369160	61	2e-77	A0A0B1PFX4	NA	NA	SarA [Trichuris suis]	KHJ41043.1	unreviewed	SarA	D918_08931	Trichuris suis (pig whipworm)	193	NA	NA	intracellular [GO:0005622]; GTP binding [GO:0005525]; intracellular protein transport [GO:0006886]; small GTPase mediated signal transduction [GO:0007264]	GO:0005525; GO:0005622; GO:0006886; GO:0007264	NA	NA	IPR027417;IPR005225;IPR024156;IPR006689;IPR006687;	NA	NA	NA	NA	NA	NA	NA	NA	NA	NA	NA	NA	NA	PF00025;	TIGR00231;	PS51422;	NA	NA
Others
plc-1
Upregulated in A1	26.66	0.00307	0.170289	12	13.1299	383	350.042	c13835_g1_i3	259	84,53,45,77	37.8378	597856988	86	4e-40	A0A016TVM0	NA	NA	hypothetical protein Y032_0076g1052 [Ancylostoma ceylanicum]	EYC06423.1	unreviewed	Phosphoinositide phospholipase C (EC 3.1.4.11)	Acey_s0076.g1052 Y032_0076g1052	Ancylostoma ceylanicum	1121	3.1.4.11	NA	intracellular [GO:0005622]; guanyl-nucleotide exchange factor activity [GO:0005085]; phosphatidylinositol phospholipase C activity [GO:0004435]; lipid catabolic process [GO:0016042]; small GTPase mediated signal transduction [GO:0007264]	GO:0005085; GO:0005622; GO:0016042; GO:0004435; GO:0007264	NA	NA	IPR011992;IPR001192;IPR028398;IPR017946;IPR015359;IPR000909;IPR023578;IPR001895;	NA	NA	NA	NA	NA	NA	NA	NA	NA	NA	NA	NA	PTHR10336;PTHR10336:SF6;	PF09279;PF00388;PF00617;	NA	PS50007;PS50009;	NA	NA
Upregulated in A1	21.8046	0.00048	0.0456646	154	168.5	4020	3674.07	c13835_g1_i2	1675	502361361451	43.1045	187455724	87	0	G5EEI0	181274	plc-1	Protein PLC-1	187455724	unreviewed	Phosphoinositide phospholipase C (EC 3.1.4.11)	plc-1 CELE_F31B12.1 F31B12.1	Caenorhabditis elegans	1878	3.1.4.11	NA	intracellular [GO:0005622]; guanyl-nucleotide exchange factor activity [GO:0005085]; phosphatidylinositol phospholipase C activity [GO:0004435]; signal transducer activity [GO:0004871]; lipid catabolic process [GO:0016042]; small GTPase mediated signal transduction [GO:0007264]	GO:0005085; GO:0005622; GO:0016042; GO:0004435; GO:0004871; GO:0007264	NA	NA	IPR000008;IPR011992;IPR001192;IPR028398;IPR017946;IPR015359;IPR000909;IPR001711;IPR000159;IPR023578;IPR001895;IPR029071;	NA	NA	NA	NA	NA	NA	NP_001129926.1;	NA	EOG7SN8CX;	NA	NA	NA	PTHR10336;PTHR10336:SF6;	PF00168;PF09279;PF00388;PF00387;PF00788;PF00617;	NA	PS50004;PS50007;PS50008;PS50200;PS50009;	NA	NA
Protein Kinase C_related
Upregulated in A1	Inf	0	9.38744610276324e-07	0	0	2162	1975.95	c23139_g1_i1	998	218256250274	50.7014	307764276	54	3e-119	E1FVP8	9942377	LOAG_04975	activated protein kinase C receptor RACK1	307764276	unreviewed	Guanine nucleotide-binding protein subunit beta-2-like 1	LOAG_04975	Loa loa (Eye worm) (Filaria loa)	325	NA	NA	NA	NA	NA	NA	IPR020472;IPR015943;IPR001680;IPR019775;IPR017986;	NA	NA	NA	NA	loa:LOAG_04975;	NA	XP_003140560.1;	NA	NA	NA	NA	NA	NA	PF00400;	NA	PS00678;PS50082;PS50294;	NA	NA
Upregulated in A1	Inf	0.00356	0.189241	0	0	138	126.125	c5139_g1_i1	2192	595486591520	49.1332	597878998	47	2e-108	A0A016VNL2	NA	NA	hypothetical protein Y032_0007g3183 [Ancylostoma ceylanicum]	EYC28363.1	unreviewed	Protein kinase C (EC 2.7.11.13)	Acey_s0007.g3183 Y032_0007g3183	Ancylostoma ceylanicum	467	2.7.11.13	NA	intracellular [GO:0005622]; ATP binding [GO:0005524]; metal ion binding [GO:0046872]; protein kinase C activity [GO:0004697]; intracellular signal transduction [GO:0035556]	GO:0005524; GO:0005622; GO:0035556; GO:0046872; GO:0004697	NA	NA	IPR000961;IPR020454;IPR011009;IPR002219;IPR017892;IPR000719;IPR017441;IPR002290;IPR008271;	NA	NA	NA	NA	NA	NA	NA	NA	NA	NA	NA	NA	NA	PF00130;PF00069;PF00433;	NA	PS51285;PS00107;PS50011;PS00108;PS00479;PS50081;	NA	NA
Upregulated in A1	9.06299	0.00942	0.361742	100	109.416	1085	991.632	c13845_g2_i10	1184	348260205371	39.2736	341904432	96	0	G0NGV5	NA	NA	hypothetical protein CAEBREN_31356 [Caenorhabditis brenneri]	EGT60265.1	unreviewed	Protein kinase C (EC 2.7.11.13)	CAEBREN_31356	Caenorhabditis brenneri (Nematode worm)	624	2.7.11.13	NA	intracellular [GO:0005622]; ATP binding [GO:0005524]; metal ion binding [GO:0046872]; protein kinase C activity [GO:0004697]; intracellular signal transduction [GO:0035556]	GO:0005524; GO:0005622; GO:0035556; GO:0046872; GO:0004697	Protein kinase superfamily, AGC Ser/Thr protein kinase family, PKC subfamily	NA	IPR000961;IPR020454;IPR011009;IPR002219;IPR017892;IPR014376;IPR000719;IPR017441;IPR002290;IPR008271;	NA	NA	NA	NA	NA	NA	NA	NA	NA	NA	NA	NA	NA	PF00130;PF00069;PF00433;	NA	PS51285;PS00107;PS50011;PS00108;PS00479;PS50081;	NA	NA
Upregulated in A1	11.3858	0.00355	0.189241	130	142.24	1772	1619.51	c14381_g1_i4	1779	504417335523	42.2709	597848191	73	0	A0A016T3Z7	NA	NA	hypothetical protein Y032_0138g2058 [Ancylostoma ceylanicum]	EYB97688.1	unreviewed	Diacylglycerol kinase (DAG kinase) (EC 2.7.1.107)	Acey_s0138.g2058 Y032_0138g2058	Ancylostoma ceylanicum	1036	2.7.1.107	NA	intracellular [GO:0005622]; ATP binding [GO:0005524]; diacylglycerol kinase activity [GO:0004143]; intracellular signal transduction [GO:0035556]; protein kinase C-activating G-protein coupled receptor signaling pathway [GO:0007205]	GO:0005524; GO:0004143; GO:0005622; GO:0035556; GO:0007205	Eukaryotic diacylglycerol kinase family	NA	IPR000756;IPR001206;IPR016064;IPR002219;	NA	NA	NA	NA	NA	NA	NA	NA	NA	NA	NA	NA	NA	PF00130;PF00609;PF00781;	NA	PS50146;PS00479;PS50081;	NA	NA
Upregulated in A1	10.0604	0.00905	0.353406	68	74.4026	819	748.523	c14381_g1_i1	1461	414331271445	41.2047	597848191	69	3e-164	A0A016T3Z7	NA	NA	hypothetical protein Y032_0138g2058 [Ancylostoma ceylanicum]	EYB97688.1	unreviewed	Diacylglycerol kinase (DAG kinase) (EC 2.7.1.107)	Acey_s0138.g2058 Y032_0138g2058	Ancylostoma ceylanicum	1036	2.7.1.107	NA	intracellular [GO:0005622]; ATP binding [GO:0005524]; diacylglycerol kinase activity [GO:0004143]; intracellular signal transduction [GO:0035556]; protein kinase C-activating G-protein coupled receptor signaling pathway [GO:0007205]	GO:0005524; GO:0004143; GO:0005622; GO:0035556; GO:0007205	Eukaryotic diacylglycerol kinase family	NA	IPR000756;IPR001206;IPR016064;IPR002219;	NA	NA	NA	NA	NA	NA	NA	NA	NA	NA	NA	NA	NA	PF00130;PF00609;PF00781;	NA	PS50146;PS00479;PS50081;	NA	NA
MAPK/P38
Upregulated in A1	Inf	0.00069	0.0604865	0	0	199	181.875	c15321_g1_i1	1445	422286338399	43.1834	307763197	50	7e-118	E1FYS8	9943464	LOAG_06056	CMGC/MAPK/P38 protein kinase	307763197	unreviewed	Mitogen-activated protein kinase (EC 2.7.11.24)	LOAG_06056	Loa loa (Eye worm) (Filaria loa)	369	2.7.11.24	NA	intracellular [GO:0005622]; ATP binding [GO:0005524]; MAP kinase activity [GO:0004707]	GO:0005524; GO:0004707; GO:0005622	NA	NA	IPR011009;IPR003527;IPR008352;IPR000719;IPR017441;IPR002290;	NA	NA	NA	NA	loa:LOAG_06056;	NA	XP_003141640.1;	NA	NA	NA	NA	NA	NA	PF00069;	NA	PS01351;PS00107;PS50011;	NA	NA

## Sheet: UPR
nsf-1
Significance	Fold_change	P_value	Adj_Pvalue	F2_Read_Count	F2_FPKM	A1_Read_Count	A1_FPKM	Transcript_ID	Length_Transcript	# Total_A,# Total_C,# Total_G,#Total_T	GC%	NCBI Accession	% Identity	E-value	Uniprot Accession	Gene ID	Gene Symbol	Gene Description	Protein ID	Status	Protein names	Gene names	Organism	Length	EC number	Domain [CC]	Gene ontology (GO)	Gene ontology IDs	Protein families	Pathway	Cross-reference (InterPro)	Developmental stage	Temperature dependence	Tissue specificity	pH dependence	Cross-reference (KEGG)	Cross-reference (PDB)	Cross-reference (RefSeq)	Cross-reference (eggNOG)	Cross-reference (OrthoDB)	Cross-reference (BioCyc)	Cross-reference (BRENDA)	Cross-reference (UniPathway)	Cross-reference (PANTHER)	Cross-reference (Pfam)	Cross-reference (TIGRFAMs)	Cross-reference (PROSITE)	Cross-reference (TAIR)	Subcellular location [CC]
Upregulated in A1	Inf	0.00166	0.111457	0	0	165	150.801	c16355_g1_i1	2405	689482591643	44.6154	393905567	42	0	J0DJZ5	NA	NA	CBR-NSF-1 protein [Loa loa]	EJD74014.1	unreviewed	CBR-NSF-1 protein	LOAG_18613	Loa loa (Eye worm) (Filaria loa)	750	NA	NA	ATP binding [GO:0005524]	GO:0005524	AAA ATPase family	NA	IPR003593;IPR009010;IPR003959;IPR003960;IPR004201;IPR029067;IPR003338;IPR027417;	NA	NA	NA	NA	NA	NA	NA	NA	NA	NA	NA	NA	NA	PF00004;PF02933;PF02359;	NA	PS00674;	NA	NA
tcp-1
Significance	Fold_change	P_value	Adj_Pvalue	F2_Read_Count	F2_FPKM	A1_Read_Count	A1_FPKM	Transcript_ID	Length_Transcript	# Total_A,# Total_C,# Total_G,#Total_T	GC%	NCBI Accession	% Identity	E-value	Uniprot Accession	Gene ID	Gene Symbol	Gene Description	Protein ID	Status	Protein names	Gene names	Organism	Length	EC number	Domain [CC]	Gene ontology (GO)	Gene ontology IDs	Protein families	Pathway	Cross-reference (InterPro)	Developmental stage	Temperature dependence	Tissue specificity	pH dependence	Cross-reference (KEGG)	Cross-reference (PDB)	Cross-reference (RefSeq)	Cross-reference (eggNOG)	Cross-reference (OrthoDB)	Cross-reference (BioCyc)	Cross-reference (BRENDA)	Cross-reference (UniPathway)	Cross-reference (PANTHER)	Cross-reference (Pfam)	Cross-reference (TIGRFAMs)	Cross-reference (PROSITE)	Cross-reference (TAIR)	Subcellular location [CC]
Upregulated in A1	Inf	1e-05	0.00137737	0	0	459	419.502	c22678_g1_i1	1606	386476322422	49.6887	597834269	58	0	A0A016S124	NA	NA	hypothetical protein Y032_0326g2571 [Ancylostoma ceylanicum]	EYB83954.1	unreviewed	T-complex protein 1 subunit gamma	Acey_s0326.g2571 Y032_0326g2571	Ancylostoma ceylanicum	554	NA	NA	cytoplasm [GO:0005737]; ATP binding [GO:0005524]; protein folding [GO:0006457]	GO:0005524; GO:0005737; GO:0006457	TCP-1 chaperonin family	NA	IPR012719;IPR017998;IPR002194;IPR002423;IPR027409;IPR027413;IPR027410;	NA	NA	NA	NA	NA	NA	NA	NA	NA	NA	NA	NA	PTHR11353;PTHR11353:SF63;	PF00118;	TIGR02344;	PS00750;PS00751;PS00995;	NA	NA
Upregulated in A1	Inf	7e-05	0.0114054	0	0	301	275.098	c15168_g1_i1	1600	397428379396	50.4375	307760526	60	0	E1G6E8	9946160	LOAG_08729	T-complex protein 1	307760526	unreviewed	T-complex protein 1 subunit delta	LOAG_08729	Loa loa (Eye worm) (Filaria loa)	536	NA	NA	cytoplasm [GO:0005737]; ATP binding [GO:0005524]; protein folding [GO:0006457]	GO:0005524; GO:0005737; GO:0006457	TCP-1 chaperonin family	NA	IPR012717;IPR017998;IPR002194;IPR002423;IPR027409;IPR027413;IPR027410;	NA	NA	NA	NA	loa:LOAG_08729;	NA	XP_003144310.1;	NA	NA	NA	NA	NA	PTHR11353;	PF00118;	TIGR02342;	PS00750;PS00751;PS00995;	NA	NA
Upregulated in A1	Inf	8e-05	0.0128007	0	0	294	268.7	c30717_g1_i1	1620	432324451413	47.8395	510863962	60	0	A0A016UC17	NA	NA	T-complex protein 1, eta subunit [Ancylostoma ceylanicum]	EPB79265.1	unreviewed	T-complex protein 1, eta subunit (Uncharacterized protein)	Acey_s0046.g1371 ANCCEY_01688 Y032_0046g1371	Ancylostoma ceylanicum	536	NA	NA	cytoplasm [GO:0005737]; ATP binding [GO:0005524]; protein folding [GO:0006457]	GO:0005524; GO:0005737; GO:0006457	TCP-1 chaperonin family	NA	IPR012720;IPR017998;IPR002194;IPR002423;IPR027409;IPR027413;IPR027410;	NA	NA	NA	NA	NA	NA	NA	NA	NA	NA	NA	NA	PTHR11353;PTHR11353:SF22;	PF00118;	TIGR02345;	PS00750;PS00995;	NA	NA
Upregulated in A1	Inf	9e-05	0.0138579	0	0	289	264.131	c22672_g1_i1	1659	448336441434	46.8354	802742806	64	0	A0A0F5CS30	NA	NA	cct-1, partial [Pristionchus pacificus]	KKA74895.1	unreviewed	Cct-1 (Fragment)	PRIPAC_6594	Pristionchus pacificus (Parasitic nematode)	553	NA	NA	NA	NA	TCP-1 chaperonin family	NA	IPR012715;IPR017998;IPR002194;IPR002423;IPR027409;IPR027413;IPR027410;	NA	NA	NA	NA	NA	NA	NA	NA	NA	NA	NA	NA	PTHR11353;	PF00118;	TIGR02340;	PS00750;PS00751;PS00995;	NA	NA
Upregulated in A1	Inf	0.00019	0.0235942	0	0	255	233.056	c30869_g1_i1	1702	461401312528	41.8919	1046266	62	0	P47207	NA	NA	CCT-2 [Caenorhabditis elegans]	AAA93233.1	reviewed	T-complex protein 1 subunit beta (TCP-1-beta) (CCT-beta)	cct-2 cctb T21B10.7	Caenorhabditis elegans	529	NA	NA	cytoplasm [GO:0005737]; ATP binding [GO:0005524]; protein folding [GO:0006457]	GO:0005524; GO:0005737; GO:0006457	TCP-1 chaperonin family	NA	IPR012716;IPR017998;IPR002194;IPR002423;IPR027409;IPR027413;IPR027410;	NA	NA	NA	NA	cel:CELE_T21B10.7;	NA	NP_741031.1;	COG0459;	EOG7Q5HD3;	NA	NA	NA	PTHR11353;	PF00118;	TIGR02341;	PS00750;PS00751;PS00995;	NA	SUBCELLULAR LOCATION: Cytoplasm.
Upregulated in A1	Inf	0.00025	0.0286707	0	0	242	221.175	c29977_g1_i1	1674	493318423440	44.2652	341896008	63	0	G0ME80	NA	NA	CBN-CCT-5 protein [Caenorhabditis brenneri]	EGT51943.1	unreviewed	CBN-CCT-5 protein	Cbn-cct-5 CAEBREN_19236	Caenorhabditis brenneri (Nematode worm)	543	NA	NA	cytoplasm [GO:0005737]; ATP binding [GO:0005524]; protein folding [GO:0006457]	GO:0005524; GO:0005737; GO:0006457	TCP-1 chaperonin family	NA	IPR012718;IPR017998;IPR002194;IPR002423;IPR027409;IPR027413;IPR027410;	NA	NA	NA	NA	NA	NA	NA	NA	NA	NA	NA	NA	PTHR11353;	PF00118;	TIGR02343;	PS00750;PS00751;PS00995;	NA	NA
Upregulated in A1	Inf	0.00081	0.0667439	0	0	193	176.392	c29616_g1_i1	1811	488451380492	45.8863	341897901	43	2e-155	G0N6N1	NA	NA	CBN-CCT-8 protein [Caenorhabditis brenneri]	EGT53836.1	unreviewed	CBN-CCT-8 protein	Cbn-cct-8 CAEBREN_10843	Caenorhabditis brenneri (Nematode worm)	548	NA	NA	cytoplasm [GO:0005737]; ATP binding [GO:0005524]; protein folding [GO:0006457]	GO:0005524; GO:0005737; GO:0006457	TCP-1 chaperonin family	NA	IPR012721;IPR017998;IPR002194;IPR002423;IPR027409;IPR027413;	NA	NA	NA	NA	NA	NA	NA	NA	NA	NA	NA	NA	PTHR11353;	PF00118;	TIGR02346;	PS00750;PS00751;	NA	NA
Upregulated in A1	Inf	0.00624	0.277165	0	0	120	109.674	c6406_g1_i1	1858	473386531468	49.3541	307767549	57	0	E1FLC4	9939080	LOAG_01700	T-complex protein 1	307767549	unreviewed	T-complex protein 1 subunit zeta	LOAG_01700	Loa loa (Eye worm) (Filaria loa)	540	NA	NA	cytoplasm [GO:0005737]; ATP binding [GO:0005524]; protein folding [GO:0006457]	GO:0005524; GO:0005737; GO:0006457	TCP-1 chaperonin family	NA	IPR012722;IPR017998;IPR002194;IPR002423;IPR027409;IPR027413;IPR027410;	NA	NA	NA	NA	loa:LOAG_01700;	NA	XP_003137286.1;	NA	NA	NA	NA	NA	PTHR11353;	PF00118;	TIGR02347;	PS00750;PS00751;PS00995;	NA	NA
Upregulated in A1	Inf	0.00917	0.353936	0	0	108	98.7063	c6406_g1_i2	1846	471383526466	49.2416	307767549	57	0	E1FLC4	9939080	LOAG_01700	T-complex protein 1	307767549	unreviewed	T-complex protein 1 subunit zeta	LOAG_01700	Loa loa (Eye worm) (Filaria loa)	540	NA	NA	cytoplasm [GO:0005737]; ATP binding [GO:0005524]; protein folding [GO:0006457]	GO:0005524; GO:0005737; GO:0006457	TCP-1 chaperonin family	NA	IPR012722;IPR017998;IPR002194;IPR002423;IPR027409;IPR027413;IPR027410;	NA	NA	NA	NA	loa:LOAG_01700;	NA	XP_003137286.1;	NA	NA	NA	NA	NA	PTHR11353;	PF00118;	TIGR02347;	PS00750;PS00751;PS00995;	NA	NA
dnj-13
Significance	Fold_change	P_value	Adj_Pvalue	F2_Read_Count	F2_FPKM	A1_Read_Count	A1_FPKM	Transcript_ID	Length_Transcript	# Total_A,# Total_C,# Total_G,#Total_T	GC%	NCBI Accession	% Identity	E-value	Uniprot Accession	Gene ID	Gene Symbol	Gene Description	Protein ID	Status	Protein names	Gene names	Organism	Length	EC number	Domain [CC]	Gene ontology (GO)	Gene ontology IDs	Protein families	Pathway	Cross-reference (InterPro)	Developmental stage	Temperature dependence	Tissue specificity	pH dependence	Cross-reference (KEGG)	Cross-reference (PDB)	Cross-reference (RefSeq)	Cross-reference (eggNOG)	Cross-reference (OrthoDB)	Cross-reference (BioCyc)	Cross-reference (BRENDA)	Cross-reference (UniPathway)	Cross-reference (PANTHER)	Cross-reference (Pfam)	Cross-reference (TIGRFAMs)	Cross-reference (PROSITE)	Cross-reference (TAIR)	Subcellular location [CC]
Upregulated in A1	Inf	0.00057	0.052548	0	0	207	189.187	c33338_g1_i1	1117	263308218328	47.0904	308510626	41	3e-55	E3LF64	9821608	Cre-dnj-13	CRE-DNJ-13 protein	308510626	unreviewed	CRE-DNJ-13 protein	Cre-dnj-13 CRE_02128	Caenorhabditis remanei (Caenorhabditis vulgaris)	331	NA	NA	protein folding [GO:0006457]	GO:0006457	NA	NA	IPR002939;IPR001623;IPR018253;IPR008971;	NA	NA	NA	NA	NA	NA	XP_003117496.1;	NA	NA	NA	NA	NA	NA	PF01556;PF00226;	NA	PS00636;PS50076;	NA	NA
Peptidyl-prolyl cis-trans isomerase (FKBP-type)
Significance	Fold_change	P_value	Adj_Pvalue	F2_Read_Count	F2_FPKM	A1_Read_Count	A1_FPKM	Transcript_ID	Length_Transcript	# Total_A,# Total_C,# Total_G,#Total_T	GC%	NCBI Accession	% Identity	E-value	Uniprot Accession	Gene ID	Gene Symbol	Gene Description	Protein ID	Status	Protein names	Gene names	Organism	Length	EC number	Domain [CC]	Gene ontology (GO)	Gene ontology IDs	Protein families	Pathway	Cross-reference (InterPro)	Developmental stage	Temperature dependence	Tissue specificity	pH dependence	Cross-reference (KEGG)	Cross-reference (PDB)	Cross-reference (RefSeq)	Cross-reference (eggNOG)	Cross-reference (OrthoDB)	Cross-reference (BioCyc)	Cross-reference (BRENDA)	Cross-reference (UniPathway)	Cross-reference (PANTHER)	Cross-reference (Pfam)	Cross-reference (TIGRFAMs)	Cross-reference (PROSITE)	Cross-reference (TAIR)	Subcellular location [CC]
Upregulated in A1	Inf	0.0006	0.0543824	0	0	205	187.359	c8092_g1_i1	606	193108189116	49.0099	146413571	88	9e-22	A5DN60	5124610	PGUG_04711	hypothetical protein	146413571	unreviewed	FK506-binding protein (EC 5.2.1.8) (Peptidyl-prolyl cis-trans isomerase)	PGUG_04711	Meyerozyma guilliermondii (strain ATCC 6260 / CBS 566 / DSM 6381 / JCM 1539 / NBRC 10279 / NRRL Y-324) (Yeast) (Candida guilliermondii)	427	5.2.1.8	NA	nucleolus [GO:0005730]; FK506 binding [GO:0005528]; peptidyl-prolyl cis-trans isomerase activity [GO:0003755]; histone peptidyl-prolyl isomerization [GO:0000412]; protein folding [GO:0006457]	GO:0005528; GO:0000412; GO:0005730; GO:0003755; GO:0006457	FKBP-type PPIase family	NA	IPR026257;IPR023566;IPR001179;	NA	NA	NA	NA	pgu:PGUG_04711;	NA	XP_001482756.1;	NA	EOG77WWQ3;	NA	NA	NA	PTHR10516;	PF00254;	NA	PS50059;	NA	NA
Peptidyl-prolyl cis-trans isomerase (cyclophilin)
Significance	Fold_change	P_value	Adj_Pvalue	F2_Read_Count	F2_FPKM	A1_Read_Count	A1_FPKM	Transcript_ID	Length_Transcript	# Total_A,# Total_C,# Total_G,#Total_T	GC%	NCBI Accession	% Identity	E-value	Uniprot Accession	Gene ID	Gene Symbol	Gene Description	Protein ID	Status	Protein names	Gene names	Organism	Length	EC number	Domain [CC]	Gene ontology (GO)	Gene ontology IDs	Protein families	Pathway	Cross-reference (InterPro)	Developmental stage	Temperature dependence	Tissue specificity	pH dependence	Cross-reference (KEGG)	Cross-reference (PDB)	Cross-reference (RefSeq)	Cross-reference (eggNOG)	Cross-reference (OrthoDB)	Cross-reference (BioCyc)	Cross-reference (BRENDA)	Cross-reference (UniPathway)	Cross-reference (PANTHER)	Cross-reference (Pfam)	Cross-reference (TIGRFAMs)	Cross-reference (PROSITE)	Cross-reference (TAIR)	Subcellular location [CC]
Upregulated in A1	Inf	0.00026	0.0296008	0	0	240	219.347	c15036_g1_i1	452	124111109108	48.6726	669312569	65	5e-42	A0A085N935	NA	NA	hypothetical protein M513_03155 [Trichuris suis]	KFD56031.1	unreviewed	Peptidyl-prolyl cis-trans isomerase	M513_03155 M514_03155	Trichuris suis (pig whipworm)	154	NA	NA	peptidyl-prolyl cis-trans isomerase activity [GO:0003755]; protein folding [GO:0006457]	GO:0003755; GO:0006457	NA	NA	IPR023566;IPR001179;	NA	NA	NA	NA	NA	NA	NA	NA	NA	NA	NA	NA	PTHR10516;	PF00254;	NA	PS50059;	NA	NA
Upregulated in A1	Inf	0.00085	0.0691591	0	0	191	174.564	c32833_g1_i1	1096	312227237320	42.3358	393911734	56	2e-48	E1FIH5	NA	NA	cyclophilin-type peptidyl-prolyl cis-trans isomerase-15 [Loa loa]	EFO27785.2	unreviewed	Peptidyl-prolyl cis-trans isomerase (EC 5.2.1.8)	LOAG_00699	Loa loa (Eye worm) (Filaria loa)	203	5.2.1.8	NA	peptidyl-prolyl cis-trans isomerase activity [GO:0003755]; protein folding [GO:0006457]	GO:0003755; GO:0006457	Cyclophilin-type PPIase family	NA	IPR029000;IPR024936;IPR020892;IPR002130;	NA	NA	NA	NA	NA	NA	NA	NA	NA	NA	NA	NA	PTHR11071;	PF00160;	NA	PS00170;PS50072;	NA	NA
Upregulated in A1	Inf	0.00298	0.166861	0	0	144	131.608	c9170_g2_i1	664	195162142165	45.7831	268561626	64	1e-69	A8XTM4	8580371	CBG18578	Hypothetical protein CBG18578	268561626	unreviewed	Peptidyl-prolyl cis-trans isomerase (EC 5.2.1.8)	CBG18578 CBG_18578	Caenorhabditis briggsae	172	5.2.1.8	NA	mitochondrion [GO:0005739]; peptidyl-prolyl cis-trans isomerase activity [GO:0003755]; protein folding [GO:0006457]; protein peptidyl-prolyl isomerization [GO:0000413]	GO:0005739; GO:0003755; GO:0006457; GO:0000413	Cyclophilin-type PPIase family	NA	IPR029000;IPR024936;IPR020892;IPR002130;	NA	NA	NA	NA	cbr:CBG18578;	NA	XP_002638374.1;	COG0652;	EOG79GT7W;	NA	NA	NA	PTHR11071;	PF00160;	NA	PS00170;PS50072;	NA	NA
Upregulated in A1	Inf	0.00442	0.21824	0	0	131	119.727	c8092_g3_i1	448	135,83,134,96	48.4375	510852752	47	3e-20	A0A016T2Z6	NA	NA	peptidyl-prolyl cis-trans isomerase, FKBP-type [Ancylostoma ceylanicum]	EPB68934.1	unreviewed	Peptidyl-prolyl cis-trans isomerase	Acey_s0143.g2367 ANCCEY_11968 Y032_0143g2367	Ancylostoma ceylanicum	108	NA	NA	peptidyl-prolyl cis-trans isomerase activity [GO:0003755]; protein folding [GO:0006457]	GO:0003755; GO:0006457	NA	NA	IPR023566;IPR001179;	NA	NA	NA	NA	NA	NA	NA	NA	NA	NA	NA	NA	PTHR10516;	PF00254;	NA	PS50059;	NA	NA
Upregulated in A1	Inf	0.0055	0.254906	0	0	124	113.329	c29624_g1_i1	1232	350258328296	47.5649	307765625	67	7e-66	E1FRU8	9941014	LOAG_03625	cyclophilin Ovcyp-2	307765625	unreviewed	Peptidyl-prolyl cis-trans isomerase (EC 5.2.1.8)	LOAG_03625	Loa loa (Eye worm) (Filaria loa)	171	5.2.1.8	NA	peptidyl-prolyl cis-trans isomerase activity [GO:0003755]; protein folding [GO:0006457]	GO:0003755; GO:0006457	Cyclophilin-type PPIase family	NA	IPR029000;IPR024936;IPR020892;IPR002130;	NA	NA	NA	NA	loa:LOAG_03625;	NA	XP_003139210.1;	NA	NA	NA	NA	NA	PTHR11071;	PF00160;	NA	PS00170;PS50072;	NA	NA
Upregulated in A1	1236.24	0	1.05836037996652e-05	1	1.09416	1480	1352.64	c9170_g1_i1	546	146144118138	47.9853	802668233	70	1e-65	H3EDZ8	NA	NA	cyn-7 [Pristionchus pacificus]	KKA66517.1	unreviewed	Peptidyl-prolyl cis-trans isomerase (EC 5.2.1.8)	WBGene00097504 PRIPAC_13038	Pristionchus pacificus (Parasitic nematode)	172	5.2.1.8	NA	mitochondrion [GO:0005739]; peptidyl-prolyl cis-trans isomerase activity [GO:0003755]; protein folding [GO:0006457]; protein peptidyl-prolyl isomerization [GO:0000413]	GO:0005739; GO:0003755; GO:0006457; GO:0000413	Cyclophilin-type PPIase family	NA	IPR029000;IPR024936;IPR020892;IPR002130;	NA	NA	NA	NA	NA	NA	NA	NA	NA	NA	NA	NA	PTHR11071;	PF00160;	NA	PS00170;PS50072;	NA	NA
Protein disulfide isomerase
Significance	Fold_change	P_value	Adj_Pvalue	F2_Read_Count	F2_FPKM	A1_Read_Count	A1_FPKM	Transcript_ID	Length_Transcript	# Total_A,# Total_C,# Total_G,#Total_T	GC%	NCBI Accession	% Identity	E-value	Uniprot Accession	Gene ID	Gene Symbol	Gene Description	Protein ID	Status	Protein names	Gene names	Organism	Length	EC number	Domain [CC]	Gene ontology (GO)	Gene ontology IDs	Protein families	Pathway	Cross-reference (InterPro)	Developmental stage	Temperature dependence	Tissue specificity	pH dependence	Cross-reference (KEGG)	Cross-reference (PDB)	Cross-reference (RefSeq)	Cross-reference (eggNOG)	Cross-reference (OrthoDB)	Cross-reference (BioCyc)	Cross-reference (BRENDA)	Cross-reference (UniPathway)	Cross-reference (PANTHER)	Cross-reference (Pfam)	Cross-reference (TIGRFAMs)	Cross-reference (PROSITE)	Cross-reference (TAIR)	Subcellular location [CC]
Upregulated in A1	Inf	0	7.09181554458654e-05	0	0	797	728.416	c9377_g1_i1	1736	445412451428	49.712	669314069	42	5e-21	A0A085MJX7	NA	NA	hypothetical protein M513_01626 [Trichuris suis]	KFD57523.1	unreviewed	Uncharacterized protein	M513_01626	Trichuris suis (pig whipworm)	286	NA	NA	cell [GO:0005623]; isomerase activity [GO:0016853]; cell redox homeostasis [GO:0045454]	GO:0005623; GO:0045454; GO:0016853	Protein disulfide isomerase family	NA	IPR005788;IPR012336;IPR017937;IPR013766;	NA	NA	NA	NA	NA	NA	NA	NA	NA	NA	NA	NA	NA	PF00085;	TIGR01126;	PS00194;PS51352;	NA	NA
Upregulated in A1	Inf	0.00624	0.277165	0	0	120	109.674	c24285_g1_i1	1677	441390386460	46.2731	597887914	45	1e-18	A0A016WAY0	NA	NA	hypothetical protein Y032_0897g2930 [Ancylostoma ceylanicum]	EYC36432.1	unreviewed	Uncharacterized protein	Acey_s0897.g2930 Y032_0897g2930	Ancylostoma ceylanicum	168	NA	NA	endoplasmic reticulum [GO:0005783]; oxidoreductase activity, acting on a sulfur group of donors, disulfide as acceptor [GO:0016671]; protein disulfide isomerase activity [GO:0003756]	GO:0005783; GO:0016671; GO:0003756	NA	NA	IPR007266;	NA	NA	NA	NA	NA	NA	NA	NA	NA	NA	NA	NA	PTHR12613;	PF04137;	NA	NA	NA	NA
Downregulated in A1	0	0.00349	0.186141	109	119.263	0	0	c11562_g1_i2	1434	417284312421	41.5621	510863357	42	4e-70	A0A016T0R4	NA	NA	protein disulfide-isomerase domain protein [Ancylostoma ceylanicum]	EPB78680.1	unreviewed	Protein disulfide-isomerase domain protein (Uncharacterized protein)	Acey_s0151.g2809 ANCCEY_02199 Y032_0151g2809	Ancylostoma ceylanicum	432	NA	NA	cell [GO:0005623]; isomerase activity [GO:0016853]; cell redox homeostasis [GO:0045454]	GO:0005623; GO:0045454; GO:0016853	Protein disulfide isomerase family	NA	IPR005788;IPR012336;IPR017937;IPR013766;	NA	NA	NA	NA	NA	NA	NA	NA	NA	NA	NA	NA	NA	PF00085;	TIGR01126;	PS00194;PS51352;	NA	NA
gfat-1
Significance	Fold_change	P_value	Adj_Pvalue	F2_Read_Count	F2_FPKM	A1_Read_Count	A1_FPKM	Transcript_ID	Length_Transcript	# Total_A,# Total_C,# Total_G,#Total_T	GC%	NCBI Accession	% Identity	E-value	Uniprot Accession	Gene ID	Gene Symbol	Gene Description	Protein ID	Status	Protein names	Gene names	Organism	Length	EC number	Domain [CC]	Gene ontology (GO)	Gene ontology IDs	Protein families	Pathway	Cross-reference (InterPro)	Developmental stage	Temperature dependence	Tissue specificity	pH dependence	Cross-reference (KEGG)	Cross-reference (PDB)	Cross-reference (RefSeq)	Cross-reference (eggNOG)	Cross-reference (OrthoDB)	Cross-reference (BioCyc)	Cross-reference (BRENDA)	Cross-reference (UniPathway)	Cross-reference (PANTHER)	Cross-reference (Pfam)	Cross-reference (TIGRFAMs)	Cross-reference (PROSITE)	Cross-reference (TAIR)	Subcellular location [CC]
Upregulated in A1	Inf	4e-05	0.00755534	0	0	330	301.603	c5802_g1_i1	2166	574561489542	48.4765	14530403	52	0	Q95QM8	174778	F07A11.2	Protein F07A11.2	14530403	unreviewed	GFAT-1, isoform b	gfat-1 CELE_F07A11.2 F07A11.2	Caenorhabditis elegans	712	NA	NA	carbohydrate binding [GO:0030246]; glutamine-fructose-6-phosphate transaminase (isomerizing) activity [GO:0004360]; carbohydrate derivative biosynthetic process [GO:1901137]; carbohydrate metabolic process [GO:0005975]	GO:0030246; GO:1901137; GO:0005975; GO:0004360	NA	NA	IPR017932;IPR000583;IPR005855;IPR029055;IPR001347;	NA	NA	NA	NA	cel:CELE_F07A11.2;	NA	NP_496479.1;	NA	NA	NA	NA	NA	PTHR10937:SF0;	PF00310;PF01380;	TIGR01135;	PS51278;PS51464;	NA	NA
alpha-1,2-mannosidase
Significance	Fold_change	P_value	Adj_Pvalue	F2_Read_Count	F2_FPKM	A1_Read_Count	A1_FPKM	Transcript_ID	Length_Transcript	# Total_A,# Total_C,# Total_G,#Total_T	GC%	NCBI Accession	% Identity	E-value	Uniprot Accession	Gene ID	Gene Symbol	Gene Description	Protein ID	Status	Protein names	Gene names	Organism	Length	EC number	Domain [CC]	Gene ontology (GO)	Gene ontology IDs	Protein families	Pathway	Cross-reference (InterPro)	Developmental stage	Temperature dependence	Tissue specificity	pH dependence	Cross-reference (KEGG)	Cross-reference (PDB)	Cross-reference (RefSeq)	Cross-reference (eggNOG)	Cross-reference (OrthoDB)	Cross-reference (BioCyc)	Cross-reference (BRENDA)	Cross-reference (UniPathway)	Cross-reference (PANTHER)	Cross-reference (Pfam)	Cross-reference (TIGRFAMs)	Cross-reference (PROSITE)	Cross-reference (TAIR)	Subcellular location [CC]
Upregulated in A1	Inf	0.00066	0.0587052	0	0	201	183.703	c23635_g1_i1	2014	575404565470	48.1132	597879055	43	1e-110	A0A016VLW8	NA	NA	hypothetical protein Y032_0007g3217 [Ancylostoma ceylanicum]	EYC28420.1	unreviewed	alpha-1,2-Mannosidase (EC 3.2.1.-)	Acey_s0007.g3217 Y032_0007g3217	Ancylostoma ceylanicum	628	3.2.1.-	NA	membrane [GO:0016020]; calcium ion binding [GO:0005509]; mannosyl-oligosaccharide 1,2-alpha-mannosidase activity [GO:0004571]	GO:0005509; GO:0004571; GO:0016020	Glycosyl hydrolase 47 family	NA	IPR001382;	NA	NA	NA	NA	NA	NA	NA	NA	NA	NA	NA	NA	PTHR11742;	PF01532;	NA	NA	NA	NA
signal recognition particle
Significance	Fold_change	P_value	Adj_Pvalue	F2_Read_Count	F2_FPKM	A1_Read_Count	A1_FPKM	Transcript_ID	Length_Transcript	# Total_A,# Total_C,# Total_G,#Total_T	GC%	NCBI Accession	% Identity	E-value	Uniprot Accession	Gene ID	Gene Symbol	Gene Description	Protein ID	Status	Protein names	Gene names	Organism	Length	EC number	Domain [CC]	Gene ontology (GO)	Gene ontology IDs	Protein families	Pathway	Cross-reference (InterPro)	Developmental stage	Temperature dependence	Tissue specificity	pH dependence	Cross-reference (KEGG)	Cross-reference (PDB)	Cross-reference (RefSeq)	Cross-reference (eggNOG)	Cross-reference (OrthoDB)	Cross-reference (BioCyc)	Cross-reference (BRENDA)	Cross-reference (UniPathway)	Cross-reference (PANTHER)	Cross-reference (Pfam)	Cross-reference (TIGRFAMs)	Cross-reference (PROSITE)	Cross-reference (TAIR)	Subcellular location [CC]
Upregulated in A1	Inf	0.00069	0.0604865	0	0	199	181.875	c7192_g1_i1	1544	369391311473	45.4663	597894835	49	4e-143	A0A016WT30	NA	NA	hypothetical protein Y032_0509g2725 [Ancylostoma ceylanicum]	EYC42964.1	unreviewed	Uncharacterized protein	Acey_s0509.g2725 Y032_0509g2725	Ancylostoma ceylanicum	523	NA	NA	signal recognition particle [GO:0048500]; 7S RNA binding [GO:0008312]; GTP binding [GO:0005525]; GTPase activity [GO:0003924]; SRP-dependent cotranslational protein targeting to membrane [GO:0006614]	GO:0008312; GO:0005525; GO:0003924; GO:0006614; GO:0048500	NA	NA	IPR003593;IPR027417;IPR013822;IPR004125;IPR022941;IPR006325;IPR000897;	NA	NA	NA	NA	NA	NA	NA	NA	NA	NA	NA	NA	NA	PF00448;PF02881;PF02978;	TIGR01425;	PS00300;	NA	NA
Upregulated in A1	Inf	0.00101	0.0785856	0	0	184	168.166	c22832_g1_i1	1749	432461358498	46.8268	308198142	46	6e-142	A3GHM4	4851773	SRP68	signal recognition particle, subunit SRP68 (SRP68)	308198142	unreviewed	Signal recognition particle subunit SRP68 (SRP68)	SRP68 PICST_34594	Scheffersomyces stipitis (strain ATCC 58785 / CBS 6054 / NBRC 10063 / NRRL Y-11545) (Yeast) (Pichia stipitis)	582	NA	NA	signal recognition particle, endoplasmic reticulum targeting [GO:0005786]; 7S RNA binding [GO:0008312]; endoplasmic reticulum signal peptide binding [GO:0030942]; signal recognition particle binding [GO:0005047]; SRP-dependent cotranslational protein targeting to membrane [GO:0006614]	GO:0008312; GO:0006614; GO:0030942; GO:0005047; GO:0005786	SRP68 family	NA	IPR026258;	NA	NA	NA	NA	pic:PICST_34594;	NA	XP_001386870.2;	NA	EOG79PJZ9;	NA	NA	NA	NA	NA	NA	NA	NA	SUBCELLULAR LOCATION: Cytoplasm {ECO:0000256|PIRNR:PIRNR038995}.
Upregulated in A1	Inf	0.00887	0.347522	0	0	109	99.6202	c30091_g1_i1	1701	399429325548	44.3269	55420633	47	3e-38	Q5U7A6	0	NA	signal recognition particle receptor alpha subunit, partial [Caenorhabditis remanei]	55420633	unreviewed	Signal recognition particle receptor alpha subunit (Fragment)	SRPR	Caenorhabditis remanei (Caenorhabditis vulgaris)	183	NA	NA	intracellular [GO:0005622]; GTP binding [GO:0005525]; SRP-dependent cotranslational protein targeting to membrane [GO:0006614]	GO:0005525; GO:0006614; GO:0005622	NA	NA	IPR003593;IPR027417;IPR000897;	NA	NA	NA	NA	NA	NA	NA	COG0552;	NA	NA	NA	NA	NA	PF00448;	NA	NA	NA	NA
protein glycosylation
Significance	Fold_change	P_value	Adj_Pvalue	F2_Read_Count	F2_FPKM	A1_Read_Count	A1_FPKM	Transcript_ID	Length_Transcript	# Total_A,# Total_C,# Total_G,#Total_T	GC%	NCBI Accession	% Identity	E-value	Uniprot Accession	Gene ID	Gene Symbol	Gene Description	Protein ID	Status	Protein names	Gene names	Organism	Length	EC number	Domain [CC]	Gene ontology (GO)	Gene ontology IDs	Protein families	Pathway	Cross-reference (InterPro)	Developmental stage	Temperature dependence	Tissue specificity	pH dependence	Cross-reference (KEGG)	Cross-reference (PDB)	Cross-reference (RefSeq)	Cross-reference (eggNOG)	Cross-reference (OrthoDB)	Cross-reference (BioCyc)	Cross-reference (BRENDA)	Cross-reference (UniPathway)	Cross-reference (PANTHER)	Cross-reference (Pfam)	Cross-reference (TIGRFAMs)	Cross-reference (PROSITE)	Cross-reference (TAIR)	Subcellular location [CC]
Upregulated in A1	Inf	2e-05	0.00356539	0	0	385	351.87	c15096_g1_i1	2235	530484531690	45.4139	597859722	57	0	A0A016U3G9	NA	NA	hypothetical protein Y032_0062g3385 [Ancylostoma ceylanicum]	EYC09143.1	unreviewed	Uncharacterized protein	Acey_s0062.g3385 Y032_0062g3385	Ancylostoma ceylanicum	777	NA	NA	membrane [GO:0016020]; oligosaccharyl transferase activity [GO:0004576]; protein glycosylation [GO:0006486]	GO:0016020; GO:0004576; GO:0006486	NA	NA	IPR003674;	NA	NA	NA	NA	NA	NA	NA	NA	NA	NA	NA	NA	NA	PF02516;	NA	NA	NA	NA
Upregulated in A1	Inf	2e-05	0.00381744	0	0	380	347.3	c6917_g1_i1	1532	416385342389	47.4543	241952783	78	0	B9WDE6	8047055	KRE2	alpha-1,2-mannosyltransferase, putative	241952783	unreviewed	Glycolipid 2-alpha-mannosyltransferase, putative (EC 2.4.1.131)	KRE2 CD36_81700	Candida dubliniensis (strain CD36 / ATCC MYA-646 / CBS 7987 / NCPF 3949 / NRRL Y-17841) (Yeast)	430	2.4.1.131	NA	membrane [GO:0016020]; GDP-Man:Man3GlcNAc2-PP-Dol alpha-1,2-mannosyltransferase activity [GO:0004377]; protein glycosylation [GO:0006486]	GO:0004377; GO:0016020; GO:0006486	NA	NA	IPR002685;IPR029044;	NA	NA	NA	NA	cdu:CD36_81700;	NA	XP_002419113.1;	COG5020;	EOG779P83;	NA	NA	NA	PTHR31121;	PF01793;	NA	NA	NA	NA
Upregulated in A1	Inf	0.00012	0.0167752	0	0	276	252.249	c30604_g1_i1	2200	539550506605	48	448536836	46	0	H8XAA4	NA	NA	Mnn7 mannosyltransferase [Candida orthopsilosis Co 90-125]	XP_003871206.1	unreviewed	Mnn7 mannosyltransferase	CORT_0G04040	Candida orthopsilosis (strain 90-125) (Yeast)	800	NA	NA	protein glycosylation [GO:0006486]	GO:0006486	NA	NA	IPR022751;IPR029044;	NA	NA	NA	NA	cot:CORT_0G04040;	NA	XP_003871206.1;	NA	EOG73FQW5;	NA	NA	NA	NA	PF11051;	NA	NA	NA	NA
Upregulated in A1	Inf	0.00048	0.04593	0	0	214	195.585	c15896_g1_i1	1758	483386380509	43.5722	459372013	53	1e-180	M3IST5	NA	NA	hypothetical protein G210_5579 [Candida maltosa Xu316]	EMG49611.1	unreviewed	Uncharacterized protein	G210_5579	Candida maltosa (strain Xu316) (Yeast)	604	NA	NA	protein glycosylation [GO:0006486]	GO:0006486	NA	NA	IPR022751;IPR029044;	NA	NA	NA	NA	NA	NA	NA	NA	NA	NA	NA	NA	NA	PF11051;	NA	NA	NA	NA
Upregulated in A1	Inf	0.00185	0.119357	0	0	161	147.145	c29623_g1_i1	1002	277216185324	40.02	126134455	54	3e-97	A3LRE7	4837712	PICST_67274	hypothetical protein	126134455	unreviewed	Uncharacterized protein	PICST_67274	Scheffersomyces stipitis (strain ATCC 58785 / CBS 6054 / NBRC 10063 / NRRL Y-11545) (Yeast) (Pichia stipitis)	279	NA	NA	integral component of membrane [GO:0016021]; oligosaccharyltransferase complex [GO:0008250]; protein N-linked glycosylation [GO:0006487]	GO:0016021; GO:0008250; GO:0006487	NA	NA	IPR008814;	NA	NA	NA	NA	pic:PICST_67274;	NA	XP_001383752.1;	NA	EOG7JQC05;	NA	NA	NA	NA	PF05817;	NA	NA	NA	NA
Upregulated in A1	Inf	0.0025	0.147146	0	0	150	137.092	c6919_g1_i1	1772	563320356533	38.149	294655667	63	0	Q6BVC7	2900453	DEHA2C03696g	DEHA2C03696p	294655667	unreviewed	DEHA2C03696p	DEHA2C03696g	Debaryomyces hansenii (strain ATCC 36239 / CBS 767 / JCM 1990 / NBRC 0083 / IGC 2968) (Yeast) (Torulaspora hansenii)	583	NA	NA	protein glycosylation [GO:0006486]	GO:0006486	NA	NA	IPR022751;IPR029044;	NA	NA	NA	NA	dha:DEHA2C03696g;	NA	XP_457842.2;	NA	EOG7JHMF4;	NA	NA	NA	NA	PF11051;	NA	NA	NA	NA
Upregulated in A1	Inf	0.00604	0.271887	0	0	121	110.588	c22767_g1_i1	614	170119155170	44.6254	268568100	52	8e-32	A8XGA0	8582155	Cbr-dad-1	C. briggsae CBR-DAD-1 protein	268568100	unreviewed	Dolichyl-diphosphooligosaccharide--protein glycosyltransferase subunit dad-1 (Oligosaccharyl transferase subunit dad-1) (EC 2.4.99.18)	dad-1 Cbr-dad-1 CBG12659 CBG_12659	Caenorhabditis briggsae	113	2.4.99.18	NA	integral component of membrane [GO:0016021]; oligosaccharyltransferase complex [GO:0008250]; dolichyl-diphosphooligosaccharide-protein glycotransferase activity [GO:0004579]; protein glycosylation [GO:0006486]	GO:0004579; GO:0016021; GO:0008250; GO:0006486	DAD/OST2 family	PATHWAY: Protein modification; protein glycosylation. {ECO:0000256|RuleBase:RU361136}.	IPR003038;	NA	NA	NA	NA	cbr:CBG12659;	NA	XP_002640159.1;	NOG246737;	EOG7WT43N;	NA	NA	NA	PTHR10705;	PF02109;	NA	NA	NA	SUBCELLULAR LOCATION: Endoplasmic reticulum membrane {ECO:0000256|RuleBase:RU361136}; Multi-pass membrane protein {ECO:0000256|RuleBase:RU361136}.

## Sheet: UPS
peptidases
serine-type carboxypeptidase
Significance	Fold_change	P_value	Adj_Pvalue	F2_Read_Count	F2_FPKM	A1_Read_Count	A1_FPKM	Transcript_ID	Length_Transcript	# Total_A,# Total_C,# Total_G,#Total_T	GC%	NCBI Accession	% Identity	E-value	Uniprot Accession	Gene ID	Gene Symbol	Gene Description	Protein ID	Status	Protein names	Gene names	Organism	Length	EC number	Domain [CC]	Gene ontology (GO)	Gene ontology IDs	Protein families	Pathway	Cross-reference (InterPro)	Developmental stage	Temperature dependence	Tissue specificity	pH dependence	Cross-reference (KEGG)	Cross-reference (PDB)	Cross-reference (RefSeq)	Cross-reference (eggNOG)	Cross-reference (OrthoDB)	Cross-reference (BioCyc)	Cross-reference (BRENDA)	Cross-reference (UniPathway)	Cross-reference (PANTHER)	Cross-reference (Pfam)	Cross-reference (TIGRFAMs)	Cross-reference (PROSITE)	Cross-reference (TAIR)	Subcellular location [CC]
Upregulated in A1	Inf	0.00109	0.0829212	0	0	181	165.424	c3655_g1_i1	1596	406354400436	47.2431	597839898	43	6e-36	A0A016SFJ3	NA	NA	hypothetical protein Y032_0231g3005 [Ancylostoma ceylanicum]	EYB89488.1	unreviewed	Uncharacterized protein	Acey_s0231.g3005 Y032_0231g3005	Ancylostoma ceylanicum	230	NA	NA	serine-type carboxypeptidase activity [GO:0004185]	GO:0004185	NA	NA	IPR029058;IPR001563;IPR018202;	NA	NA	NA	NA	NA	NA	NA	NA	NA	NA	NA	NA	PTHR11802;	PF00450;	NA	PS00131;	NA	NA
Upregulated in A1	Inf	1e-05	0.00147386	0	0	453	414.018	c4389_g1_i1	1599	427400376396	48.5303	341896746	45	1e-35	G0PE51	NA	NA	hypothetical protein CAEBREN_29015 [Caenorhabditis brenneri]	EGT52681.1	unreviewed	Putative uncharacterized protein	CAEBREN_29015	Caenorhabditis brenneri (Nematode worm)	260	NA	NA	serine-type carboxypeptidase activity [GO:0004185]	GO:0004185	NA	NA	IPR029058;IPR001563;IPR018202;	NA	NA	NA	NA	NA	NA	NA	NA	NA	NA	NA	NA	PTHR11802;	PF00450;	NA	PS00131;	NA	NA
Downregulated in A1	0	0.00173	0.114327	128	140.052	0	0	c9735_g1_i1	1496	413307366410	44.9866	597862434	50	4e-50	A0A016UAF8	NA	NA	hypothetical protein Y032_0049g1805 [Ancylostoma ceylanicum]	EYC11842.1	unreviewed	Uncharacterized protein	Acey_s0049.g1805 Y032_0049g1805	Ancylostoma ceylanicum	205	NA	NA	serine-type carboxypeptidase activity [GO:0004185]	GO:0004185	NA	NA	IPR029058;IPR001563;IPR018202;	NA	NA	NA	NA	NA	NA	NA	NA	NA	NA	NA	NA	PTHR11802;	PF00450;	NA	PS00131;	NA	NA
cathepsin D-like aspartic protease
Significance	Fold_change	P_value	Adj_Pvalue	F2_Read_Count	F2_FPKM	A1_Read_Count	A1_FPKM	Transcript_ID	Length_Transcript	# Total_A,# Total_C,# Total_G,#Total_T	GC%	NCBI Accession	% Identity	E-value	Uniprot Accession	Gene ID	Gene Symbol	Gene Description	Protein ID	Status	Protein names	Gene names	Organism	Length	EC number	Domain [CC]	Gene ontology (GO)	Gene ontology IDs	Protein families	Pathway	Cross-reference (InterPro)	Developmental stage	Temperature dependence	Tissue specificity	pH dependence	Cross-reference (KEGG)	Cross-reference (PDB)	Cross-reference (RefSeq)	Cross-reference (eggNOG)	Cross-reference (OrthoDB)	Cross-reference (BioCyc)	Cross-reference (BRENDA)	Cross-reference (UniPathway)	Cross-reference (PANTHER)	Cross-reference (Pfam)	Cross-reference (TIGRFAMs)	Cross-reference (PROSITE)	Cross-reference (TAIR)	Subcellular location [CC]
Upregulated in A1	Inf	0	0.000984495	0	0	489	446.92	c4550_g1_i1	1313	406318297292	46.8393	27803878	44	1e-80	Q86QI4	NA	NA	cathepsin D-like aspartic protease [Ancylostoma ceylanicum]	AAO22152.1	unreviewed	Cathepsin D-like aspartic protease (Eukaryotic aspartyl protease) (Uncharacterized protein)	Acey_s0242.g3404 ANCCEY_13850 Y032_0242g3404	Ancylostoma ceylanicum	446	NA	NA	aspartic-type endopeptidase activity [GO:0004190]	GO:0004190	Peptidase A1 family	NA	IPR001461;IPR001969;IPR012848;IPR021109;	NA	NA	NA	NA	NA	NA	NA	NA	NA	NA	NA	NA	PTHR13683;	PF07966;PF00026;	NA	PS00141;	NA	NA
Vacuolar ATPase
Significance	Fold_change	P_value	Adj_Pvalue	F2_Read_Count	F2_FPKM	A1_Read_Count	A1_FPKM	Transcript_ID	Length_Transcript	# Total_A,# Total_C,# Total_G,#Total_T	GC%	NCBI Accession	% Identity	E-value	Uniprot Accession	Gene ID	Gene Symbol	Gene Description	Protein ID	Status	Protein names	Gene names	Organism	Length	EC number	Domain [CC]	Gene ontology (GO)	Gene ontology IDs	Protein families	Pathway	Cross-reference (InterPro)	Developmental stage	Temperature dependence	Tissue specificity	pH dependence	Cross-reference (KEGG)	Cross-reference (PDB)	Cross-reference (RefSeq)	Cross-reference (eggNOG)	Cross-reference (OrthoDB)	Cross-reference (BioCyc)	Cross-reference (BRENDA)	Cross-reference (UniPathway)	Cross-reference (PANTHER)	Cross-reference (Pfam)	Cross-reference (TIGRFAMs)	Cross-reference (PROSITE)	Cross-reference (TAIR)	Subcellular location [CC]
Upregulated in A1	Inf	0.0039	0.201584	0	0	135	123.383	c30346_g1_i1	954	218257185294	46.3312	802674716	52	2e-79	H3EZR4	NA	NA	vha-14 [Pristionchus pacificus]	KKA67974.1	unreviewed	Uncharacterized protein (Vha-14)	WBGene00104883 PRIPAC_16079	Pristionchus pacificus (Parasitic nematode)	250	NA	NA	membrane [GO:0016020]; ATPase activity, coupled to transmembrane movement of substances [GO:0042626]	GO:0042626; GO:0016020	NA	NA	IPR002699;	NA	NA	NA	NA	NA	NA	NA	NA	NA	NA	NA	NA	PTHR11671;	PF01813;	TIGR00309;	NA	NA	NA
Upregulated in A1	Inf	0.0055	0.254906	0	0	124	113.329	c4901_g1_i1	796	260190168178	44.9749	2467306	58	1e-46	G5EDB8	174272	vha-4	Protein VHA-4	2467306	unreviewed	VHA-4	vha-4 CELE_T01H3.1 T01H3.1	Caenorhabditis elegans	214	NA	NA	vacuolar proton-transporting V-type ATPase, V0 domain [GO:0000220]; hydrogen ion transmembrane transporter activity [GO:0015078]; ATP hydrolysis coupled proton transport [GO:0015991]; embryo development ending in birth or egg hatching [GO:0009792]	GO:0015991; GO:0009792; GO:0015078; GO:0000220	NA	NA	IPR002379;	NA	NA	NA	NA	cel:CELE_T01H3.1;	NA	NP_495659.1;	NA	NA	NA	NA	NA	NA	PF00137;	NA	NA	NA	NA
proteasome regulatory particle
20S
Proteasome subunit alpha
Significance	Fold_change	P_value	Adj_Pvalue	F2_Read_Count	F2_FPKM	A1_Read_Count	A1_FPKM	Transcript_ID	Length_Transcript	# Total_A,# Total_C,# Total_G,#Total_T	GC%	NCBI Accession	% Identity	E-value	Uniprot Accession	Gene ID	Gene Symbol	Gene Description	Protein ID	Status	Protein names	Gene names	Organism	Length	EC number	Domain [CC]	Gene ontology (GO)	Gene ontology IDs	Protein families	Pathway	Cross-reference (InterPro)	Developmental stage	Temperature dependence	Tissue specificity	pH dependence	Cross-reference (KEGG)	Cross-reference (PDB)	Cross-reference (RefSeq)	Cross-reference (eggNOG)	Cross-reference (OrthoDB)	Cross-reference (BioCyc)	Cross-reference (BRENDA)	Cross-reference (UniPathway)	Cross-reference (PANTHER)	Cross-reference (Pfam)	Cross-reference (TIGRFAMs)	Cross-reference (PROSITE)	Cross-reference (TAIR)	Subcellular location [CC]
Upregulated in A1	Inf	0.00016	0.0205709	0	0	263	240.368	c29756_g1_i1	836	253164225194	46.5311	308499719	55	4e-87	E3LVJ7	9812715	Cre-pas-4	CRE-PAS-4 protein	308499719	unreviewed	Proteasome subunit alpha type (EC 3.4.25.1)	Cre-pas-4 CRE_29746	Caenorhabditis remanei (Caenorhabditis vulgaris)	253	3.4.25.1	NA	cytoplasm [GO:0005737]; nucleus [GO:0005634]; proteasome core complex, alpha-subunit complex [GO:0019773]; threonine-type endopeptidase activity [GO:0004298]; ubiquitin-dependent protein catabolic process [GO:0006511]	GO:0005737; GO:0005634; GO:0019773; GO:0004298; GO:0006511	Peptidase T1A family	NA	IPR029055;IPR000426;IPR023332;IPR001353;	NA	NA	NA	NA	NA	NA	XP_003112045.1;	NA	NA	NA	NA	NA	NA	PF00227;PF10584;	NA	PS00388;PS51475;	NA	SUBCELLULAR LOCATION: Cytoplasm {ECO:0000256|RuleBase:RU000551}. Nucleus {ECO:0000256|RuleBase:RU000551}.
Upregulated in A1	Inf	0.00018	0.0232472	0	0	256	233.97	c23712_g1_i1	798	233151214200	45.7393	669330454	58	1e-71	A0A085NMD3	NA	NA	hypothetical protein M514_12670 [Trichuris suis]	KFD70629.1	unreviewed	Proteasome subunit alpha type (EC 3.4.25.1)	M514_12670	Trichuris suis (pig whipworm)	239	3.4.25.1	NA	cytoplasm [GO:0005737]; nucleus [GO:0005634]; proteasome core complex, alpha-subunit complex [GO:0019773]; threonine-type endopeptidase activity [GO:0004298]; ubiquitin-dependent protein catabolic process [GO:0006511]	GO:0005737; GO:0005634; GO:0019773; GO:0004298; GO:0006511	Peptidase T1A family	NA	IPR029055;IPR000426;IPR023332;IPR001353;	NA	NA	NA	NA	NA	NA	NA	NA	NA	NA	NA	NA	NA	PF00227;PF10584;	NA	PS00388;PS51475;	NA	SUBCELLULAR LOCATION: Cytoplasm {ECO:0000256|RuleBase:RU000551}. Nucleus {ECO:0000256|RuleBase:RU000551}.
Upregulated in A1	Inf	0.00021	0.0255629	0	0	250	228.487	c23385_g1_i1	828	256147225200	44.9275	341899413	54	8e-74	G0N8T0	NA	NA	CBN-PAS-2 protein [Caenorhabditis brenneri]	EGT55348.1	unreviewed	Proteasome subunit alpha type (EC 3.4.25.1)	Cbn-pas-2 CAEBREN_00226	Caenorhabditis brenneri (Nematode worm)	231	3.4.25.1	NA	cytoplasm [GO:0005737]; nucleus [GO:0005634]; proteasome core complex, alpha-subunit complex [GO:0019773]; threonine-type endopeptidase activity [GO:0004298]; ubiquitin-dependent protein catabolic process [GO:0006511]	GO:0005737; GO:0005634; GO:0019773; GO:0004298; GO:0006511	Peptidase T1A family	NA	IPR029055;IPR000426;IPR023332;IPR001353;	NA	NA	NA	NA	NA	NA	NA	NA	NA	NA	NA	NA	NA	PF00227;PF10584;	NA	PS00388;PS51475;	NA	SUBCELLULAR LOCATION: Cytoplasm {ECO:0000256|RuleBase:RU000551}. Nucleus {ECO:0000256|RuleBase:RU000551}.
Upregulated in A1	Inf	0.00063	0.0565742	0	0	203	185.531	c8855_g1_i1	831	247166205213	44.645	568267949	48	3e-69	W2SIW4	NA	NA	putative multicatalytic endopeptidase [Necator americanus]	ETN69513.1	unreviewed	Proteasome subunit alpha type (EC 3.4.25.1)	NECAME_05226	Necator americanus (Human hookworm)	256	3.4.25.1	NA	cytoplasm [GO:0005737]; nucleus [GO:0005634]; proteasome core complex, alpha-subunit complex [GO:0019773]; threonine-type endopeptidase activity [GO:0004298]; ubiquitin-dependent protein catabolic process [GO:0006511]	GO:0005737; GO:0005634; GO:0019773; GO:0004298; GO:0006511	Peptidase T1A family	NA	IPR029055;IPR000426;IPR023332;IPR001353;	NA	NA	NA	NA	NA	NA	NA	NA	NA	NA	NA	NA	NA	PF00227;PF10584;	NA	PS00388;PS51475;	NA	SUBCELLULAR LOCATION: Cytoplasm {ECO:0000256|RuleBase:RU000551}. Nucleus {ECO:0000256|RuleBase:RU000551}.
Upregulated in A1	Inf	0.00118	0.0877766	0	0	178	162.683	c23760_g1_i1	789	190202155242	45.2471	259443337	54	1e-79	Q9N599	NA	NA	unnamed protein product [Caenorhabditis elegans]	CBF59512	reviewed	Proteasome subunit alpha type-4 (EC 3.4.25.1) (Proteasome subunit alpha 3)	pas-3 Y110A7A.14	Caenorhabditis elegans	250	3.4.25.1	NA	cytoplasm [GO:0005737]; nucleus [GO:0005634]; proteasome core complex, alpha-subunit complex [GO:0019773]; threonine-type endopeptidase activity [GO:0004298]; ubiquitin-dependent protein catabolic process [GO:0006511]	GO:0005737; GO:0005634; GO:0019773; GO:0004298; GO:0006511	Peptidase T1A family	NA	IPR029055;IPR000426;IPR023332;IPR001353;	NA	NA	NA	NA	cel:CELE_Y110A7A.14;	NA	NP_491520.2;	COG0638;	NA	NA	NA	NA	NA	PF00227;PF10584;	NA	PS00388;PS51475;	NA	SUBCELLULAR LOCATION: Cytoplasm {ECO:0000250}. Nucleus {ECO:0000250}.
Upregulated in A1	Inf	0.00124	0.0910443	0	0	176	160.855	c30453_g1_i1	770	237138177218	40.9091	308501208	53	2e-81	E3LTJ8	9824003	Cre-pas-1	CRE-PAS-1 protein	308501208	unreviewed	Proteasome subunit alpha type (EC 3.4.25.1)	Cre-pas-1 CRE_30657	Caenorhabditis remanei (Caenorhabditis vulgaris)	246	3.4.25.1	NA	cytoplasm [GO:0005737]; nucleus [GO:0005634]; proteasome core complex, alpha-subunit complex [GO:0019773]; threonine-type endopeptidase activity [GO:0004298]; ubiquitin-dependent protein catabolic process [GO:0006511]	GO:0005737; GO:0005634; GO:0019773; GO:0004298; GO:0006511	Peptidase T1A family	NA	IPR029055;IPR000426;IPR023332;IPR001353;	NA	NA	NA	NA	NA	NA	XP_003112789.1;	NA	NA	NA	NA	NA	NA	PF00227;PF10584;	NA	PS00388;PS51475;	NA	SUBCELLULAR LOCATION: Cytoplasm {ECO:0000256|RuleBase:RU000551}. Nucleus {ECO:0000256|RuleBase:RU000551}.
Upregulated in A1	Inf	0.0005	0.0476642	0	0	212	193.757	c15503_g1_i1	810	257143214196	44.0741	393906184	46	3e-67	J0M3C7	NA	NA	hypothetical protein LOAG_18444 [Loa loa]	EJD74206.1	unreviewed	Uncharacterized protein	LOAG_18444	Loa loa (Eye worm) (Filaria loa)	250	NA	NA	nucleus [GO:0005634]; proteasome core complex, alpha-subunit complex [GO:0019773]; threonine-type endopeptidase activity [GO:0004298]; ubiquitin-dependent protein catabolic process [GO:0006511]	GO:0005634; GO:0019773; GO:0004298; GO:0006511	NA	NA	IPR029055;IPR000426;IPR023332;IPR001353;	NA	NA	NA	NA	NA	NA	NA	NA	NA	NA	NA	NA	NA	PF00227;PF10584;	NA	PS51475;	NA	NA
Proteasome subunit beta
Significance	Fold_change	P_value	Adj_Pvalue	F2_Read_Count	F2_FPKM	A1_Read_Count	A1_FPKM	Transcript_ID	Length_Transcript	# Total_A,# Total_C,# Total_G,#Total_T	GC%	NCBI Accession	% Identity	E-value	Uniprot Accession	Gene ID	Gene Symbol	Gene Description	Protein ID	Status	Protein names	Gene names	Organism	Length	EC number	Domain [CC]	Gene ontology (GO)	Gene ontology IDs	Protein families	Pathway	Cross-reference (InterPro)	Developmental stage	Temperature dependence	Tissue specificity	pH dependence	Cross-reference (KEGG)	Cross-reference (PDB)	Cross-reference (RefSeq)	Cross-reference (eggNOG)	Cross-reference (OrthoDB)	Cross-reference (BioCyc)	Cross-reference (BRENDA)	Cross-reference (UniPathway)	Cross-reference (PANTHER)	Cross-reference (Pfam)	Cross-reference (TIGRFAMs)	Cross-reference (PROSITE)	Cross-reference (TAIR)	Subcellular location [CC]
Upregulated in A1	Inf	0.00014	0.0190014	0	0	268	244.938	c9434_g1_i1	1083	308219291265	47.0914	568266364	46	3e-61	W2SF21	NA	NA	peptidase, T1 family [Necator americanus]	ETN68175.1	unreviewed	Proteasome subunit beta type (EC 3.4.25.1)	NECAME_15981	Necator americanus (Human hookworm)	261	3.4.25.1	NA	cytoplasm [GO:0005737]; nucleus [GO:0005634]; proteasome core complex [GO:0005839]; threonine-type endopeptidase activity [GO:0004298]; proteolysis involved in cellular protein catabolic process [GO:0051603]	GO:0005737; GO:0005634; GO:0005839; GO:0051603; GO:0004298	Peptidase T1B family	NA	IPR029055;IPR000243;IPR001353;IPR023333;	NA	NA	NA	NA	NA	NA	NA	NA	NA	NA	NA	NA	NA	PF00227;	NA	PS51476;	NA	SUBCELLULAR LOCATION: Cytoplasm {ECO:0000256|RuleBase:RU000694}. Nucleus {ECO:0000256|RuleBase:RU000694}.
Upregulated in A1	Inf	0.00045	0.0440715	0	0	217	198.326	c16149_g1_i1	805	236142208219	43.4783	669302581	43	2e-49	A0A085NE19	NA	NA	hypothetical protein M513_12896 [Trichuris suis]	KFD46233.1	unreviewed	Proteasome subunit beta type (EC 3.4.25.1)	M513_12896 M514_12896	Trichuris suis (pig whipworm)	249	3.4.25.1	NA	cytoplasm [GO:0005737]; nucleus [GO:0005634]; proteasome core complex [GO:0005839]; threonine-type endopeptidase activity [GO:0004298]; proteolysis involved in cellular protein catabolic process [GO:0051603]	GO:0005737; GO:0005634; GO:0005839; GO:0051603; GO:0004298	Peptidase T1B family	NA	IPR029055;IPR016050;IPR001353;IPR023333;	NA	NA	NA	NA	NA	NA	NA	NA	NA	NA	NA	NA	NA	PF00227;	NA	PS00854;PS51476;	NA	SUBCELLULAR LOCATION: Cytoplasm {ECO:0000256|RuleBase:RU000694}. Nucleus {ECO:0000256|RuleBase:RU000694}.
Upregulated in A1	Inf	0.00061	0.0555188	0	0	204	186.445	c33278_g1_i1	809	252146230181	46.4771	393909340	43	8e-58	E1FNT8	NA	NA	proteasome A-type and B-type family protein [Loa loa]	EFO25921.2	unreviewed	Proteasome subunit beta type (EC 3.4.25.1)	LOAG_02565	Loa loa (Eye worm) (Filaria loa)	232	3.4.25.1	NA	cytoplasm [GO:0005737]; nucleus [GO:0005634]; proteasome core complex [GO:0005839]; threonine-type endopeptidase activity [GO:0004298]; proteolysis involved in cellular protein catabolic process [GO:0051603]	GO:0005737; GO:0005634; GO:0005839; GO:0051603; GO:0004298	Peptidase T1B family	NA	IPR029055;IPR000243;IPR016050;IPR001353;IPR023333;	NA	NA	NA	NA	NA	NA	NA	NA	NA	NA	NA	NA	NA	PF00227;	NA	PS00854;PS51476;	NA	SUBCELLULAR LOCATION: Cytoplasm {ECO:0000256|RuleBase:RU000694, ECO:0000256|SAAS:SAAS00039306}. Nucleus {ECO:0000256|RuleBase:RU000694, ECO:0000256|SAAS:SAAS00039306}.
Upregulated in A1	Inf	0.00109	0.0829212	0	0	181	165.424	c18934_g1_i1	824	207251164202	50.3641	268559794	45	2e-65	A8X5E7	8588187	Cbr-pbs-2	C. briggsae CBR-PBS-2 protein	268559794	unreviewed	Proteasome subunit beta type (EC 3.4.25.1)	pbs-2 Cbr-pbs-2 cbr-pbs-2 CBG07938 CBG_07938	Caenorhabditis briggsae	277	3.4.25.1	NA	cytoplasm [GO:0005737]; nucleus [GO:0005634]; proteasome core complex [GO:0005839]; endopeptidase activity [GO:0004175]; threonine-type endopeptidase activity [GO:0004298]; proteasomal ubiquitin-independent protein catabolic process [GO:0010499]; proteasome-mediated ubiquitin-dependent protein catabolic process [GO:0043161]	GO:0005737; GO:0004175; GO:0005634; GO:0010499; GO:0005839; GO:0043161; GO:0004298	Peptidase T1B family	NA	IPR029055;IPR000243;IPR016050;IPR001353;IPR023333;	NA	NA	NA	NA	cbr:CBG07938;	NA	XP_002646072.1;	NA	EOG7CRTQJ;	NA	NA	NA	NA	PF00227;	NA	PS00854;PS51476;	NA	SUBCELLULAR LOCATION: Cytoplasm {ECO:0000256|RuleBase:RU000694, ECO:0000256|SAAS:SAAS00039306}. Nucleus {ECO:0000256|RuleBase:RU000694, ECO:0000256|SAAS:SAAS00039306}.
Upregulated in A1	Inf	0.00121	0.089426	0	0	177	161.769	c23575_g1_i1	678	167154181176	49.41	568286094	49	2e-66	W2T1J6	NA	NA	peptidase, T1 family [Necator americanus]	ETN74842.1	unreviewed	Proteasome subunit beta type (EC 3.4.25.1)	NECAME_12708	Necator americanus (Human hookworm)	205	3.4.25.1	NA	cytoplasm [GO:0005737]; nucleus [GO:0005634]; proteasome core complex [GO:0005839]; threonine-type endopeptidase activity [GO:0004298]; proteolysis involved in cellular protein catabolic process [GO:0051603]	GO:0005737; GO:0005634; GO:0005839; GO:0051603; GO:0004298	Peptidase T1B family	NA	IPR029055;IPR016050;IPR001353;IPR023333;	NA	NA	NA	NA	NA	NA	NA	NA	NA	NA	NA	NA	NA	PF00227;	NA	PS00854;PS51476;	NA	SUBCELLULAR LOCATION: Cytoplasm {ECO:0000256|RuleBase:RU000694, ECO:0000256|SAAS:SAAS00039306}. Nucleus {ECO:0000256|RuleBase:RU000694, ECO:0000256|SAAS:SAAS00039306}.
19S
rpn-1
Upregulated in A1	Inf	3e-05	0.00513511	0	0	357	326.279	c23404_g1_i1	2924	812611735766	46.0328	802778361	43	6e-73	A0A0F5D056	NA	NA	rpn-1 [Pristionchus pacificus]	KKA77680.1	unreviewed	Rpn-1	PRIPAC_898	Pristionchus pacificus (Parasitic nematode)	334	NA	NA	NA	NA	NA	NA	IPR016643;	NA	NA	NA	NA	NA	NA	NA	NA	NA	NA	NA	NA	PTHR10943:SF1;	NA	NA	NA	NA	NA
rpt-5
Upregulated in A1	Inf	0.00017	0.0217205	0	0	260	237.626	c7901_g1_i1	1295	374253355313	46.9498	351020977	71	0	O76371	172238	rpt-5	Protein RPT-5	351020977	unreviewed	RPT-5	rpt-5 CELE_F56H1.4 F56H1.4	Caenorhabditis elegans	430	NA	NA	cytoplasm [GO:0005737]; ATP binding [GO:0005524]; hydrolase activity [GO:0016787]; protein catabolic process [GO:0030163]	GO:0005524; GO:0005737; GO:0016787; GO:0030163	AAA ATPase family	NA	IPR005937;IPR003593;IPR003959;IPR003960;IPR027417;	NA	NA	NA	NA	cel:CELE_F56H1.4;	NA	NP_491672.1;	COG1222;	EOG7TMZRN;	NA	NA	NA	NA	PF00004;	TIGR01242;	PS00674;	NA	NA
Others
Significance	Fold_change	P_value	Adj_Pvalue	F2_Read_Count	F2_FPKM	A1_Read_Count	A1_FPKM	Transcript_ID	Length_Transcript	# Total_A,# Total_C,# Total_G,#Total_T	GC%	NCBI Accession	% Identity	E-value	Uniprot Accession	Gene ID	Gene Symbol	Gene Description	Protein ID	Status	Protein names	Gene names	Organism	Length	EC number	Domain [CC]	Gene ontology (GO)	Gene ontology IDs	Protein families	Pathway	Cross-reference (InterPro)	Developmental stage	Temperature dependence	Tissue specificity	pH dependence	Cross-reference (KEGG)	Cross-reference (PDB)	Cross-reference (RefSeq)	Cross-reference (eggNOG)	Cross-reference (OrthoDB)	Cross-reference (BioCyc)	Cross-reference (BRENDA)	Cross-reference (UniPathway)	Cross-reference (PANTHER)	Cross-reference (Pfam)	Cross-reference (TIGRFAMs)	Cross-reference (PROSITE)	Cross-reference (TAIR)	Subcellular location [CC]
Upregulated in A1	Inf	3e-05	0.0064538	0	0	341	311.656	c2490_g1_i1	2998	825701624848	44.1961	393907753	41	1e-116	J0DME1	NA	NA	26S proteasome non-ATPase regulatory subunit 1 [Loa loa]	EJD74769.1	unreviewed	26S proteasome non-ATPase regulatory subunit 1	LOAG_17962	Loa loa (Eye worm) (Filaria loa)	918	NA	NA	proteasome complex [GO:0000502]; enzyme regulator activity [GO:0030234]; regulation of protein catabolic process [GO:0042176]	GO:0030234; GO:0000502; GO:0042176	NA	NA	IPR016642;IPR011989;IPR016024;IPR002015;	NA	NA	NA	NA	NA	NA	NA	NA	NA	NA	NA	NA	NA	PF01851;	NA	NA	NA	NA
Upregulated in A1	Inf	0.00037	0.0384596	0	0	225	205.638	c30955_g1_i1	1543	487305328423	41.024	510859348	42	2e-79	A0A0D6LXR1	NA	NA	PCI domain protein [Ancylostoma ceylanicum]	EPB74886.1	unreviewed	PCI domain protein	ANCCEY_06002	Ancylostoma ceylanicum	508	NA	NA	proteasome complex [GO:0000502]; enzyme regulator activity [GO:0030234]; regulation of protein catabolic process [GO:0042176]	GO:0030234; GO:0000502; GO:0042176	NA	NA	IPR013586;IPR013143;IPR000717;IPR011990;IPR011991;	NA	NA	NA	NA	NA	NA	NA	NA	NA	NA	NA	NA	NA	PF01399;PF08375;	NA	NA	NA	NA
Upregulated in A1	Inf	0.00128	0.0922032	0	0	175	159.941	c15581_g1_i1	1323	334304274411	43.6886	307764341	45	9e-88	E1FVI4	9942314	LOAG_04911	proteasome regulatory particle	307764341	unreviewed	Proteasome regulatory particle	LOAG_04911	Loa loa (Eye worm) (Filaria loa)	420	NA	NA	proteasome complex [GO:0000502]	GO:0000502	NA	NA	IPR013143;IPR000717;IPR011990;IPR011991;	NA	NA	NA	NA	loa:LOAG_04911;	NA	XP_003140496.1;	NA	NA	NA	NA	NA	NA	PF01399;	NA	NA	NA	NA
Upregulated in A1	Inf	0.00568	0.260495	0	0	123	112.415	c627_g1_i1	1066	295252209310	43.2458	126273701	75	8e-69	A3GF00	4850849	UMP1	Proteasome maturation factor	126273701	unreviewed	Proteasome maturation factor (Fragment)	UMP1 PICST_37571	Scheffersomyces stipitis (strain ATCC 58785 / CBS 6054 / NBRC 10063 / NRRL Y-11545) (Yeast) (Pichia stipitis)	147	NA	NA	proteasome complex [GO:0000502]	GO:0000502	NA	NA	IPR008012;	NA	NA	NA	NA	pic:PICST_37571;	NA	XP_001387282.1;	NA	EOG7QG4GR;	NA	NA	NA	PTHR12828;	PF05348;	NA	NA	NA	NA
Ubiquitin tagging enzymes
ubiquitin-conjugating enzyme(E2)
Significance	Fold_change	P_value	Adj_Pvalue	F2_Read_Count	F2_FPKM	A1_Read_Count	A1_FPKM	Transcript_ID	Length_Transcript	# Total_A,# Total_C,# Total_G,#Total_T	GC%	NCBI Accession	% Identity	E-value	Uniprot Accession	Gene ID	Gene Symbol	Gene Description	Protein ID	Status	Protein names	Gene names	Organism	Length	EC number	Domain [CC]	Gene ontology (GO)	Gene ontology IDs	Protein families	Pathway	Cross-reference (InterPro)	Developmental stage	Temperature dependence	Tissue specificity	pH dependence	Cross-reference (KEGG)	Cross-reference (PDB)	Cross-reference (RefSeq)	Cross-reference (eggNOG)	Cross-reference (OrthoDB)	Cross-reference (BioCyc)	Cross-reference (BRENDA)	Cross-reference (UniPathway)	Cross-reference (PANTHER)	Cross-reference (Pfam)	Cross-reference (TIGRFAMs)	Cross-reference (PROSITE)	Cross-reference (TAIR)	Subcellular location [CC]
Upregulated in A1	Inf	0.00356	0.189241	0	0	138	126.125	c3687_g1_i1	909	311164216218	41.8042	268570791	49	1e-40	A8XMM5	8582832	Cbr-ubc-20	C. briggsae CBR-UBC-20 protein	268570791	unreviewed	Protein CBR-UBC-20	ubc-20 Cbr-ubc-20 CBG15726 CBG_15726	Caenorhabditis briggsae	200	NA	NA	cytoplasm [GO:0005737]; nucleus [GO:0005634]; ligase activity [GO:0016874]; ubiquitin protein ligase activity [GO:0061630]; ubiquitin protein ligase binding [GO:0031625]; proteasome-mediated ubiquitin-dependent protein catabolic process [GO:0043161]; protein polyubiquitination [GO:0000209]	GO:0005737; GO:0016874; GO:0005634; GO:0043161; GO:0000209; GO:0061630; GO:0031625	Ubiquitin-conjugating enzyme family	NA	IPR009060;IPR015940;IPR000608;IPR023313;IPR016135;	NA	NA	NA	NA	cbr:CBG15726;	NA	XP_002640838.1;	COG5078;	EOG7F513F;	NA	NA	NA	NA	PF00179;	NA	PS50030;PS00183;PS50127;	NA	NA
Upregulated in A1	Inf	2e-05	0.00365628	0	0	383	350.042	c16900_g1_i1	615	168145122180	43.4146	307766365	82	3e-89	E1FPQ6	9940274	LOAG_02883	ubiquitin-conjugating enzyme ubc-2	307766365	unreviewed	Ubiquitin-conjugating enzyme E2 2	LOAG_02883	Loa loa (Eye worm) (Filaria loa)	147	NA	NA	ligase activity [GO:0016874]	GO:0016874	Ubiquitin-conjugating enzyme family	NA	IPR000608;IPR023313;IPR016135;	NA	NA	NA	NA	loa:LOAG_02883;	NA	XP_003138468.1;	NA	NA	NA	NA	NA	NA	PF00179;	NA	PS00183;PS50127;	NA	NA
Ubiquitin-activating enzyme (E1)
Significance	Fold_change	P_value	Adj_Pvalue	F2_Read_Count	F2_FPKM	A1_Read_Count	A1_FPKM	Transcript_ID	Length_Transcript	# Total_A,# Total_C,# Total_G,#Total_T	GC%	NCBI Accession	% Identity	E-value	Uniprot Accession	Gene ID	Gene Symbol	Gene Description	Protein ID	Status	Protein names	Gene names	Organism	Length	EC number	Domain [CC]	Gene ontology (GO)	Gene ontology IDs	Protein families	Pathway	Cross-reference (InterPro)	Developmental stage	Temperature dependence	Tissue specificity	pH dependence	Cross-reference (KEGG)	Cross-reference (PDB)	Cross-reference (RefSeq)	Cross-reference (eggNOG)	Cross-reference (OrthoDB)	Cross-reference (BioCyc)	Cross-reference (BRENDA)	Cross-reference (UniPathway)	Cross-reference (PANTHER)	Cross-reference (Pfam)	Cross-reference (TIGRFAMs)	Cross-reference (PROSITE)	Cross-reference (TAIR)	Subcellular location [CC]
Upregulated in A1	Inf	6e-05	0.0102415	0	0	308	281.496	c31393_g1_i1	3071	764756768783	49.6255	597844731	47	0	A0A016SU59	NA	NA	hypothetical protein Y032_0173g391 [Ancylostoma ceylanicum]	EYB94263.1	unreviewed	Uncharacterized protein	Acey_s0173.g391 Y032_0173g391	Ancylostoma ceylanicum	1051	NA	NA	ATP binding [GO:0005524]; small protein activating enzyme activity [GO:0008641]; cellular protein modification process [GO:0006464]	GO:0005524; GO:0006464; GO:0008641	Ubiquitin-activating E1 family	NA	IPR009036;IPR016040;IPR000594;IPR018965;IPR023280;IPR000127;IPR019572;IPR018075;IPR018074;IPR000011;	NA	NA	NA	NA	NA	NA	NA	NA	NA	NA	NA	NA	NA	PF00899;PF09358;PF10585;PF02134;	TIGR01408;	PS00865;	NA	NA
ubiquitin-ligase(E3)
Significance	Fold_change	P_value	Adj_Pvalue	F2_Read_Count	F2_FPKM	A1_Read_Count	A1_FPKM	Transcript_ID	Length_Transcript	# Total_A,# Total_C,# Total_G,#Total_T	GC%	NCBI Accession	% Identity	E-value	Uniprot Accession	Gene ID	Gene Symbol	Gene Description	Protein ID	Status	Protein names	Gene names	Organism	Length	EC number	Domain [CC]	Gene ontology (GO)	Gene ontology IDs	Protein families	Pathway	Cross-reference (InterPro)	Developmental stage	Temperature dependence	Tissue specificity	pH dependence	Cross-reference (KEGG)	Cross-reference (PDB)	Cross-reference (RefSeq)	Cross-reference (eggNOG)	Cross-reference (OrthoDB)	Cross-reference (BioCyc)	Cross-reference (BRENDA)	Cross-reference (UniPathway)	Cross-reference (PANTHER)	Cross-reference (Pfam)	Cross-reference (TIGRFAMs)	Cross-reference (PROSITE)	Cross-reference (TAIR)	Subcellular location [CC]
Upregulated in A1	Inf	0.00206	0.128999	0	0	157	143.49	c5297_g1_i1	1396	350294384368	48.5673	597856773	52	7e-150	A0A016TT50	NA	NA	hypothetical protein Y032_0077g1089 [Ancylostoma ceylanicum]	EYC06209.1	unreviewed	Uncharacterized protein	Acey_s0077.g1089 Y032_0077g1089	Ancylostoma ceylanicum	567	NA	NA	ligase activity [GO:0016874]; ubiquitin-protein transferase activity [GO:0004842]	GO:0016874; GO:0004842	NA	NA	IPR000569;IPR001202;	NA	NA	NA	NA	NA	NA	NA	NA	NA	NA	NA	NA	NA	PF00632;PF00397;	NA	PS50237;PS01159;PS50020;	NA	NA
cdc-48.1
Significance	Fold_change	P_value	Adj_Pvalue	F2_Read_Count	F2_FPKM	A1_Read_Count	A1_FPKM	Transcript_ID	Length_Transcript	# Total_A,# Total_C,# Total_G,#Total_T	GC%	NCBI Accession	% Identity	E-value	Uniprot Accession	Gene ID	Gene Symbol	Gene Description	Protein ID	Status	Protein names	Gene names	Organism	Length	EC number	Domain [CC]	Gene ontology (GO)	Gene ontology IDs	Protein families	Pathway	Cross-reference (InterPro)	Developmental stage	Temperature dependence	Tissue specificity	pH dependence	Cross-reference (KEGG)	Cross-reference (PDB)	Cross-reference (RefSeq)	Cross-reference (eggNOG)	Cross-reference (OrthoDB)	Cross-reference (BioCyc)	Cross-reference (BRENDA)	Cross-reference (UniPathway)	Cross-reference (PANTHER)	Cross-reference (Pfam)	Cross-reference (TIGRFAMs)	Cross-reference (PROSITE)	Cross-reference (TAIR)	Subcellular location [CC]
Upregulated in A1	Inf	0	5.93883901526694e-05	0	0	824	753.092	c13921_g7_i1	2572	669693530680	47.5505	308509910	69	0	E3LFQ3	9822426	Cre-cdc-48.1	CRE-CDC-48.1 protein	308509910	unreviewed	CRE-CDC-48.1 protein	Cre-cdc-48.1 CRE_01828	Caenorhabditis remanei (Caenorhabditis vulgaris)	809	NA	NA	ATP binding [GO:0005524]; hydrolase activity [GO:0016787]	GO:0005524; GO:0016787	AAA ATPase family	NA	IPR003593;IPR005938;IPR009010;IPR003959;IPR003960;IPR004201;IPR029067;IPR003338;IPR027417;IPR015415;	NA	NA	NA	NA	NA	NA	XP_003117138.1;	NA	NA	NA	NA	NA	NA	PF00004;PF02933;PF02359;PF09336;	TIGR01243;	PS00674;	NA	NA
Cation transport ATPase
Significance	Fold_change	P_value	Adj_Pvalue	F2_Read_Count	F2_FPKM	A1_Read_Count	A1_FPKM	Transcript_ID	Length_Transcript	# Total_A,# Total_C,# Total_G,#Total_T	GC%	NCBI Accession	% Identity	E-value	Uniprot Accession	Gene ID	Gene Symbol	Gene Description	Protein ID	Status	Protein names	Gene names	Organism	Length	EC number	Domain [CC]	Gene ontology (GO)	Gene ontology IDs	Protein families	Pathway	Cross-reference (InterPro)	Developmental stage	Temperature dependence	Tissue specificity	pH dependence	Cross-reference (KEGG)	Cross-reference (PDB)	Cross-reference (RefSeq)	Cross-reference (eggNOG)	Cross-reference (OrthoDB)	Cross-reference (BioCyc)	Cross-reference (BRENDA)	Cross-reference (UniPathway)	Cross-reference (PANTHER)	Cross-reference (Pfam)	Cross-reference (TIGRFAMs)	Cross-reference (PROSITE)	Cross-reference (TAIR)	Subcellular location [CC]
Upregulated in A1	Inf	8e-05	0.0118041	0	0	299	273.27	c4292_g1_i1	3649	1131871774873	45.0808	393910833	42	0	E1G3Q1	NA	NA	hypothetical protein LOAG_07782 [Loa loa]	EFO20706.2	unreviewed	Uncharacterized protein	LOAG_07782	Loa loa (Eye worm) (Filaria loa)	1185	NA	NA	integral component of membrane [GO:0016021]; ATP binding [GO:0005524]; ATPase activity [GO:0016887]; metal ion binding [GO:0046872]; cation transport [GO:0006812]	GO:0005524; GO:0016887; GO:0006812; GO:0016021; GO:0046872	Cation transport ATPase (P-type) (TC 3.A.3) family	NA	IPR023299;IPR018303;IPR008250;IPR023214;IPR006544;IPR001757;	NA	NA	NA	NA	NA	NA	NA	NA	NA	NA	NA	NA	PTHR24093:SF82;	PF00122;	TIGR01494;TIGR01657;	PS00154;	NA	NA
Upregulated in A1	10.033	0.00711	0.30195	89	97.3798	1069	977.009	c12275_g1_i13	3083	958622672831	41.9721	597889678	84	0	A0A016WEP6	NA	NA	hypothetical protein Y032_0747g2019 [Ancylostoma ceylanicum]	EYC38046.1	unreviewed	Calcium-transporting ATPase (EC 3.6.3.8)	Acey_s0747.g2019 Y032_0747g2019	Ancylostoma ceylanicum	1094	3.6.3.8	NA	integral component of membrane [GO:0016021]; ATP binding [GO:0005524]; calcium-transporting ATPase activity [GO:0005388]; metal ion binding [GO:0046872]	GO:0005524; GO:0005388; GO:0016021; GO:0046872	Cation transport ATPase (P-type) (TC 3.A.3) family	NA	IPR006068;IPR004014;IPR023299;IPR018303;IPR023298;IPR008250;IPR023214;IPR006408;IPR001757;	NA	NA	NA	NA	NA	NA	NA	NA	NA	NA	NA	NA	NA	PF00689;PF00690;PF00122;PF00702;	TIGR01517;TIGR01494;	PS00154;	NA	SUBCELLULAR LOCATION: Membrane {ECO:0000256|RuleBase:RU361146}; Multi-pass membrane protein {ECO:0000256|RuleBase:RU361146}.
Upregulated in A1	8.33157	0.00986	0.371595	156	170.688	1556	1422.1	c12275_g1_i4	3523	1056748767952	43.0031	597889679	85	0	A0A016WFL8	NA	NA	hypothetical protein Y032_0747g2019 [Ancylostoma ceylanicum]	EYC38047.1	unreviewed	Calcium-transporting ATPase (EC 3.6.3.8)	Acey_s0747.g2019 Y032_0747g2019	Ancylostoma ceylanicum	1151	3.6.3.8	NA	integral component of membrane [GO:0016021]; ATP binding [GO:0005524]; calcium-transporting ATPase activity [GO:0005388]; metal ion binding [GO:0046872]	GO:0005524; GO:0005388; GO:0016021; GO:0046872	Cation transport ATPase (P-type) (TC 3.A.3) family	NA	IPR022141;IPR006068;IPR004014;IPR023299;IPR018303;IPR023298;IPR008250;IPR023214;IPR006408;IPR001757;	NA	NA	NA	NA	NA	NA	NA	NA	NA	NA	NA	NA	NA	PF12424;PF00689;PF00690;PF00122;PF00702;	TIGR01517;TIGR01494;	PS00154;	NA	SUBCELLULAR LOCATION: Membrane {ECO:0000256|RuleBase:RU361146}; Multi-pass membrane protein {ECO:0000256|RuleBase:RU361146}.
AAA ATPase
Significance	Fold_change	P_value	Adj_Pvalue	F2_Read_Count	F2_FPKM	A1_Read_Count	A1_FPKM	Transcript_ID	Length_Transcript	# Total_A,# Total_C,# Total_G,#Total_T	GC%	NCBI Accession	% Identity	E-value	Uniprot Accession	Gene ID	Gene Symbol	Gene Description	Protein ID	Status	Protein names	Gene names	Organism	Length	EC number	Domain [CC]	Gene ontology (GO)	Gene ontology IDs	Protein families	Pathway	Cross-reference (InterPro)	Developmental stage	Temperature dependence	Tissue specificity	pH dependence	Cross-reference (KEGG)	Cross-reference (PDB)	Cross-reference (RefSeq)	Cross-reference (eggNOG)	Cross-reference (OrthoDB)	Cross-reference (BioCyc)	Cross-reference (BRENDA)	Cross-reference (UniPathway)	Cross-reference (PANTHER)	Cross-reference (Pfam)	Cross-reference (TIGRFAMs)	Cross-reference (PROSITE)	Cross-reference (TAIR)	Subcellular location [CC]
Upregulated in A1	Inf	5e-05	0.00917074	0	0	316	288.807	c15558_g1_i1	1436	414273388361	46.0306	802707549	72	0	A0A0F5CHY1	NA	NA	AAA protein [Pristionchus pacificus]	KKA71692.1	unreviewed	AAA protein	PRIPAC_9641	Pristionchus pacificus (Parasitic nematode)	435	NA	NA	NA	NA	AAA ATPase family	NA	IPR005937;IPR003593;IPR003959;IPR003960;IPR027417;	NA	NA	NA	NA	NA	NA	NA	NA	NA	NA	NA	NA	NA	PF00004;	TIGR01242;	PS00674;	NA	NA
Upregulated in A1	Inf	0.00011	0.0162614	0	0	278	254.077	c5267_g1_i1	1309	381262366300	47.9756	802751949	76	0	H3E5Y1	NA	NA	AAA protein [Pristionchus pacificus]	KKA76184.1	unreviewed	AAA protein (Uncharacterized protein)	WBGene00094662 PRIPAC_7323	Pristionchus pacificus (Parasitic nematode)	445	NA	NA	cytosolic proteasome complex [GO:0031597]; nuclear proteasome complex [GO:0031595]; proteasome regulatory particle, base subcomplex [GO:0008540]; ATP binding [GO:0005524]; proteasome-activating ATPase activity [GO:0036402]; TBP-class protein binding [GO:0017025]; ER-associated ubiquitin-dependent protein catabolic process [GO:0030433]; positive regulation of proteasomal protein catabolic process …	GO:0005524; GO:0030433; GO:0017025; GO:0031597; GO:0031595; GO:0045899; GO:1901800; GO:0008540; GO:0036402	AAA ATPase family	NA	IPR005937;IPR003593;IPR003959;IPR003960;IPR027417;	NA	NA	NA	NA	NA	NA	NA	NA	NA	NA	NA	NA	NA	PF00004;	TIGR01242;	PS00674;	NA	NA
Upregulated in A1	Inf	0.00044	0.0435519	0	0	218	199.24	c6878_g1_i1	1458	362415292389	48.4911	802664777	62	0	A0A0F5BZP6	NA	NA	AAA protein, partial [Pristionchus pacificus]	KKA64866.1	unreviewed	AAA protein (Fragment)	PRIPAC_13571	Pristionchus pacificus (Parasitic nematode)	527	NA	NA	NA	NA	NA	NA	IPR003593;IPR027417;IPR027238;IPR010339;	NA	NA	NA	NA	NA	NA	NA	NA	NA	NA	NA	NA	PTHR11093;	PF06068;	NA	NA	NA	NA
Upregulated in A1	Inf	0.00124	0.0910443	0	0	176	160.855	c15274_g1_i1	1274	395242329308	44.8195	802667358	71	0	A0A0F5C2U1	NA	NA	AAA protein [Pristionchus pacificus]	KKA66094.1	unreviewed	AAA protein	PRIPAC_14722	Pristionchus pacificus (Parasitic nematode)	395	NA	NA	NA	NA	AAA ATPase family	NA	IPR005937;IPR003593;IPR003959;IPR003960;IPR027417;	NA	NA	NA	NA	NA	NA	NA	NA	NA	NA	NA	NA	NA	PF00004;	TIGR01242;	PS00674;	NA	NA

## Sheet: Repeat proteins
HEAT_class
Upregulated in A1	Inf	0.00012	0.0167752	0	0	276	252.249	c24155_g1_i1	2385	606553561665	46.7086	510863389	44	5e-74	A0A0D6MCD3	NA	NA	HEAT repeat protein [Ancylostoma ceylanicum]	EPB78712.1	unreviewed	HEAT repeat protein	ANCCEY_02231	Ancylostoma ceylanicum	420	NA	NA	NA	NA	NA	NA	IPR011989;IPR016024;IPR000357;IPR021133;IPR031090;	NA	NA	NA	NA	NA	NA	NA	NA	NA	NA	NA	NA	PTHR10648:SF9;	PF02985;	NA	PS50077;	NA	NA
Upregulated in A1	22.4139	0.00641	0.283234	12	13.1299	322	294.291	c14005_g3_i4	1801	562300295644	33.0372	510862089	63	8e-47	A0A0D6M510	NA	NA	HEAT repeat protein [Ancylostoma ceylanicum]	EPB77471.1	unreviewed	HEAT repeat protein	ANCCEY_03454	Ancylostoma ceylanicum	169	NA	NA	NA	NA	NA	NA	IPR011989;IPR016024;IPR024395;IPR021133;	NA	NA	NA	NA	NA	NA	NA	NA	NA	NA	NA	NA	NA	PF12348;	NA	PS50077;	NA	NA
Upregulated in A1	20.7333	0.00161	0.108951	28	30.6364	695	635.193	c14005_g3_i5	3167	1001,516,524,1126	32.8386	510862089	63	1e-45	A0A0D6M510	NA	NA	HEAT repeat protein [Ancylostoma ceylanicum]	EPB77471.1	unreviewed	HEAT repeat protein	ANCCEY_03454	Ancylostoma ceylanicum	169	NA	NA	NA	NA	NA	NA	IPR011989;IPR016024;IPR024395;IPR021133;	NA	NA	NA	NA	NA	NA	NA	NA	NA	NA	NA	NA	NA	PF12348;	NA	PS50077;	NA	NA
Upregulated in A1	15.4277	0.00173	0.114566	66	72.2143	1219	1114.1	c14239_g1_i3	1756	480364286626	37.0159	568280874	75	2e-47	W2SVQ6	NA	NA	HEAT repeat protein [Necator americanus]	ETN73740.1	unreviewed	HEAT repeat protein	NECAME_13460	Necator americanus (Human hookworm)	595	NA	NA	NA	NA	NA	NA	IPR011989;IPR016024;	NA	NA	NA	NA	NA	NA	NA	NA	NA	NA	NA	NA	NA	NA	NA	NA	NA	NA
WD-40_class
Upregulated in A1	Inf	0.0017	0.112858	0	0	164	149.887	c5361_g1_i1	1050	252290229279	49.4286	393910232	46	6e-79	J0M754	NA	NA	WD-40 repeat protein [Loa loa]	EJD75791.1	unreviewed	WD-40 repeat protein	LOAG_17130	Loa loa (Eye worm) (Filaria loa)	304	NA	NA	NA	NA	NA	NA	IPR015943;IPR001680;IPR017986;	NA	NA	NA	NA	NA	NA	NA	NA	NA	NA	NA	NA	NA	PF00400;	NA	PS50082;PS50294;	NA	NA
Upregulated in A1	9.18297	0.00706	0.301661	157	171.782	1726	1577.47	c13946_g1_i2	989	301212196280	41.2538	568298760	69	4e-160	W2TUG8	NA	NA	WD domain, G-beta repeat protein [Necator americanus]	ETN84731.1	unreviewed	WD domain, G-beta repeat protein	NECAME_17027	Necator americanus (Human hookworm)	831	NA	NA	NA	NA	NA	NA	IPR011047;IPR015943;IPR001680;IPR019775;IPR017986;	NA	NA	NA	NA	NA	NA	NA	NA	NA	NA	NA	NA	NA	PF00400;	NA	PS00678;PS50082;PS50294;	NA	NA
Repeating_small protein_class
Upregulated in A1	Inf	0.00533	0.248652	0	0	125	114.243	c26065_g1_i1	540	170131100139	42.7778	307764281	60	5e-32	E1FVP2	9942371	LOAG_04969	repeating small protein	307764281	unreviewed	Repeating small protein	LOAG_04969	Loa loa (Eye worm) (Filaria loa)	125	NA	NA	mitochondrial inner membrane [GO:0005743]; mitochondrial pyruvate transport [GO:0006850]	GO:0005743; GO:0006850	NA	NA	IPR005336;	NA	NA	NA	NA	loa:LOAG_04969;	NA	XP_003140554.1;	NA	NA	NA	NA	NA	NA	PF03650;	NA	NA	NA	NA
tetratricopeptide_class
Upregulated in A1	Inf	0.00708	0.301661	0	0	116	106.018	c5574_g1_i1	1162	306236340280	49.5697	568301406	43	9e-33	W2TZ66	NA	NA	tetratricopeptide repeat protein [Necator americanus]	ETN86969.1	unreviewed	Tetratricopeptide repeat protein	NECAME_16020	Necator americanus (Human hookworm)	166	NA	NA	NA	NA	NA	NA	IPR024111;IPR013026;IPR011990;IPR001440;IPR019734;	NA	NA	NA	NA	NA	NA	NA	NA	NA	NA	NA	NA	PTHR10130;	PF00515;	NA	PS50005;PS50293;	NA	NA
Ankyrin_class
Upregulated in A1	100.478	0	0.000695488	31	33.9188	3729	3408.11	c12832_g1_i8	2076	642479410545	42.8227	568281447	89	5e-122	W2SXL4	NA	NA	ankyrin repeat protein [Necator americanus]	ETN74268.1	unreviewed	Ankyrin repeat protein	NECAME_13108	Necator americanus (Human hookworm)	744	NA	NA	NA	NA	NA	NA	IPR002110;IPR020683;	NA	NA	NA	NA	NA	NA	NA	NA	NA	NA	NA	NA	NA	PF00023;PF12796;	NA	PS50297;PS50088;	NA	NA
Upregulated in A1	22.2357	0.00036	0.0376272	100	109.416	2662	2432.93	c13455_g2_i6	1377	413244289431	38.7073	510860375	92	7e-160	A0A0D6LVK0	NA	NA	ankyrin repeat protein [Ancylostoma ceylanicum]	EPB75844.1	unreviewed	Ankyrin repeat protein	ANCCEY_05084	Ancylostoma ceylanicum	252	NA	NA	NA	NA	NA	NA	IPR002110;IPR020683;	NA	NA	NA	NA	NA	NA	NA	NA	NA	NA	NA	NA	NA	PF12796;	NA	PS50297;PS50088;	NA	NA
Spectrin repeat-containing domain protein
Upregulated in A1	44.5251	6e-05	0.0100913	23	25.1656	1226	1120.5	c13806_g3_i6	1145	301270187387	39.9127	510853452	87	0	A0A0D6LPG7	NA	NA	spectrin repeat-containing domain protein [Ancylostoma ceylanicum]	EPB69537.1	unreviewed	Spectrin repeat-containing domain protein	ANCCEY_11365	Ancylostoma ceylanicum	4209	NA	NA	phospholipid binding [GO:0005543]	GO:0005543	NA	NA	IPR001589;IPR001715;IPR011993;IPR001605;IPR001849;IPR001452;IPR018159;IPR002017;	NA	NA	NA	NA	NA	NA	NA	NA	NA	NA	NA	NA	NA	PF00307;PF00018;PF00435;	NA	PS00019;PS00020;PS50021;PS50003;PS50002;	NA	NA
Upregulated in A1	27.4364	0.00051	0.047932	26	28.448	854	780.511	c14799_g1_i12	270	72,58,37,103	35.1852	568286478	87	7e-32	W2SZM5	NA	NA	spectrin repeat-containing domain protein [Necator americanus]	ETN75205.1	unreviewed	Spectrin repeat-containing domain protein	NECAME_00616	Necator americanus (Human hookworm)	2473	NA	NA	calcium ion binding [GO:0005509]	GO:0005509	NA	NA	IPR011992;IPR014837;IPR018247;IPR002048;IPR001452;IPR018159;IPR013315;IPR002017;	NA	NA	NA	NA	NA	NA	NA	NA	NA	NA	NA	NA	NA	PF13499;PF08726;PF00018;PF00435;	NA	PS00018;PS50222;PS50002;	NA	NA
Upregulated in A1	24.929	0.00034	0.0365264	45	49.237	1343	1227.43	c14690_g1_i2	944	244212158330	39.1949	568291710	60	1e-109	W2TC06	NA	NA	spectrin repeat-containing domain protein [Necator americanus]	ETN79353.1	unreviewed	Spectrin repeat-containing domain protein	NECAME_09886	Necator americanus (Human hookworm)	819	NA	NA	NA	NA	NA	NA	IPR018159;IPR002017;	NA	NA	NA	NA	NA	NA	NA	NA	NA	NA	NA	NA	NA	PF00435;	NA	NA	NA	NA
Upregulated in A1	12.0351	0.00666	0.29064	49	53.6136	706	645.247	c14436_g4_i9	590	175117100198	36.7797	510863573	64	2e-28	A0A0D6M425	NA	NA	spectrin repeat-containing domain protein [Ancylostoma ceylanicum]	EPB78889.1	unreviewed	Spectrin repeat-containing domain protein	ANCCEY_02066	Ancylostoma ceylanicum	303	NA	NA	NA	NA	NA	NA	IPR018159;IPR002017;	NA	NA	NA	NA	NA	NA	NA	NA	NA	NA	NA	NA	NA	PF00435;	NA	NA	NA	NA
M protein repeat protein
Upregulated in A1	27.8433	0.00253	0.148473	12	13.1299	400	365.579	c14446_g2_i7	227	78,38,38,73	33.4802	510861315	47	7e-10	A0A0D6M9Z7	NA	NA	M protein repeat protein [Ancylostoma ceylanicum]	EPB76732.1	unreviewed	M protein repeat protein	ANCCEY_04168	Ancylostoma ceylanicum	1937	NA	NA	NA	NA	NA	NA	NA	NA	NA	NA	NA	NA	NA	NA	NA	NA	NA	NA	NA	NA	NA	NA	NA	NA	NA
