# Supplementary material for: Deciphering the mechanism of anhydrobiosis in the entomopathogenic nematode Heterorhabditis indica through comparative transcriptomics
Source: PLoS One. 2022 Oct 27;17(10):e0275342. doi: 10.1371/journal.pone.0275342 (PMC9612587; doi:10.1371/journal.pone.0275342)
Supplement: S4 File — (XLSX) [file pone.0275342.s006.xlsx]

## Sheet: beta-oxidation of fatty acids
Lipase
Significance	Fold_change	P_value	Adj_Pvalue	F2_Read_Count	F2_FPKM	A1_Read_Count	A1_FPKM	Transcript_ID	Length_Transcript	# Total_A,# Total_C,# Total_G,#Total_T	GC%	NCBI Accession	% Identity	E-value	Uniprot Accession	Gene ID	Gene Symbol	Gene Description	Protein ID	Status	Protein names	Gene names	Organism	Length	EC number	Domain [CC]	Gene ontology (GO)	Gene ontology IDs	Protein families	Pathway	Cross-reference (InterPro)	Developmental stage	Temperature dependence	Tissue specificity	pH dependence	Cross-reference (KEGG)	Cross-reference (PDB)	Cross-reference (RefSeq)	Cross-reference (eggNOG)	Cross-reference (OrthoDB)	Cross-reference (BioCyc)	Cross-reference (BRENDA)	Cross-reference (UniPathway)	Cross-reference (PANTHER)	Cross-reference (Pfam)	Cross-reference (TIGRFAMs)	Cross-reference (PROSITE)	Cross-reference (TAIR)	Subcellular location [CC]
Upregulated in A1	Inf	0.00023	0.0273046	0	0	246	224.831	c30157_g1_i1	1480	371320356433	45.6757	308198082	47	1e-131	A3GHE3	4851692	PICST_28952	hypothetical protein	308198082	unreviewed	Uncharacterized protein	PICST_28952	Scheffersomyces stipitis (strain ATCC 58785 / CBS 6054 / NBRC 10063 / NRRL Y-11545) (Yeast) (Pichia stipitis)	482	NA	NA	triglyceride lipase activity [GO:0004806]; lipid catabolic process [GO:0016042]	GO:0016042; GO:0004806	NA	NA	IPR029058;IPR005152;	NA	NA	NA	NA	pic:PICST_28952;	NA	XP_001386828.2;	NA	EOG7MD515;	NA	NA	NA	NA	PF03583;	NA	NA	NA	NA
Upregulated in A1	Inf	0.00516	0.243211	0	0	126	115.157	c22567_g1_i1	1443	407321309406	43.659	459372546	49	2e-130	M3HR57	NA	NA	Lipase 1 [Candida maltosa Xu316]	EMG49992.1	unreviewed	Lipase 1	G210_5017	Candida maltosa (strain Xu316) (Yeast)	465	NA	NA	triglyceride lipase activity [GO:0004806]; lipid catabolic process [GO:0016042]	GO:0016042; GO:0004806	NA	NA	IPR029058;IPR005152;	NA	NA	NA	NA	NA	NA	NA	NA	NA	NA	NA	NA	NA	PF03583;	NA	NA	NA	NA
acyl-CoA dehydrogenase
Significance	Fold_change	P_value	Adj_Pvalue	F2_Read_Count	F2_FPKM	A1_Read_Count	A1_FPKM	Transcript_ID	Length_Transcript	# Total_A,# Total_C,# Total_G,#Total_T	GC%	NCBI Accession	% Identity	E-value	Uniprot Accession	Gene ID	Gene Symbol	Gene Description	Protein ID	Status	Protein names	Gene names	Organism	Length	EC number	Domain [CC]	Gene ontology (GO)	Gene ontology IDs	Protein families	Pathway	Cross-reference (InterPro)	Developmental stage	Temperature dependence	Tissue specificity	pH dependence	Cross-reference (KEGG)	Cross-reference (PDB)	Cross-reference (RefSeq)	Cross-reference (eggNOG)	Cross-reference (OrthoDB)	Cross-reference (BioCyc)	Cross-reference (BRENDA)	Cross-reference (UniPathway)	Cross-reference (PANTHER)	Cross-reference (Pfam)	Cross-reference (TIGRFAMs)	Cross-reference (PROSITE)	Cross-reference (TAIR)	Subcellular location [CC]
Upregulated in A1	Inf	3e-05	0.00627852	0	0	343	313.484	c5657_g1_i1	1441	413298356374	45.3851	308500592	41	2e-81	E3LUE9	9823982	CRE_30813	hypothetical protein	308500592	unreviewed	Putative uncharacterized protein	CRE_30813	Caenorhabditis remanei (Caenorhabditis vulgaris)	1080	NA	NA	acyl-CoA dehydrogenase activity [GO:0003995]; flavin adenine dinucleotide binding [GO:0050660]; hydrolase activity [GO:0016787]; transferase activity, transferring phosphorus-containing groups [GO:0016772]	GO:0003995; GO:0050660; GO:0016787; GO:0016772	Acyl-CoA dehydrogenase family	NA	IPR006091;IPR009075;IPR013786;IPR009100;IPR002575;IPR023214;IPR006439;IPR011945;IPR011009;	NA	NA	NA	NA	NA	NA	XP_003112481.1;	NA	NA	NA	NA	NA	NA	PF00441;PF02770;PF02771;PF01636;PF13419;	TIGR02247;TIGR01509;	NA	NA	NA
NO Significance	0.836665	0.82811	1	3670	4015.55	3676	3359.67	c14881_g5_i9	9822	2968,1612,1986,3256	36.6321	308488889	72	0	E3MB21	9809364	CRE_16785	hypothetical protein	308488889	unreviewed	Acyl-coenzyme A oxidase	CRE_16785	Caenorhabditis remanei (Caenorhabditis vulgaris)	667	NA	NA	peroxisome [GO:0005777]; acyl-CoA dehydrogenase activity [GO:0003995]; acyl-CoA oxidase activity [GO:0003997]; flavin adenine dinucleotide binding [GO:0050660]; fatty acid beta-oxidation [GO:0006635]	GO:0003995; GO:0003997; GO:0006635; GO:0050660; GO:0005777	Acyl-CoA oxidase family	NA	IPR029320;IPR006091;IPR012258;IPR002655;IPR009075;IPR013786;IPR009100;	NA	NA	NA	NA	NA	NA	XP_003106638.1;	NA	NA	NA	NA	NA	NA	PF01756;PF02770;PF14749;	NA	NA	NA	NA
NO Significance	0.8174	0.80561	1	3640	3982.73	3562	3255.48	c14881_g5_i5	9879	2996,1621,1989,3273	36.5422	308488889	72	0	E3MB21	9809364	CRE_16785	hypothetical protein	308488889	unreviewed	Acyl-coenzyme A oxidase	CRE_16785	Caenorhabditis remanei (Caenorhabditis vulgaris)	667	NA	NA	peroxisome [GO:0005777]; acyl-CoA dehydrogenase activity [GO:0003995]; acyl-CoA oxidase activity [GO:0003997]; flavin adenine dinucleotide binding [GO:0050660]; fatty acid beta-oxidation [GO:0006635]	GO:0003995; GO:0003997; GO:0006635; GO:0050660; GO:0005777	Acyl-CoA oxidase family	NA	IPR029320;IPR006091;IPR012258;IPR002655;IPR009075;IPR013786;IPR009100;	NA	NA	NA	NA	NA	NA	XP_003106638.1;	NA	NA	NA	NA	NA	NA	PF01756;PF02770;PF14749;	NA	NA	NA	NA
NO Significance	2.37819	0.28649	1	242	264.786	689	629.709	c14844_g4_i1	1587	463290234600	33.0183	597897472	52	1e-37	A0A016X1Y4	NA	NA	hypothetical protein Y032_0425g1238 [Ancylostoma ceylanicum]	EYC45517.1	unreviewed	Uncharacterized protein	Acey_s0425.g1238 Y032_0425g1238	Ancylostoma ceylanicum	734	NA	NA	acyl-CoA dehydrogenase activity [GO:0003995]; flavin adenine dinucleotide binding [GO:0050660]	GO:0003995; GO:0050660	Acyl-CoA dehydrogenase family	NA	IPR006089;IPR006091;IPR009075;IPR013786;IPR009100;IPR011687;	NA	NA	NA	NA	NA	NA	NA	NA	NA	NA	NA	NA	NA	PF00441;PF02770;PF02771;PF07767;	NA	PS00072;PS00073;	NA	NA
NO Significance	0.52172	0.41361	1	610	667.435	381	348.214	c14555_g1_i8	3902	1353,744,668,1137	36.1866	597876067	81	3e-180	A0A016VEH4	NA	NA	hypothetical protein Y032_0012g1892 [Ancylostoma ceylanicum]	EYC25437.1	unreviewed	Uncharacterized protein	Acey_s0012.g1892 Y032_0012g1892	Ancylostoma ceylanicum	420	NA	NA	acyl-CoA dehydrogenase activity [GO:0003995]; flavin adenine dinucleotide binding [GO:0050660]	GO:0003995; GO:0050660	Acyl-CoA dehydrogenase family	NA	IPR006089;IPR006091;IPR009075;IPR013786;IPR009100;	NA	NA	NA	NA	NA	NA	NA	NA	NA	NA	NA	NA	NA	PF00441;PF02770;PF02771;	NA	PS00072;PS00073;	NA	NA
NO Significance	0.55266	0.45096	1	662	724.331	438	400.309	c14555_g1_i6	4655	1582,904,817,1352	36.971	597876067	81	3e-180	A0A016VEH4	NA	NA	hypothetical protein Y032_0012g1892 [Ancylostoma ceylanicum]	EYC25437.1	unreviewed	Uncharacterized protein	Acey_s0012.g1892 Y032_0012g1892	Ancylostoma ceylanicum	420	NA	NA	acyl-CoA dehydrogenase activity [GO:0003995]; flavin adenine dinucleotide binding [GO:0050660]	GO:0003995; GO:0050660	Acyl-CoA dehydrogenase family	NA	IPR006089;IPR006091;IPR009075;IPR013786;IPR009100;	NA	NA	NA	NA	NA	NA	NA	NA	NA	NA	NA	NA	NA	PF00441;PF02770;PF02771;	NA	PS00072;PS00073;	NA	NA
NO Significance	0.502299	0.38911	1	597	653.211	359	328.107	c14555_g1_i4	3698	1252,714,652,1080	36.9389	597876067	81	3e-180	A0A016VEH4	NA	NA	hypothetical protein Y032_0012g1892 [Ancylostoma ceylanicum]	EYC25437.1	unreviewed	Uncharacterized protein	Acey_s0012.g1892 Y032_0012g1892	Ancylostoma ceylanicum	420	NA	NA	acyl-CoA dehydrogenase activity [GO:0003995]; flavin adenine dinucleotide binding [GO:0050660]	GO:0003995; GO:0050660	Acyl-CoA dehydrogenase family	NA	IPR006089;IPR006091;IPR009075;IPR013786;IPR009100;	NA	NA	NA	NA	NA	NA	NA	NA	NA	NA	NA	NA	NA	PF00441;PF02770;PF02771;	NA	PS00072;PS00073;	NA	NA
NO Significance	0.585113	0.4971	1	621	679.47	435	397.567	c14555_g1_i2	4650	1582,905,814,1349	36.9677	597876067	81	3e-180	A0A016VEH4	NA	NA	hypothetical protein Y032_0012g1892 [Ancylostoma ceylanicum]	EYC25437.1	unreviewed	Uncharacterized protein	Acey_s0012.g1892 Y032_0012g1892	Ancylostoma ceylanicum	420	NA	NA	acyl-CoA dehydrogenase activity [GO:0003995]; flavin adenine dinucleotide binding [GO:0050660]	GO:0003995; GO:0050660	Acyl-CoA dehydrogenase family	NA	IPR006089;IPR006091;IPR009075;IPR013786;IPR009100;	NA	NA	NA	NA	NA	NA	NA	NA	NA	NA	NA	NA	NA	PF00441;PF02770;PF02771;	NA	PS00072;PS00073;	NA	NA
NO Significance	0.521055	0.41175	1	622	680.565	388	354.611	c14555_g1_i10	4786	1651,924,824,1387	36.5232	597876067	82	1e-170	A0A016VEH4	NA	NA	hypothetical protein Y032_0012g1892 [Ancylostoma ceylanicum]	EYC25437.1	unreviewed	Uncharacterized protein	Acey_s0012.g1892 Y032_0012g1892	Ancylostoma ceylanicum	420	NA	NA	acyl-CoA dehydrogenase activity [GO:0003995]; flavin adenine dinucleotide binding [GO:0050660]	GO:0003995; GO:0050660	Acyl-CoA dehydrogenase family	NA	IPR006089;IPR006091;IPR009075;IPR013786;IPR009100;	NA	NA	NA	NA	NA	NA	NA	NA	NA	NA	NA	NA	NA	PF00441;PF02770;PF02771;	NA	PS00072;PS00073;	NA	NA
NO Significance	0.414871	0.29545	1	451	493.464	224	204.724	c14555_g1_i1	2548	911475446716	36.146	597876068	76	1e-71	A0A016VFC0	NA	NA	hypothetical protein Y032_0012g1892 [Ancylostoma ceylanicum]	EYC25438.1	unreviewed	Uncharacterized protein	Acey_s0012.g1892 Y032_0012g1892	Ancylostoma ceylanicum	364	NA	NA	acyl-CoA dehydrogenase activity [GO:0003995]; flavin adenine dinucleotide binding [GO:0050660]	GO:0003995; GO:0050660	NA	NA	IPR006089;IPR006091;IPR013786;IPR009100;	NA	NA	NA	NA	NA	NA	NA	NA	NA	NA	NA	NA	NA	PF02770;PF02771;	NA	PS00072;	NA	NA
NO Significance	1.93809	0.43469	1	2673	2924.68	6202	5668.3	c14488_g2_i8	8666	3078,1531,1347,2710	33.2102	597870154	79	2e-169	A0A016UX42	NA	NA	hypothetical protein Y032_0024g922 [Ancylostoma ceylanicum]	EYC19536.1	unreviewed	Uncharacterized protein	Acey_s0024.g922 Y032_0024g922	Ancylostoma ceylanicum	522	NA	NA	acyl-CoA dehydrogenase activity [GO:0003995]; flavin adenine dinucleotide binding [GO:0050660]	GO:0003995; GO:0050660	Acyl-CoA dehydrogenase family	NA	IPR006089;IPR006091;IPR009075;IPR013786;IPR009100;	NA	NA	NA	NA	NA	NA	NA	NA	NA	NA	NA	NA	NA	PF00441;PF02770;PF02771;	NA	PS00072;PS00073;	NA	NA
NO Significance	1.55429	0.60051	1	237	259.315	441	403.051	c14488_g2_i7	1521	519284212506	32.6101	597870154	72	4e-55	A0A016UX42	NA	NA	hypothetical protein Y032_0024g922 [Ancylostoma ceylanicum]	EYC19536.1	unreviewed	Uncharacterized protein	Acey_s0024.g922 Y032_0024g922	Ancylostoma ceylanicum	522	NA	NA	acyl-CoA dehydrogenase activity [GO:0003995]; flavin adenine dinucleotide binding [GO:0050660]	GO:0003995; GO:0050660	Acyl-CoA dehydrogenase family	NA	IPR006089;IPR006091;IPR009075;IPR013786;IPR009100;	NA	NA	NA	NA	NA	NA	NA	NA	NA	NA	NA	NA	NA	PF00441;PF02770;PF02771;	NA	PS00072;PS00073;	NA	NA
NO Significance	1.2827	0.74622	1	1460	1597.47	2242	2049.07	c14488_g2_i5	4352	1480,890,667,1315	35.7767	597870154	79	5e-175	A0A016UX42	NA	NA	hypothetical protein Y032_0024g922 [Ancylostoma ceylanicum]	EYC19536.1	unreviewed	Uncharacterized protein	Acey_s0024.g922 Y032_0024g922	Ancylostoma ceylanicum	522	NA	NA	acyl-CoA dehydrogenase activity [GO:0003995]; flavin adenine dinucleotide binding [GO:0050660]	GO:0003995; GO:0050660	Acyl-CoA dehydrogenase family	NA	IPR006089;IPR006091;IPR009075;IPR013786;IPR009100;	NA	NA	NA	NA	NA	NA	NA	NA	NA	NA	NA	NA	NA	PF00441;PF02770;PF02771;	NA	PS00072;PS00073;	NA	NA
NO Significance	2.5523	0.56938	1	18	19.6948	55	50.2671	c14488_g2_i3	256	74,66,41,75	41.7969	351058444	89	8e-36	Q6AHQ5	174180	acdh-12	Protein ACDH-12	351058444	unreviewed	ACDH-12, isoform b	acdh-12 CELE_E04F6.5 E04F6.5	Caenorhabditis elegans	408	NA	NA	acyl-CoA dehydrogenase activity [GO:0003995]; flavin adenine dinucleotide binding [GO:0050660]	GO:0003995; GO:0050660	Acyl-CoA dehydrogenase family	NA	IPR006091;IPR009075;IPR013786;IPR009100;	NA	NA	NA	NA	cel:CELE_E04F6.5;	NA	NP_001022063.1;	NA	NA	NA	NA	NA	NA	PF00441;PF02770;PF02771;	NA	NA	NA	NA
NO Significance	1.85527	0.45954	1	2533	2771.5	5626	5141.87	c14488_g2_i10	9939	3553,1772,1517,3097	33.0919	597870154	79	4e-169	A0A016UX42	NA	NA	hypothetical protein Y032_0024g922 [Ancylostoma ceylanicum]	EYC19536.1	unreviewed	Uncharacterized protein	Acey_s0024.g922 Y032_0024g922	Ancylostoma ceylanicum	522	NA	NA	acyl-CoA dehydrogenase activity [GO:0003995]; flavin adenine dinucleotide binding [GO:0050660]	GO:0003995; GO:0050660	Acyl-CoA dehydrogenase family	NA	IPR006089;IPR006091;IPR009075;IPR013786;IPR009100;	NA	NA	NA	NA	NA	NA	NA	NA	NA	NA	NA	NA	NA	PF00441;PF02770;PF02771;	NA	PS00072;PS00073;	NA	NA
NO Significance	1.85565	0.46161	1	2618	2864.5	5816	5315.52	c14488_g2_i1	10643	3836,1891,1608,3308	32.8761	597870154	79	6e-169	A0A016UX42	NA	NA	hypothetical protein Y032_0024g922 [Ancylostoma ceylanicum]	EYC19536.1	unreviewed	Uncharacterized protein	Acey_s0024.g922 Y032_0024g922	Ancylostoma ceylanicum	522	NA	NA	acyl-CoA dehydrogenase activity [GO:0003995]; flavin adenine dinucleotide binding [GO:0050660]	GO:0003995; GO:0050660	Acyl-CoA dehydrogenase family	NA	IPR006089;IPR006091;IPR009075;IPR013786;IPR009100;	NA	NA	NA	NA	NA	NA	NA	NA	NA	NA	NA	NA	NA	PF00441;PF02770;PF02771;	NA	PS00072;PS00073;	NA	NA
NO Significance	0.984882	0.98449	1	1625	1778	1916	1751.12	c14359_g3_i9	5955	1882,1088,1124,1861	37.1453	341903363	84	0	G0MIH1	NA	NA	CBN-ACDH-10 protein [Caenorhabditis brenneri]	EGT59298.1	unreviewed	CBN-ACDH-10 protein	Cbn-acdh-10 CAEBREN_26080	Caenorhabditis brenneri (Nematode worm)	417	NA	NA	acyl-CoA dehydrogenase activity [GO:0003995]; flavin adenine dinucleotide binding [GO:0050660]	GO:0003995; GO:0050660	Acyl-CoA dehydrogenase family	NA	IPR006089;IPR006091;IPR009075;IPR013786;IPR009100;	NA	NA	NA	NA	NA	NA	NA	NA	NA	NA	NA	NA	NA	PF00441;PF02770;PF02771;	NA	PS00072;PS00073;	NA	NA
NO Significance	0.998671	0.99899	1	1631	1784.57	1950	1782.2	c14359_g3_i8	6018	1903,1094,1137,1884	37.0721	341903363	84	0	G0MIH1	NA	NA	CBN-ACDH-10 protein [Caenorhabditis brenneri]	EGT59298.1	unreviewed	CBN-ACDH-10 protein	Cbn-acdh-10 CAEBREN_26080	Caenorhabditis brenneri (Nematode worm)	417	NA	NA	acyl-CoA dehydrogenase activity [GO:0003995]; flavin adenine dinucleotide binding [GO:0050660]	GO:0003995; GO:0050660	Acyl-CoA dehydrogenase family	NA	IPR006089;IPR006091;IPR009075;IPR013786;IPR009100;	NA	NA	NA	NA	NA	NA	NA	NA	NA	NA	NA	NA	NA	PF00441;PF02770;PF02771;	NA	PS00072;PS00073;	NA	NA
NO Significance	1.06266	0.93742	1	1543	1688.28	1963	1794.08	c14359_g3_i7	5946	1880,1086,1124,1856	37.1678	341903363	84	0	G0MIH1	NA	NA	CBN-ACDH-10 protein [Caenorhabditis brenneri]	EGT59298.1	unreviewed	CBN-ACDH-10 protein	Cbn-acdh-10 CAEBREN_26080	Caenorhabditis brenneri (Nematode worm)	417	NA	NA	acyl-CoA dehydrogenase activity [GO:0003995]; flavin adenine dinucleotide binding [GO:0050660]	GO:0003995; GO:0050660	Acyl-CoA dehydrogenase family	NA	IPR006089;IPR006091;IPR009075;IPR013786;IPR009100;	NA	NA	NA	NA	NA	NA	NA	NA	NA	NA	NA	NA	NA	PF00441;PF02770;PF02771;	NA	PS00072;PS00073;	NA	NA
NO Significance	0.626474	0.80606	1	28	30.6364	21	19.1929	c14359_g3_i6	257	78,43,53,83	37.3541	510856222	94	5e-35	A0A0D6LPQ7	NA	NA	hypothetical protein ANCCEY_08898, partial [Ancylostoma ceylanicum]	EPB72001.1	unreviewed	Uncharacterized protein (Fragment)	ANCCEY_08898	Ancylostoma ceylanicum	85	NA	NA	acyl-CoA dehydrogenase activity [GO:0003995]	GO:0003995	NA	NA	IPR006089;IPR009075;	NA	NA	NA	NA	NA	NA	NA	NA	NA	NA	NA	NA	NA	PF00441;	NA	PS00073;	NA	NA
NO Significance	1.20787	0.80422	1	769	841.405	1112	1016.31	c14359_g3_i5	5099	1584,861,986,1668	36.2228	341903363	79	0	G0MIH1	NA	NA	CBN-ACDH-10 protein [Caenorhabditis brenneri]	EGT59298.1	unreviewed	CBN-ACDH-10 protein	Cbn-acdh-10 CAEBREN_26080	Caenorhabditis brenneri (Nematode worm)	417	NA	NA	acyl-CoA dehydrogenase activity [GO:0003995]; flavin adenine dinucleotide binding [GO:0050660]	GO:0003995; GO:0050660	Acyl-CoA dehydrogenase family	NA	IPR006089;IPR006091;IPR009075;IPR013786;IPR009100;	NA	NA	NA	NA	NA	NA	NA	NA	NA	NA	NA	NA	NA	PF00441;PF02770;PF02771;	NA	PS00072;PS00073;	NA	NA
NO Significance	1.21775	0.80365	1	439	480.334	640	584.926	c14359_g3_i4	3504	1116,584,644,1160	35.0457	268576737	75	0	A8XNF1	8585342	CBG15945	Hypothetical protein CBG15945	268576737	unreviewed	Protein CBG15945	CBG15945 CBG_15945	Caenorhabditis briggsae	413	NA	NA	acyl-CoA dehydrogenase activity [GO:0003995]; flavin adenine dinucleotide binding [GO:0050660]	GO:0003995; GO:0050660	Acyl-CoA dehydrogenase family	NA	IPR006089;IPR006091;IPR009075;IPR013786;IPR009100;	NA	NA	NA	NA	cbr:CBG15945;	NA	XP_002643348.1;	COG1960;	EOG74FF0S;	NA	NA	NA	NA	PF00441;PF02770;PF02771;	NA	PS00072;PS00073;	NA	NA
NO Significance	1.11292	0.88837	1	1032	1129.17	1375	1256.68	c14359_g3_i3	4750	1493,824,922,1511	36.7579	341903363	84	0	G0MIH1	NA	NA	CBN-ACDH-10 protein [Caenorhabditis brenneri]	EGT59298.1	unreviewed	CBN-ACDH-10 protein	Cbn-acdh-10 CAEBREN_26080	Caenorhabditis brenneri (Nematode worm)	417	NA	NA	acyl-CoA dehydrogenase activity [GO:0003995]; flavin adenine dinucleotide binding [GO:0050660]	GO:0003995; GO:0050660	Acyl-CoA dehydrogenase family	NA	IPR006089;IPR006091;IPR009075;IPR013786;IPR009100;	NA	NA	NA	NA	NA	NA	NA	NA	NA	NA	NA	NA	NA	PF00441;PF02770;PF02771;	NA	PS00072;PS00073;	NA	NA
NO Significance	1.25136	0.76807	1	787	861.1	1179	1077.54	c14359_g3_i2	5029	1561,855,973,1640	36.3492	341903363	79	0	G0MIH1	NA	NA	CBN-ACDH-10 protein [Caenorhabditis brenneri]	EGT59298.1	unreviewed	CBN-ACDH-10 protein	Cbn-acdh-10 CAEBREN_26080	Caenorhabditis brenneri (Nematode worm)	417	NA	NA	acyl-CoA dehydrogenase activity [GO:0003995]; flavin adenine dinucleotide binding [GO:0050660]	GO:0003995; GO:0050660	Acyl-CoA dehydrogenase family	NA	IPR006089;IPR006091;IPR009075;IPR013786;IPR009100;	NA	NA	NA	NA	NA	NA	NA	NA	NA	NA	NA	NA	NA	PF00441;PF02770;PF02771;	NA	PS00072;PS00073;	NA	NA
NO Significance	1.23186	0.78397	1	792	866.571	1168	1067.49	c14359_g3_i12	4647	1452,801,904,1490	36.6903	341903363	79	0	G0MIH1	NA	NA	CBN-ACDH-10 protein [Caenorhabditis brenneri]	EGT59298.1	unreviewed	CBN-ACDH-10 protein	Cbn-acdh-10 CAEBREN_26080	Caenorhabditis brenneri (Nematode worm)	417	NA	NA	acyl-CoA dehydrogenase activity [GO:0003995]; flavin adenine dinucleotide binding [GO:0050660]	GO:0003995; GO:0050660	Acyl-CoA dehydrogenase family	NA	IPR006089;IPR006091;IPR009075;IPR013786;IPR009100;	NA	NA	NA	NA	NA	NA	NA	NA	NA	NA	NA	NA	NA	PF00441;PF02770;PF02771;	NA	PS00072;PS00073;	NA	NA
NO Significance	0.965089	0.96333	1	1654	1809.73	1911	1746.55	c14359_g3_i11	5886	1859,1082,1111,1834	37.2579	341903363	84	0	G0MIH1	NA	NA	CBN-ACDH-10 protein [Caenorhabditis brenneri]	EGT59298.1	unreviewed	CBN-ACDH-10 protein	Cbn-acdh-10 CAEBREN_26080	Caenorhabditis brenneri (Nematode worm)	417	NA	NA	acyl-CoA dehydrogenase activity [GO:0003995]; flavin adenine dinucleotide binding [GO:0050660]	GO:0003995; GO:0050660	Acyl-CoA dehydrogenase family	NA	IPR006089;IPR006091;IPR009075;IPR013786;IPR009100;	NA	NA	NA	NA	NA	NA	NA	NA	NA	NA	NA	NA	NA	PF00441;PF02770;PF02771;	NA	PS00072;PS00073;	NA	NA
NO Significance	1.17978	0.82981	1	645	705.73	911	832.606	c14359_g3_i10	4172	1312,716,798,1346	36.2895	268576737	75	0	A8XNF1	8585342	CBG15945	Hypothetical protein CBG15945	268576737	unreviewed	Protein CBG15945	CBG15945 CBG_15945	Caenorhabditis briggsae	413	NA	NA	acyl-CoA dehydrogenase activity [GO:0003995]; flavin adenine dinucleotide binding [GO:0050660]	GO:0003995; GO:0050660	Acyl-CoA dehydrogenase family	NA	IPR006089;IPR006091;IPR009075;IPR013786;IPR009100;	NA	NA	NA	NA	cbr:CBG15945;	NA	XP_002643348.1;	COG1960;	EOG74FF0S;	NA	NA	NA	NA	PF00441;PF02770;PF02771;	NA	PS00072;PS00073;	NA	NA
NO Significance	1.22663	0.78804	1	841	920.185	1235	1128.72	c14359_g3_i1	4584	1431,795,891,1467	36.7801	341903363	79	0	G0MIH1	NA	NA	CBN-ACDH-10 protein [Caenorhabditis brenneri]	EGT59298.1	unreviewed	CBN-ACDH-10 protein	Cbn-acdh-10 CAEBREN_26080	Caenorhabditis brenneri (Nematode worm)	417	NA	NA	acyl-CoA dehydrogenase activity [GO:0003995]; flavin adenine dinucleotide binding [GO:0050660]	GO:0003995; GO:0050660	Acyl-CoA dehydrogenase family	NA	IPR006089;IPR006091;IPR009075;IPR013786;IPR009100;	NA	NA	NA	NA	NA	NA	NA	NA	NA	NA	NA	NA	NA	PF00441;PF02770;PF02771;	NA	PS00072;PS00073;	NA	NA
NO Significance	1.20782	0.80699	1	583	637.893	843	770.457	c14346_g5_i6	6644	2028,1294,1142,2180	36.6647	597864772	52	0	A0A016UH78	NA	NA	hypothetical protein Y032_0041g380 [Ancylostoma ceylanicum]	EYC14172.1	unreviewed	Uncharacterized protein	Acey_s0041.g380 Y032_0041g380	Ancylostoma ceylanicum	1001	NA	NA	acyl-CoA dehydrogenase activity [GO:0003995]; flavin adenine dinucleotide binding [GO:0050660]; hydrolase activity [GO:0016787]; transferase activity, transferring phosphorus-containing groups [GO:0016772]	GO:0003995; GO:0050660; GO:0016787; GO:0016772	Acyl-CoA dehydrogenase family	NA	IPR006091;IPR009075;IPR013786;IPR009100;IPR002575;IPR023214;IPR006439;IPR011945;IPR011009;	NA	NA	NA	NA	NA	NA	NA	NA	NA	NA	NA	NA	NA	PF00441;PF02770;PF02771;PF01636;PF13419;	TIGR02247;TIGR01509;	NA	NA	NA
NO Significance	1.08767	0.91439	1	609	666.341	793	724.76	c14346_g5_i14	6505	1990,1276,1127,2112	36.9408	597864772	53	0	A0A016UH78	NA	NA	hypothetical protein Y032_0041g380 [Ancylostoma ceylanicum]	EYC14172.1	unreviewed	Uncharacterized protein	Acey_s0041.g380 Y032_0041g380	Ancylostoma ceylanicum	1001	NA	NA	acyl-CoA dehydrogenase activity [GO:0003995]; flavin adenine dinucleotide binding [GO:0050660]; hydrolase activity [GO:0016787]; transferase activity, transferring phosphorus-containing groups [GO:0016772]	GO:0003995; GO:0050660; GO:0016787; GO:0016772	Acyl-CoA dehydrogenase family	NA	IPR006091;IPR009075;IPR013786;IPR009100;IPR002575;IPR023214;IPR006439;IPR011945;IPR011009;	NA	NA	NA	NA	NA	NA	NA	NA	NA	NA	NA	NA	NA	PF00441;PF02770;PF02771;PF01636;PF13419;	TIGR02247;TIGR01509;	NA	NA	NA
NO Significance	1.15571	0.85182	1	597	653.211	826	754.92	c14346_g5_i12	6589	2010,1290,1136,2153	36.8189	597864772	53	0	A0A016UH78	NA	NA	hypothetical protein Y032_0041g380 [Ancylostoma ceylanicum]	EYC14172.1	unreviewed	Uncharacterized protein	Acey_s0041.g380 Y032_0041g380	Ancylostoma ceylanicum	1001	NA	NA	acyl-CoA dehydrogenase activity [GO:0003995]; flavin adenine dinucleotide binding [GO:0050660]; hydrolase activity [GO:0016787]; transferase activity, transferring phosphorus-containing groups [GO:0016772]	GO:0003995; GO:0050660; GO:0016787; GO:0016772	Acyl-CoA dehydrogenase family	NA	IPR006091;IPR009075;IPR013786;IPR009100;IPR002575;IPR023214;IPR006439;IPR011945;IPR011009;	NA	NA	NA	NA	NA	NA	NA	NA	NA	NA	NA	NA	NA	PF00441;PF02770;PF02771;PF01636;PF13419;	TIGR02247;TIGR01509;	NA	NA	NA
NO Significance	0.644009	0.68086	1	131	143.334	101	92.3086	c13507_g1_i2	1022	364199136323	32.7789	597886511	59	3e-71	A0A016W6L8	NA	NA	hypothetical protein Y032_1104g3610 [Ancylostoma ceylanicum]	EYC35236.1	unreviewed	Uncharacterized protein	Acey_s1104.g3610 Y032_1104g3610	Ancylostoma ceylanicum	268	NA	NA	acyl-CoA dehydrogenase activity [GO:0003995]	GO:0003995	Acyl-CoA dehydrogenase family	NA	IPR006091;IPR009075;IPR009100;	NA	NA	NA	NA	NA	NA	NA	NA	NA	NA	NA	NA	NA	PF00441;PF02770;	NA	NA	NA	NA
NO Significance	0.814629	0.78712	1	1374	1503.37	1340	1224.69	c13507_g1_i11	5039	1686,1004,885,1464	37.4876	510858331	83	0	A0A0D6LPZ6	NA	NA	putative acyl-CoA dehydrogenase [Ancylostoma ceylanicum]	EPB73944.1	unreviewed	Putative acyl-CoA dehydrogenase	ANCCEY_06953	Ancylostoma ceylanicum	387	NA	NA	acyl-CoA dehydrogenase activity [GO:0003995]; flavin adenine dinucleotide binding [GO:0050660]	GO:0003995; GO:0050660	Acyl-CoA dehydrogenase family	NA	IPR006089;IPR006091;IPR009075;IPR013786;IPR009100;	NA	NA	NA	NA	NA	NA	NA	NA	NA	NA	NA	NA	NA	PF00441;PF02770;PF02771;	NA	PS00072;	NA	NA
NO Significance	0.471363	0.37946	1	381	416.873	215	196.499	c13507_g1_i10	1243	422245200376	35.8005	597886511	79	1e-105	A0A016W6L8	NA	NA	hypothetical protein Y032_1104g3610 [Ancylostoma ceylanicum]	EYC35236.1	unreviewed	Uncharacterized protein	Acey_s1104.g3610 Y032_1104g3610	Ancylostoma ceylanicum	268	NA	NA	acyl-CoA dehydrogenase activity [GO:0003995]	GO:0003995	Acyl-CoA dehydrogenase family	NA	IPR006091;IPR009075;IPR009100;	NA	NA	NA	NA	NA	NA	NA	NA	NA	NA	NA	NA	NA	PF00441;PF02770;	NA	NA	NA	NA
NO Significance	1.13189	0.88544	1	276	301.987	374	341.816	c13409_g1_i14	4948	1509,1024,949,1466	39.8747	259443836	63	9e-173	Q20992	177386	F58F9.7	Protein F58F9.7	259443836	unreviewed	Acyl-coenzyme A oxidase	CELE_F58F9.7 F58F9.7	Caenorhabditis elegans	667	NA	NA	peroxisome [GO:0005777]; acyl-CoA dehydrogenase activity [GO:0003995]; acyl-CoA oxidase activity [GO:0003997]; flavin adenine dinucleotide binding [GO:0050660]; fatty acid beta-oxidation [GO:0006635]	GO:0003995; GO:0003997; GO:0006635; GO:0050660; GO:0005777	Acyl-CoA oxidase family	NA	IPR006091;IPR012258;IPR002655;IPR009075;IPR013786;IPR009100;	NA	NA	NA	NA	cel:CELE_F58F9.7;	NA	NP_500943.1;	COG1960;	NA	NA	NA	NA	NA	PF01756;PF02770;	NA	NA	NA	NA
NO Significance	1.1831	0.84164	1	293	320.588	415	379.288	c13409_g1_i11	5021	1528,1038,965,1490	39.8925	259443836	63	1e-172	Q20992	177386	F58F9.7	Protein F58F9.7	259443836	unreviewed	Acyl-coenzyme A oxidase	CELE_F58F9.7 F58F9.7	Caenorhabditis elegans	667	NA	NA	peroxisome [GO:0005777]; acyl-CoA dehydrogenase activity [GO:0003995]; acyl-CoA oxidase activity [GO:0003997]; flavin adenine dinucleotide binding [GO:0050660]; fatty acid beta-oxidation [GO:0006635]	GO:0003995; GO:0003997; GO:0006635; GO:0050660; GO:0005777	Acyl-CoA oxidase family	NA	IPR006091;IPR012258;IPR002655;IPR009075;IPR013786;IPR009100;	NA	NA	NA	NA	cel:CELE_F58F9.7;	NA	NP_500943.1;	COG1960;	NA	NA	NA	NA	NA	PF01756;PF02770;	NA	NA	NA	NA
NO Significance	0.459414	0.72156	1	20	21.8831	11	10.0534	c13250_g2_i6	207	77,41,30,59	34.2995	568296601	69	3e-09	W2TPS6	NA	NA	acyl-CoA dehydrogenase protein [Necator americanus]	ETN83012.1	unreviewed	Acyl-CoA dehydrogenase protein	NECAME_07604	Necator americanus (Human hookworm)	465	NA	NA	acyl-CoA dehydrogenase activity [GO:0003995]; flavin adenine dinucleotide binding [GO:0050660]	GO:0003995; GO:0050660	Acyl-CoA dehydrogenase family	NA	IPR006089;IPR006091;IPR009075;IPR013786;IPR009100;	NA	NA	NA	NA	NA	NA	NA	NA	NA	NA	NA	NA	NA	PF00441;PF02770;PF02771;	NA	PS00072;PS00073;	NA	NA
NO Significance	0.779941	0.74808	1	679	742.932	634	579.442	c13250_g2_i5	671	191156125199	41.8778	597881887	76	5e-126	A0A016VUH3	NA	NA	hypothetical protein Y032_0004g2051 [Ancylostoma ceylanicum]	EYC31249.1	unreviewed	Uncharacterized protein	Acey_s0004.g2051 Y032_0004g2051	Ancylostoma ceylanicum	294	NA	NA	acyl-CoA dehydrogenase activity [GO:0003995]; flavin adenine dinucleotide binding [GO:0050660]	GO:0003995; GO:0050660	NA	NA	IPR006089;IPR006091;IPR013786;IPR009100;	NA	NA	NA	NA	NA	NA	NA	NA	NA	NA	NA	NA	NA	PF02770;PF02771;	NA	PS00072;	NA	NA
NO Significance	0.268469	0.09968	1	3046	3332.8	979	894.754	c13250_g2_i4	1756	552389301514	39.2938	568296601	89	1e-85	W2TPS6	NA	NA	acyl-CoA dehydrogenase protein [Necator americanus]	ETN83012.1	unreviewed	Acyl-CoA dehydrogenase protein	NECAME_07604	Necator americanus (Human hookworm)	465	NA	NA	acyl-CoA dehydrogenase activity [GO:0003995]; flavin adenine dinucleotide binding [GO:0050660]	GO:0003995; GO:0050660	Acyl-CoA dehydrogenase family	NA	IPR006089;IPR006091;IPR009075;IPR013786;IPR009100;	NA	NA	NA	NA	NA	NA	NA	NA	NA	NA	NA	NA	NA	PF00441;PF02770;PF02771;	NA	PS00072;PS00073;	NA	NA
NO Significance	0.33257	0.19758	1	5714	6252	2275	2079.23	c13250_g2_i3	2959	955628496880	37.9858	308452033	73	0	E3NRT0	9813677	Cre-ivd-1	CRE-IVD-1 protein	308452033	unreviewed	CRE-IVD-1 protein	Cre-ivd-1 CRE_22236	Caenorhabditis remanei (Caenorhabditis vulgaris)	418	NA	NA	acyl-CoA dehydrogenase activity [GO:0003995]; flavin adenine dinucleotide binding [GO:0050660]	GO:0003995; GO:0050660	Acyl-CoA dehydrogenase family	NA	IPR006089;IPR006091;IPR009075;IPR013786;IPR009100;	NA	NA	NA	NA	NA	NA	XP_003088892.1;	NA	NA	NA	NA	NA	NA	PF00441;PF02770;PF02771;	NA	PS00072;PS00073;	NA	NA
NO Significance	0.288884	0.11871	1	2984	3264.96	1032	943.193	c13250_g2_i2	1820	575397314534	39.0659	568296601	89	1e-85	W2TPS6	NA	NA	acyl-CoA dehydrogenase protein [Necator americanus]	ETN83012.1	unreviewed	Acyl-CoA dehydrogenase protein	NECAME_07604	Necator americanus (Human hookworm)	465	NA	NA	acyl-CoA dehydrogenase activity [GO:0003995]; flavin adenine dinucleotide binding [GO:0050660]	GO:0003995; GO:0050660	Acyl-CoA dehydrogenase family	NA	IPR006089;IPR006091;IPR009075;IPR013786;IPR009100;	NA	NA	NA	NA	NA	NA	NA	NA	NA	NA	NA	NA	NA	PF00441;PF02770;PF02771;	NA	PS00072;PS00073;	NA	NA
NO Significance	0.243136	0.08834	1	4449	4867.9	1295	1183.56	c13250_g2_i1	1711	537377296501	39.3337	568296601	89	1e-85	W2TPS6	NA	NA	acyl-CoA dehydrogenase protein [Necator americanus]	ETN83012.1	unreviewed	Acyl-CoA dehydrogenase protein	NECAME_07604	Necator americanus (Human hookworm)	465	NA	NA	acyl-CoA dehydrogenase activity [GO:0003995]; flavin adenine dinucleotide binding [GO:0050660]	GO:0003995; GO:0050660	Acyl-CoA dehydrogenase family	NA	IPR006089;IPR006091;IPR009075;IPR013786;IPR009100;	NA	NA	NA	NA	NA	NA	NA	NA	NA	NA	NA	NA	NA	PF00441;PF02770;PF02771;	NA	PS00072;PS00073;	NA	NA
NO Significance	1.17438	0.85923	1	202	221.019	284	259.561	c13180_g1_i9	3939	1273,710,724,1232	36.4052	268576737	68	0	A8XNF1	8585342	CBG15945	Hypothetical protein CBG15945	268576737	unreviewed	Protein CBG15945	CBG15945 CBG_15945	Caenorhabditis briggsae	413	NA	NA	acyl-CoA dehydrogenase activity [GO:0003995]; flavin adenine dinucleotide binding [GO:0050660]	GO:0003995; GO:0050660	Acyl-CoA dehydrogenase family	NA	IPR006089;IPR006091;IPR009075;IPR013786;IPR009100;	NA	NA	NA	NA	cbr:CBG15945;	NA	XP_002643348.1;	COG1960;	EOG74FF0S;	NA	NA	NA	NA	PF00441;PF02770;PF02771;	NA	PS00072;PS00073;	NA	NA
NO Significance	0.950513	0.96342	1	145	158.653	165	150.801	c13180_g1_i8	2840	907534532867	37.5352	268576737	72	3e-79	A8XNF1	8585342	CBG15945	Hypothetical protein CBG15945	268576737	unreviewed	Protein CBG15945	CBG15945 CBG_15945	Caenorhabditis briggsae	413	NA	NA	acyl-CoA dehydrogenase activity [GO:0003995]; flavin adenine dinucleotide binding [GO:0050660]	GO:0003995; GO:0050660	Acyl-CoA dehydrogenase family	NA	IPR006089;IPR006091;IPR009075;IPR013786;IPR009100;	NA	NA	NA	NA	cbr:CBG15945;	NA	XP_002643348.1;	COG1960;	EOG74FF0S;	NA	NA	NA	NA	PF00441;PF02770;PF02771;	NA	PS00072;PS00073;	NA	NA
NO Significance	0.910664	0.93086	1	133	145.523	145	132.522	c13180_g1_i7	2753	879526515833	37.8133	268576737	63	2e-79	A8XNF1	8585342	CBG15945	Hypothetical protein CBG15945	268576737	unreviewed	Protein CBG15945	CBG15945 CBG_15945	Caenorhabditis briggsae	413	NA	NA	acyl-CoA dehydrogenase activity [GO:0003995]; flavin adenine dinucleotide binding [GO:0050660]	GO:0003995; GO:0050660	Acyl-CoA dehydrogenase family	NA	IPR006089;IPR006091;IPR009075;IPR013786;IPR009100;	NA	NA	NA	NA	cbr:CBG15945;	NA	XP_002643348.1;	COG1960;	EOG74FF0S;	NA	NA	NA	NA	PF00441;PF02770;PF02771;	NA	PS00072;PS00073;	NA	NA
NO Significance	1.05745	0.95011	1	282	308.552	357	326.279	c13180_g1_i6	4634	1478,836,858,1462	36.5559	307762615	59	5e-102	E1G0F8	9944052	LOAG_06636	hypothetical protein	307762615	unreviewed	Uncharacterized protein	LOAG_06636	Loa loa (Eye worm) (Filaria loa)	392	NA	NA	acyl-CoA dehydrogenase activity [GO:0003995]; flavin adenine dinucleotide binding [GO:0050660]	GO:0003995; GO:0050660	Acyl-CoA dehydrogenase family	NA	IPR006089;IPR006091;IPR009075;IPR013786;IPR009100;	NA	NA	NA	NA	loa:LOAG_06636;	NA	XP_003142220.1;	NA	NA	NA	NA	NA	NA	PF00441;PF02770;PF02771;	NA	PS00072;	NA	NA
NO Significance	0.941423	0.94791	1	244	266.974	275	251.335	c13180_g1_i5	4045	1309,718,741,1277	36.0692	268576737	71	3e-158	A8XNF1	8585342	CBG15945	Hypothetical protein CBG15945	268576737	unreviewed	Protein CBG15945	CBG15945 CBG_15945	Caenorhabditis briggsae	413	NA	NA	acyl-CoA dehydrogenase activity [GO:0003995]; flavin adenine dinucleotide binding [GO:0050660]	GO:0003995; GO:0050660	Acyl-CoA dehydrogenase family	NA	IPR006089;IPR006091;IPR009075;IPR013786;IPR009100;	NA	NA	NA	NA	cbr:CBG15945;	NA	XP_002643348.1;	COG1960;	EOG74FF0S;	NA	NA	NA	NA	PF00441;PF02770;PF02771;	NA	PS00072;PS00073;	NA	NA
NO Significance	1.13588	0.88306	1	264	288.857	359	328.107	c13180_g1_i4	4755	1514,854,875,1512	36.3617	307762615	59	3e-97	E1G0F8	9944052	LOAG_06636	hypothetical protein	307762615	unreviewed	Uncharacterized protein	LOAG_06636	Loa loa (Eye worm) (Filaria loa)	392	NA	NA	acyl-CoA dehydrogenase activity [GO:0003995]; flavin adenine dinucleotide binding [GO:0050660]	GO:0003995; GO:0050660	Acyl-CoA dehydrogenase family	NA	IPR006089;IPR006091;IPR009075;IPR013786;IPR009100;	NA	NA	NA	NA	loa:LOAG_06636;	NA	XP_003142220.1;	NA	NA	NA	NA	NA	NA	PF00441;PF02770;PF02771;	NA	PS00072;	NA	NA
NO Significance	1.2122	0.82375	1	246	269.162	357	326.279	c13180_g1_i3	4696	1499,845,874,1478	36.6056	268576737	65	1e-110	A8XNF1	8585342	CBG15945	Hypothetical protein CBG15945	268576737	unreviewed	Protein CBG15945	CBG15945 CBG_15945	Caenorhabditis briggsae	413	NA	NA	acyl-CoA dehydrogenase activity [GO:0003995]; flavin adenine dinucleotide binding [GO:0050660]	GO:0003995; GO:0050660	Acyl-CoA dehydrogenase family	NA	IPR006089;IPR006091;IPR009075;IPR013786;IPR009100;	NA	NA	NA	NA	cbr:CBG15945;	NA	XP_002643348.1;	COG1960;	EOG74FF0S;	NA	NA	NA	NA	PF00441;PF02770;PF02771;	NA	PS00072;PS00073;	NA	NA
NO Significance	1.10327	0.89871	1	692	757.156	914	835.348	c13180_g1_i2	6434	2051,1132,1170,2081	35.7787	268576737	68	0	A8XNF1	8585342	CBG15945	Hypothetical protein CBG15945	268576737	unreviewed	Protein CBG15945	CBG15945 CBG_15945	Caenorhabditis briggsae	413	NA	NA	acyl-CoA dehydrogenase activity [GO:0003995]; flavin adenine dinucleotide binding [GO:0050660]	GO:0003995; GO:0050660	Acyl-CoA dehydrogenase family	NA	IPR006089;IPR006091;IPR009075;IPR013786;IPR009100;	NA	NA	NA	NA	cbr:CBG15945;	NA	XP_002643348.1;	COG1960;	EOG74FF0S;	NA	NA	NA	NA	PF00441;PF02770;PF02771;	NA	PS00072;PS00073;	NA	NA
NO Significance	1.00214	0.99925	1	756	827.181	907	828.95	c13180_g1_i10	6501	2073,1142,1179,2107	35.7022	268576737	68	0	A8XNF1	8585342	CBG15945	Hypothetical protein CBG15945	268576737	unreviewed	Protein CBG15945	CBG15945 CBG_15945	Caenorhabditis briggsae	413	NA	NA	acyl-CoA dehydrogenase activity [GO:0003995]; flavin adenine dinucleotide binding [GO:0050660]	GO:0003995; GO:0050660	Acyl-CoA dehydrogenase family	NA	IPR006089;IPR006091;IPR009075;IPR013786;IPR009100;	NA	NA	NA	NA	cbr:CBG15945;	NA	XP_002643348.1;	COG1960;	EOG74FF0S;	NA	NA	NA	NA	PF00441;PF02770;PF02771;	NA	PS00072;PS00073;	NA	NA
NO Significance	0.94308	0.95965	1	124	135.675	140	127.953	c13180_g1_i1	2690	862514502812	37.7695	268576737	70	4e-83	A8XNF1	8585342	CBG15945	Hypothetical protein CBG15945	268576737	unreviewed	Protein CBG15945	CBG15945 CBG_15945	Caenorhabditis briggsae	413	NA	NA	acyl-CoA dehydrogenase activity [GO:0003995]; flavin adenine dinucleotide binding [GO:0050660]	GO:0003995; GO:0050660	Acyl-CoA dehydrogenase family	NA	IPR006089;IPR006091;IPR009075;IPR013786;IPR009100;	NA	NA	NA	NA	cbr:CBG15945;	NA	XP_002643348.1;	COG1960;	EOG74FF0S;	NA	NA	NA	NA	PF00441;PF02770;PF02771;	NA	PS00072;PS00073;	NA	NA
NO Significance	1.693	0.49327	1	1156	1264.84	2343	2141.38	c12959_g1_i2	5385	1467,1083,1217,1618	42.7112	568298782	81	0	W2TUL6	NA	NA	putative acyl-CoA dehydrogenase [Necator americanus]	ETN84751.1	unreviewed	Putative acyl-CoA dehydrogenase	NECAME_06715	Necator americanus (Human hookworm)	418	NA	NA	acyl-CoA dehydrogenase activity [GO:0003995]; flavin adenine dinucleotide binding [GO:0050660]	GO:0003995; GO:0050660	Acyl-CoA dehydrogenase family	NA	IPR006089;IPR006091;IPR009075;IPR013786;IPR009100;	NA	NA	NA	NA	NA	NA	NA	NA	NA	NA	NA	NA	NA	PF00441;PF02770;PF02771;	NA	PS00072;PS00073;	NA	NA
NO Significance	0.75745	0.73584	1	397	434.38	360	329.021	c12359_g1_i8	3184	1025606625928	38.6621	597895075	71	0	A0A016WU48	NA	NA	hypothetical protein Y032_0500g2573 [Ancylostoma ceylanicum]	EYC43195.1	unreviewed	Acyl-coenzyme A oxidase	Acey_s0500.g2573 Y032_0500g2573	Ancylostoma ceylanicum	672	NA	NA	peroxisome [GO:0005777]; acyl-CoA dehydrogenase activity [GO:0003995]; acyl-CoA oxidase activity [GO:0003997]; flavin adenine dinucleotide binding [GO:0050660]; fatty acid beta-oxidation [GO:0006635]	GO:0003995; GO:0003997; GO:0006635; GO:0050660; GO:0005777	Acyl-CoA oxidase family	NA	IPR029320;IPR006091;IPR012258;IPR002655;IPR009075;IPR013786;IPR009100;	NA	NA	NA	NA	NA	NA	NA	NA	NA	NA	NA	NA	NA	PF01756;PF02770;PF14749;	NA	NA	NA	NA
NO Significance	1.80249	0.74024	1	19	20.789	41	37.4718	c12359_g1_i7	592	187121108176	38.6824	510863433	72	9e-45	A0A0D6M3B4	NA	NA	hypothetical protein ANCCEY_02145 [Ancylostoma ceylanicum]	EPB78755.1	unreviewed	Acyl-coenzyme A oxidase	ANCCEY_02145	Ancylostoma ceylanicum	659	NA	NA	peroxisome [GO:0005777]; acyl-CoA dehydrogenase activity [GO:0003995]; acyl-CoA oxidase activity [GO:0003997]; flavin adenine dinucleotide binding [GO:0050660]; fatty acid beta-oxidation [GO:0006635]	GO:0003995; GO:0003997; GO:0006635; GO:0050660; GO:0005777	Acyl-CoA oxidase family	NA	IPR029320;IPR006091;IPR012258;IPR002655;IPR009075;IPR013786;IPR009100;	NA	NA	NA	NA	NA	NA	NA	NA	NA	NA	NA	NA	NA	PF01756;PF02770;PF14749;	NA	NA	NA	NA
NO Significance	0.805543	0.79272	1	393	430.003	379	346.386	c12359_g1_i6	3050	974582614880	39.2131	597895075	70	0	A0A016WU48	NA	NA	hypothetical protein Y032_0500g2573 [Ancylostoma ceylanicum]	EYC43195.1	unreviewed	Acyl-coenzyme A oxidase	Acey_s0500.g2573 Y032_0500g2573	Ancylostoma ceylanicum	672	NA	NA	peroxisome [GO:0005777]; acyl-CoA dehydrogenase activity [GO:0003995]; acyl-CoA oxidase activity [GO:0003997]; flavin adenine dinucleotide binding [GO:0050660]; fatty acid beta-oxidation [GO:0006635]	GO:0003995; GO:0003997; GO:0006635; GO:0050660; GO:0005777	Acyl-CoA oxidase family	NA	IPR029320;IPR006091;IPR012258;IPR002655;IPR009075;IPR013786;IPR009100;	NA	NA	NA	NA	NA	NA	NA	NA	NA	NA	NA	NA	NA	PF01756;PF02770;PF14749;	NA	NA	NA	NA
NO Significance	1.80981	0.83357	1	6	6.56493	13	11.8813	c12359_g1_i5	251	83,43,44,81	34.6614	597895075	70	1e-14	A0A016WU48	NA	NA	hypothetical protein Y032_0500g2573 [Ancylostoma ceylanicum]	EYC43195.1	unreviewed	Acyl-coenzyme A oxidase	Acey_s0500.g2573 Y032_0500g2573	Ancylostoma ceylanicum	672	NA	NA	peroxisome [GO:0005777]; acyl-CoA dehydrogenase activity [GO:0003995]; acyl-CoA oxidase activity [GO:0003997]; flavin adenine dinucleotide binding [GO:0050660]; fatty acid beta-oxidation [GO:0006635]	GO:0003995; GO:0003997; GO:0006635; GO:0050660; GO:0005777	Acyl-CoA oxidase family	NA	IPR029320;IPR006091;IPR012258;IPR002655;IPR009075;IPR013786;IPR009100;	NA	NA	NA	NA	NA	NA	NA	NA	NA	NA	NA	NA	NA	PF01756;PF02770;PF14749;	NA	NA	NA	NA
NO Significance	0.702692	0.64967	1	674	737.461	567	518.208	c12359_g1_i4	2857	906551576824	39.447	597895075	71	0	A0A016WU48	NA	NA	hypothetical protein Y032_0500g2573 [Ancylostoma ceylanicum]	EYC43195.1	unreviewed	Acyl-coenzyme A oxidase	Acey_s0500.g2573 Y032_0500g2573	Ancylostoma ceylanicum	672	NA	NA	peroxisome [GO:0005777]; acyl-CoA dehydrogenase activity [GO:0003995]; acyl-CoA oxidase activity [GO:0003997]; flavin adenine dinucleotide binding [GO:0050660]; fatty acid beta-oxidation [GO:0006635]	GO:0003995; GO:0003997; GO:0006635; GO:0050660; GO:0005777	Acyl-CoA oxidase family	NA	IPR029320;IPR006091;IPR012258;IPR002655;IPR009075;IPR013786;IPR009100;	NA	NA	NA	NA	NA	NA	NA	NA	NA	NA	NA	NA	NA	PF01756;PF02770;PF14749;	NA	NA	NA	NA
NO Significance	1.33648	0.84476	1	40	43.7662	64	58.4926	c12359_g1_i3	807	270154178205	41.14	597895075	64	5e-109	A0A016WU48	NA	NA	hypothetical protein Y032_0500g2573 [Ancylostoma ceylanicum]	EYC43195.1	unreviewed	Acyl-coenzyme A oxidase	Acey_s0500.g2573 Y032_0500g2573	Ancylostoma ceylanicum	672	NA	NA	peroxisome [GO:0005777]; acyl-CoA dehydrogenase activity [GO:0003995]; acyl-CoA oxidase activity [GO:0003997]; flavin adenine dinucleotide binding [GO:0050660]; fatty acid beta-oxidation [GO:0006635]	GO:0003995; GO:0003997; GO:0006635; GO:0050660; GO:0005777	Acyl-CoA oxidase family	NA	IPR029320;IPR006091;IPR012258;IPR002655;IPR009075;IPR013786;IPR009100;	NA	NA	NA	NA	NA	NA	NA	NA	NA	NA	NA	NA	NA	PF01756;PF02770;PF14749;	NA	NA	NA	NA
NO Significance	0.65594	0.60089	1	489	535.042	384	350.956	c12359_g1_i2	3093	996591616890	39.0236	597895075	71	0	A0A016WU48	NA	NA	hypothetical protein Y032_0500g2573 [Ancylostoma ceylanicum]	EYC43195.1	unreviewed	Acyl-coenzyme A oxidase	Acey_s0500.g2573 Y032_0500g2573	Ancylostoma ceylanicum	672	NA	NA	peroxisome [GO:0005777]; acyl-CoA dehydrogenase activity [GO:0003995]; acyl-CoA oxidase activity [GO:0003997]; flavin adenine dinucleotide binding [GO:0050660]; fatty acid beta-oxidation [GO:0006635]	GO:0003995; GO:0003997; GO:0006635; GO:0050660; GO:0005777	Acyl-CoA oxidase family	NA	IPR029320;IPR006091;IPR012258;IPR002655;IPR009075;IPR013786;IPR009100;	NA	NA	NA	NA	NA	NA	NA	NA	NA	NA	NA	NA	NA	PF01756;PF02770;PF14749;	NA	NA	NA	NA
NO Significance	0.810194	0.80025	1	366	400.461	355	324.451	c12359_g1_i1	3252	1055616631950	38.3456	597895075	71	0	A0A016WU48	NA	NA	hypothetical protein Y032_0500g2573 [Ancylostoma ceylanicum]	EYC43195.1	unreviewed	Acyl-coenzyme A oxidase	Acey_s0500.g2573 Y032_0500g2573	Ancylostoma ceylanicum	672	NA	NA	peroxisome [GO:0005777]; acyl-CoA dehydrogenase activity [GO:0003995]; acyl-CoA oxidase activity [GO:0003997]; flavin adenine dinucleotide binding [GO:0050660]; fatty acid beta-oxidation [GO:0006635]	GO:0003995; GO:0003997; GO:0006635; GO:0050660; GO:0005777	Acyl-CoA oxidase family	NA	IPR029320;IPR006091;IPR012258;IPR002655;IPR009075;IPR013786;IPR009100;	NA	NA	NA	NA	NA	NA	NA	NA	NA	NA	NA	NA	NA	PF01756;PF02770;PF14749;	NA	NA	NA	NA
enoyl-CoA hydratase
Significance	Fold_change	P_value	Adj_Pvalue	F2_Read_Count	F2_FPKM	A1_Read_Count	A1_FPKM	Transcript_ID	Length_Transcript	# Total_A,# Total_C,# Total_G,#Total_T	GC%	NCBI Accession	% Identity	E-value	Uniprot Accession	Gene ID	Gene Symbol	Gene Description	Protein ID	Status	Protein names	Gene names	Organism	Length	EC number	Domain [CC]	Gene ontology (GO)	Gene ontology IDs	Protein families	Pathway	Cross-reference (InterPro)	Developmental stage	Temperature dependence	Tissue specificity	pH dependence	Cross-reference (KEGG)	Cross-reference (PDB)	Cross-reference (RefSeq)	Cross-reference (eggNOG)	Cross-reference (OrthoDB)	Cross-reference (BioCyc)	Cross-reference (BRENDA)	Cross-reference (UniPathway)	Cross-reference (PANTHER)	Cross-reference (Pfam)	Cross-reference (TIGRFAMs)	Cross-reference (PROSITE)	Cross-reference (TAIR)	Subcellular location [CC]
NO Significance	4.84339	0.06374	1	124	135.675	719	657.128	c14797_g3_i6	339	114,67,43,115	32.4484	510856438	65	5e-14	A0A016RT29	NA	NA	fatty acid oxidation complex, alpha subunit [Ancylostoma ceylanicum]	EPB72199.1	unreviewed	Fatty acid oxidation complex, alpha subunit (Uncharacterized protein)	Acey_s0387.g451 ANCCEY_08711 Y032_0387g451	Ancylostoma ceylanicum	751	NA	NA	mitochondrial fatty acid beta-oxidation multienzyme complex [GO:0016507]; 3-hydroxyacyl-CoA dehydrogenase activity [GO:0003857]; enoyl-CoA hydratase activity [GO:0004300]; fatty acid beta-oxidation [GO:0006635]	GO:0003857; GO:0004300; GO:0006635; GO:0016507	NA	NA	IPR006176;IPR006108;IPR008927;IPR013328;IPR029045;IPR001753;IPR012803;IPR016040;	NA	NA	NA	NA	NA	NA	NA	NA	NA	NA	NA	NA	NA	PF00725;PF02737;PF00378;	TIGR02441;	NA	NA	NA
NO Significance	3.54394	0.11928	1	206	225.396	874	798.79	c14797_g3_i3	328	105,78,45,100	37.5	308499481	75	2e-34	E3LV26	9812776	CRE_29452	hypothetical protein	308499481	unreviewed	Putative uncharacterized protein	CRE_29452	Caenorhabditis remanei (Caenorhabditis vulgaris)	755	NA	NA	mitochondrial fatty acid beta-oxidation multienzyme complex [GO:0016507]; 3-hydroxyacyl-CoA dehydrogenase activity [GO:0003857]; enoyl-CoA hydratase activity [GO:0004300]; fatty acid beta-oxidation [GO:0006635]	GO:0003857; GO:0004300; GO:0006635; GO:0016507	NA	NA	IPR006176;IPR006108;IPR008927;IPR013328;IPR029045;IPR001753;IPR012803;IPR016040;	NA	NA	NA	NA	NA	NA	XP_003111926.1;	NA	NA	NA	NA	NA	NA	PF00725;PF02737;PF00378;	TIGR02441;	NA	NA	NA
3-hydroxyacyl-CoA dehydrogenase
Significance	Fold_change	P_value	Adj_Pvalue	F2_Read_Count	F2_FPKM	A1_Read_Count	A1_FPKM	Transcript_ID	Length_Transcript	# Total_A,# Total_C,# Total_G,#Total_T	GC%	NCBI Accession	% Identity	E-value	Uniprot Accession	Gene ID	Gene Symbol	Gene Description	Protein ID	Status	Protein names	Gene names	Organism	Length	EC number	Domain [CC]	Gene ontology (GO)	Gene ontology IDs	Protein families	Pathway	Cross-reference (InterPro)	Developmental stage	Temperature dependence	Tissue specificity	pH dependence	Cross-reference (KEGG)	Cross-reference (PDB)	Cross-reference (RefSeq)	Cross-reference (eggNOG)	Cross-reference (OrthoDB)	Cross-reference (BioCyc)	Cross-reference (BRENDA)	Cross-reference (UniPathway)	Cross-reference (PANTHER)	Cross-reference (Pfam)	Cross-reference (TIGRFAMs)	Cross-reference (PROSITE)	Cross-reference (TAIR)	Subcellular location [CC]
NO Significance	4.84339	0.06374	1	124	135.675	719	657.128	c14797_g3_i6	339	114,67,43,115	32.4484	510856438	65	5e-14	A0A016RT29	NA	NA	fatty acid oxidation complex, alpha subunit [Ancylostoma ceylanicum]	EPB72199.1	unreviewed	Fatty acid oxidation complex, alpha subunit (Uncharacterized protein)	Acey_s0387.g451 ANCCEY_08711 Y032_0387g451	Ancylostoma ceylanicum	751	NA	NA	mitochondrial fatty acid beta-oxidation multienzyme complex [GO:0016507]; 3-hydroxyacyl-CoA dehydrogenase activity [GO:0003857]; enoyl-CoA hydratase activity [GO:0004300]; fatty acid beta-oxidation [GO:0006635]	GO:0003857; GO:0004300; GO:0006635; GO:0016507	NA	NA	IPR006176;IPR006108;IPR008927;IPR013328;IPR029045;IPR001753;IPR012803;IPR016040;	NA	NA	NA	NA	NA	NA	NA	NA	NA	NA	NA	NA	NA	PF00725;PF02737;PF00378;	TIGR02441;	NA	NA	NA
NO Significance	3.54394	0.11928	1	206	225.396	874	798.79	c14797_g3_i3	328	105,78,45,100	37.5	308499481	75	2e-34	E3LV26	9812776	CRE_29452	hypothetical protein	308499481	unreviewed	Putative uncharacterized protein	CRE_29452	Caenorhabditis remanei (Caenorhabditis vulgaris)	755	NA	NA	mitochondrial fatty acid beta-oxidation multienzyme complex [GO:0016507]; 3-hydroxyacyl-CoA dehydrogenase activity [GO:0003857]; enoyl-CoA hydratase activity [GO:0004300]; fatty acid beta-oxidation [GO:0006635]	GO:0003857; GO:0004300; GO:0006635; GO:0016507	NA	NA	IPR006176;IPR006108;IPR008927;IPR013328;IPR029045;IPR001753;IPR012803;IPR016040;	NA	NA	NA	NA	NA	NA	XP_003111926.1;	NA	NA	NA	NA	NA	NA	PF00725;PF02737;PF00378;	TIGR02441;	NA	NA	NA
NO Significance	2.67296	0.41938	1	40	43.7662	128	116.985	c14264_g3_i9	1676	512334312518	38.5442	597851321	62	6e-87	A0A016TDU6	NA	NA	hypothetical protein Y032_0113g406 [Ancylostoma ceylanicum]	EYC00793.1	unreviewed	Uncharacterized protein	Acey_s0113.g406 Y032_0113g406	Ancylostoma ceylanicum	315	NA	NA	3-hydroxyacyl-CoA dehydrogenase activity [GO:0003857]; NAD+ binding [GO:0070403]; fatty acid metabolic process [GO:0006631]	GO:0003857; GO:0070403; GO:0006631	NA	NA	IPR022694;IPR006176;IPR006108;IPR008927;IPR013328;IPR016040;	NA	NA	NA	NA	NA	NA	NA	NA	NA	NA	NA	NA	NA	PF00725;PF02737;	NA	NA	NA	NA
NO Significance	1.64179	0.67891	1	58	63.461	114	104.19	c14264_g3_i8	1639	492332312503	39.2923	597851321	65	2e-62	A0A016TDU6	NA	NA	hypothetical protein Y032_0113g406 [Ancylostoma ceylanicum]	EYC00793.1	unreviewed	Uncharacterized protein	Acey_s0113.g406 Y032_0113g406	Ancylostoma ceylanicum	315	NA	NA	3-hydroxyacyl-CoA dehydrogenase activity [GO:0003857]; NAD+ binding [GO:0070403]; fatty acid metabolic process [GO:0006631]	GO:0003857; GO:0070403; GO:0006631	NA	NA	IPR022694;IPR006176;IPR006108;IPR008927;IPR013328;IPR016040;	NA	NA	NA	NA	NA	NA	NA	NA	NA	NA	NA	NA	NA	PF00725;PF02737;	NA	NA	NA	NA
NO Significance	2.13644	0.5169	1	52	56.8961	133	121.555	c14264_g3_i7	1689	508341323517	39.3132	597851321	67	3e-120	A0A016TDU6	NA	NA	hypothetical protein Y032_0113g406 [Ancylostoma ceylanicum]	EYC00793.1	unreviewed	Uncharacterized protein	Acey_s0113.g406 Y032_0113g406	Ancylostoma ceylanicum	315	NA	NA	3-hydroxyacyl-CoA dehydrogenase activity [GO:0003857]; NAD+ binding [GO:0070403]; fatty acid metabolic process [GO:0006631]	GO:0003857; GO:0070403; GO:0006631	NA	NA	IPR022694;IPR006176;IPR006108;IPR008927;IPR013328;IPR016040;	NA	NA	NA	NA	NA	NA	NA	NA	NA	NA	NA	NA	NA	PF00725;PF02737;	NA	NA	NA	NA
NO Significance	2.08092	0.52139	1	57	62.3669	142	129.78	c14264_g3_i6	2180	657426400697	37.8899	597851321	68	1e-52	A0A016TDU6	NA	NA	hypothetical protein Y032_0113g406 [Ancylostoma ceylanicum]	EYC00793.1	unreviewed	Uncharacterized protein	Acey_s0113.g406 Y032_0113g406	Ancylostoma ceylanicum	315	NA	NA	3-hydroxyacyl-CoA dehydrogenase activity [GO:0003857]; NAD+ binding [GO:0070403]; fatty acid metabolic process [GO:0006631]	GO:0003857; GO:0070403; GO:0006631	NA	NA	IPR022694;IPR006176;IPR006108;IPR008927;IPR013328;IPR016040;	NA	NA	NA	NA	NA	NA	NA	NA	NA	NA	NA	NA	NA	PF00725;PF02737;	NA	NA	NA	NA
NO Significance	1.45473	0.72618	1	89	97.3798	155	141.662	c14264_g3_i5	1608	481321288518	37.8731	597851321	64	7e-97	A0A016TDU6	NA	NA	hypothetical protein Y032_0113g406 [Ancylostoma ceylanicum]	EYC00793.1	unreviewed	Uncharacterized protein	Acey_s0113.g406 Y032_0113g406	Ancylostoma ceylanicum	315	NA	NA	3-hydroxyacyl-CoA dehydrogenase activity [GO:0003857]; NAD+ binding [GO:0070403]; fatty acid metabolic process [GO:0006631]	GO:0003857; GO:0070403; GO:0006631	NA	NA	IPR022694;IPR006176;IPR006108;IPR008927;IPR013328;IPR016040;	NA	NA	NA	NA	NA	NA	NA	NA	NA	NA	NA	NA	NA	PF00725;PF02737;	NA	NA	NA	NA
NO Significance	2.41098	0.46563	1	44	48.1428	127	116.071	c14264_g3_i4	1620	490325311494	39.2593	597851321	56	2e-90	A0A016TDU6	NA	NA	hypothetical protein Y032_0113g406 [Ancylostoma ceylanicum]	EYC00793.1	unreviewed	Uncharacterized protein	Acey_s0113.g406 Y032_0113g406	Ancylostoma ceylanicum	315	NA	NA	3-hydroxyacyl-CoA dehydrogenase activity [GO:0003857]; NAD+ binding [GO:0070403]; fatty acid metabolic process [GO:0006631]	GO:0003857; GO:0070403; GO:0006631	NA	NA	IPR022694;IPR006176;IPR006108;IPR008927;IPR013328;IPR016040;	NA	NA	NA	NA	NA	NA	NA	NA	NA	NA	NA	NA	NA	PF00725;PF02737;	NA	NA	NA	NA
NO Significance	1.76887	0.60961	1	68	74.4026	144	131.608	c14264_g3_i3	1917	599368356594	37.7673	510852100	69	2e-75	A0A0D6LL90	NA	NA	3-hydroxyacyl-CoA dehydrogenase, NAD binding domain protein [Ancylostoma ceylanicum]	EPB68392.1	unreviewed	3-hydroxyacyl-CoA dehydrogenase, NAD binding domain protein	ANCCEY_12519	Ancylostoma ceylanicum	225	NA	NA	3-hydroxyacyl-CoA dehydrogenase activity [GO:0003857]; NAD+ binding [GO:0070403]; fatty acid metabolic process [GO:0006631]	GO:0003857; GO:0070403; GO:0006631	NA	NA	IPR022694;IPR006176;IPR006108;IPR008927;IPR013328;IPR016040;	NA	NA	NA	NA	NA	NA	NA	NA	NA	NA	NA	NA	NA	PF00725;PF02737;	NA	NA	NA	NA
NO Significance	1.83766	0.53842	1	100	109.416	220	201.068	c14264_g3_i2	2167	639434403691	38.6248	597851321	60	1e-106	A0A016TDU6	NA	NA	hypothetical protein Y032_0113g406 [Ancylostoma ceylanicum]	EYC00793.1	unreviewed	Uncharacterized protein	Acey_s0113.g406 Y032_0113g406	Ancylostoma ceylanicum	315	NA	NA	3-hydroxyacyl-CoA dehydrogenase activity [GO:0003857]; NAD+ binding [GO:0070403]; fatty acid metabolic process [GO:0006631]	GO:0003857; GO:0070403; GO:0006631	NA	NA	IPR022694;IPR006176;IPR006108;IPR008927;IPR013328;IPR016040;	NA	NA	NA	NA	NA	NA	NA	NA	NA	NA	NA	NA	NA	PF00725;PF02737;	NA	NA	NA	NA
NO Significance	2.04428	0.44802	1	114	124.734	279	254.991	c14264_g3_i14	2564	774490465835	37.2465	597851321	64	1e-93	A0A016TDU6	NA	NA	hypothetical protein Y032_0113g406 [Ancylostoma ceylanicum]	EYC00793.1	unreviewed	Uncharacterized protein	Acey_s0113.g406 Y032_0113g406	Ancylostoma ceylanicum	315	NA	NA	3-hydroxyacyl-CoA dehydrogenase activity [GO:0003857]; NAD+ binding [GO:0070403]; fatty acid metabolic process [GO:0006631]	GO:0003857; GO:0070403; GO:0006631	NA	NA	IPR022694;IPR006176;IPR006108;IPR008927;IPR013328;IPR016040;	NA	NA	NA	NA	NA	NA	NA	NA	NA	NA	NA	NA	NA	PF00725;PF02737;	NA	NA	NA	NA
NO Significance	2.08162	0.50767	1	63	68.9318	157	143.49	c14264_g3_i13	1739	526349326538	38.8154	597851321	66	7e-94	A0A016TDU6	NA	NA	hypothetical protein Y032_0113g406 [Ancylostoma ceylanicum]	EYC00793.1	unreviewed	Uncharacterized protein	Acey_s0113.g406 Y032_0113g406	Ancylostoma ceylanicum	315	NA	NA	3-hydroxyacyl-CoA dehydrogenase activity [GO:0003857]; NAD+ binding [GO:0070403]; fatty acid metabolic process [GO:0006631]	GO:0003857; GO:0070403; GO:0006631	NA	NA	IPR022694;IPR006176;IPR006108;IPR008927;IPR013328;IPR016040;	NA	NA	NA	NA	NA	NA	NA	NA	NA	NA	NA	NA	NA	PF00725;PF02737;	NA	NA	NA	NA
NO Significance	2.58739	0.43438	1	41	44.8604	127	116.071	c14264_g3_i12	1608	481327305495	39.3035	597851321	61	1e-109	A0A016TDU6	NA	NA	hypothetical protein Y032_0113g406 [Ancylostoma ceylanicum]	EYC00793.1	unreviewed	Uncharacterized protein	Acey_s0113.g406 Y032_0113g406	Ancylostoma ceylanicum	315	NA	NA	3-hydroxyacyl-CoA dehydrogenase activity [GO:0003857]; NAD+ binding [GO:0070403]; fatty acid metabolic process [GO:0006631]	GO:0003857; GO:0070403; GO:0006631	NA	NA	IPR022694;IPR006176;IPR006108;IPR008927;IPR013328;IPR016040;	NA	NA	NA	NA	NA	NA	NA	NA	NA	NA	NA	NA	NA	PF00725;PF02737;	NA	NA	NA	NA
NO Significance	1.64275	0.67501	1	60	65.6493	118	107.846	c14264_g3_i11	2112	665395382670	36.7898	510852100	66	9e-39	A0A0D6LL90	NA	NA	3-hydroxyacyl-CoA dehydrogenase, NAD binding domain protein [Ancylostoma ceylanicum]	EPB68392.1	unreviewed	3-hydroxyacyl-CoA dehydrogenase, NAD binding domain protein	ANCCEY_12519	Ancylostoma ceylanicum	225	NA	NA	3-hydroxyacyl-CoA dehydrogenase activity [GO:0003857]; NAD+ binding [GO:0070403]; fatty acid metabolic process [GO:0006631]	GO:0003857; GO:0070403; GO:0006631	NA	NA	IPR022694;IPR006176;IPR006108;IPR008927;IPR013328;IPR016040;	NA	NA	NA	NA	NA	NA	NA	NA	NA	NA	NA	NA	NA	PF00725;PF02737;	NA	NA	NA	NA
NO Significance	1.42848	0.76043	1	69	75.4967	118	107.846	c14264_g3_i10	1866	582359345580	37.7278	510852100	63	7e-34	A0A0D6LL90	NA	NA	3-hydroxyacyl-CoA dehydrogenase, NAD binding domain protein [Ancylostoma ceylanicum]	EPB68392.1	unreviewed	3-hydroxyacyl-CoA dehydrogenase, NAD binding domain protein	ANCCEY_12519	Ancylostoma ceylanicum	225	NA	NA	3-hydroxyacyl-CoA dehydrogenase activity [GO:0003857]; NAD+ binding [GO:0070403]; fatty acid metabolic process [GO:0006631]	GO:0003857; GO:0070403; GO:0006631	NA	NA	IPR022694;IPR006176;IPR006108;IPR008927;IPR013328;IPR016040;	NA	NA	NA	NA	NA	NA	NA	NA	NA	NA	NA	NA	NA	PF00725;PF02737;	NA	NA	NA	NA
NO Significance	2.27809	0.46808	1	55	60.1785	150	137.092	c14264_g3_i1	1915	611359351594	37.0757	510852100	54	2e-47	A0A0D6LL90	NA	NA	3-hydroxyacyl-CoA dehydrogenase, NAD binding domain protein [Ancylostoma ceylanicum]	EPB68392.1	unreviewed	3-hydroxyacyl-CoA dehydrogenase, NAD binding domain protein	ANCCEY_12519	Ancylostoma ceylanicum	225	NA	NA	3-hydroxyacyl-CoA dehydrogenase activity [GO:0003857]; NAD+ binding [GO:0070403]; fatty acid metabolic process [GO:0006631]	GO:0003857; GO:0070403; GO:0006631	NA	NA	IPR022694;IPR006176;IPR006108;IPR008927;IPR013328;IPR016040;	NA	NA	NA	NA	NA	NA	NA	NA	NA	NA	NA	NA	NA	PF00725;PF02737;	NA	NA	NA	NA
NO Significance	0.501179	0.39118	1	560	612.727	336	307.086	c12070_g1_i7	2347	769379473726	36.3017	34555949	56	2e-126	O17761	177905	ech-8	Protein ECH-8	34555949	unreviewed	ECH-8	ech-8 CELE_F01G10.2 F01G10.2	Caenorhabditis elegans	437	NA	NA	3-hydroxyacyl-CoA dehydrogenase activity [GO:0003857]; fatty acid metabolic process [GO:0006631]	GO:0003857; GO:0006631	NA	NA	IPR006176;IPR006108;IPR008927;IPR013328;IPR016040;	NA	NA	NA	NA	cel:CELE_F01G10.2;	NA	NP_501876.2;	COG1250;	EOG725DH0;	NA	NA	NA	NA	PF00725;PF02737;	NA	NA	NA	NA
NO Significance	0.451849	0.35031	1	403	440.945	218	199.24	c12070_g1_i4	1999	673312407607	35.968	34555949	53	3e-113	O17761	177905	ech-8	Protein ECH-8	34555949	unreviewed	ECH-8	ech-8 CELE_F01G10.2 F01G10.2	Caenorhabditis elegans	437	NA	NA	3-hydroxyacyl-CoA dehydrogenase activity [GO:0003857]; fatty acid metabolic process [GO:0006631]	GO:0003857; GO:0006631	NA	NA	IPR006176;IPR006108;IPR008927;IPR013328;IPR016040;	NA	NA	NA	NA	cel:CELE_F01G10.2;	NA	NP_501876.2;	COG1250;	EOG725DH0;	NA	NA	NA	NA	PF00725;PF02737;	NA	NA	NA	NA
NO Significance	0.586361	0.49352	1	708	774.662	497	454.232	c12070_g1_i3	3125	1039531633922	37.248	34555949	53	5e-113	O17761	177905	ech-8	Protein ECH-8	34555949	unreviewed	ECH-8	ech-8 CELE_F01G10.2 F01G10.2	Caenorhabditis elegans	437	NA	NA	3-hydroxyacyl-CoA dehydrogenase activity [GO:0003857]; fatty acid metabolic process [GO:0006631]	GO:0003857; GO:0006631	NA	NA	IPR006176;IPR006108;IPR008927;IPR013328;IPR016040;	NA	NA	NA	NA	cel:CELE_F01G10.2;	NA	NP_501876.2;	COG1250;	EOG725DH0;	NA	NA	NA	NA	PF00725;PF02737;	NA	NA	NA	NA
NO Significance	0.602609	0.52501	1	560	612.727	404	369.235	c11083_g1_i9	1551	545284224498	32.7531	3873690	53	2e-78	P41938	NA	NA	B0272.3 [Caenorhabditis elegans]	CAA86312.1	reviewed	Probable 3-hydroxyacyl-CoA dehydrogenase B0272.3 (EC 1.1.1.35)	B0272.3	Caenorhabditis elegans	309	1.1.1.35	NA	mitochondrial matrix [GO:0005759]; 3-hydroxyacyl-CoA dehydrogenase activity [GO:0003857]; NAD+ binding [GO:0070403]; fatty acid beta-oxidation [GO:0006635]	GO:0003857; GO:0070403; GO:0006635; GO:0005759	3-hydroxyacyl-CoA dehydrogenase family	PATHWAY: Lipid metabolism; fatty acid beta-oxidation.	IPR022694;IPR006180;IPR006176;IPR006108;IPR008927;IPR013328;IPR016040;	NA	NA	NA	NA	cel:CELE_B0272.3;	NA	NP_509584.1;	COG1250;	NA	NA	NA	NA	NA	PF00725;PF02737;	NA	PS00067;	NA	SUBCELLULAR LOCATION: Mitochondrion matrix {ECO:0000250}.
NO Significance	0.724759	0.67323	1	869	950.821	754	689.116	c11083_g1_i8	1805	618348284555	35.0139	268576991	70	5e-122	A8XP12	8585470	CBG16139	Hypothetical protein CBG16139	268576991	unreviewed	Protein CBG16139	CBG16139 CBG_16139	Caenorhabditis briggsae	309	NA	NA	3-hydroxyacyl-CoA dehydrogenase activity [GO:0003857]; NAD+ binding [GO:0070403]; fatty acid metabolic process [GO:0006631]	GO:0003857; GO:0070403; GO:0006631	NA	NA	IPR022694;IPR006180;IPR006176;IPR006108;IPR008927;IPR013328;IPR016040;	NA	NA	NA	NA	cbr:CBG16139;	NA	XP_002643477.1;	COG1250;	EOG7K3TMS;	NA	NA	NA	NA	PF00725;PF02737;	NA	PS00067;	NA	NA
NO Significance	0.824173	0.79892	1	976	1067.9	963	880.131	c11083_g1_i7	1717	578336276527	35.6436	3873690	73	1e-158	P41938	NA	NA	B0272.3 [Caenorhabditis elegans]	CAA86312.1	reviewed	Probable 3-hydroxyacyl-CoA dehydrogenase B0272.3 (EC 1.1.1.35)	B0272.3	Caenorhabditis elegans	309	1.1.1.35	NA	mitochondrial matrix [GO:0005759]; 3-hydroxyacyl-CoA dehydrogenase activity [GO:0003857]; NAD+ binding [GO:0070403]; fatty acid beta-oxidation [GO:0006635]	GO:0003857; GO:0070403; GO:0006635; GO:0005759	3-hydroxyacyl-CoA dehydrogenase family	PATHWAY: Lipid metabolism; fatty acid beta-oxidation.	IPR022694;IPR006180;IPR006176;IPR006108;IPR008927;IPR013328;IPR016040;	NA	NA	NA	NA	cel:CELE_B0272.3;	NA	NP_509584.1;	COG1250;	NA	NA	NA	NA	NA	PF00725;PF02737;	NA	PS00067;	NA	SUBCELLULAR LOCATION: Mitochondrion matrix {ECO:0000250}.
NO Significance	0.715971	0.901	1	14	15.3182	12	10.9674	c11083_g1_i6	230	75,54,26,75	34.7826	3873690	94	8e-15	P41938	NA	NA	B0272.3 [Caenorhabditis elegans]	CAA86312.1	reviewed	Probable 3-hydroxyacyl-CoA dehydrogenase B0272.3 (EC 1.1.1.35)	B0272.3	Caenorhabditis elegans	309	1.1.1.35	NA	mitochondrial matrix [GO:0005759]; 3-hydroxyacyl-CoA dehydrogenase activity [GO:0003857]; NAD+ binding [GO:0070403]; fatty acid beta-oxidation [GO:0006635]	GO:0003857; GO:0070403; GO:0006635; GO:0005759	3-hydroxyacyl-CoA dehydrogenase family	PATHWAY: Lipid metabolism; fatty acid beta-oxidation.	IPR022694;IPR006180;IPR006176;IPR006108;IPR008927;IPR013328;IPR016040;	NA	NA	NA	NA	cel:CELE_B0272.3;	NA	NP_509584.1;	COG1250;	NA	NA	NA	NA	NA	PF00725;PF02737;	NA	PS00067;	NA	SUBCELLULAR LOCATION: Mitochondrion matrix {ECO:0000250}.
NO Significance	0.681263	0.62197	1	667	729.802	544	497.187	c11083_g1_i5	2036	721375309631	33.5953	3873690	53	9e-95	P41938	NA	NA	B0272.3 [Caenorhabditis elegans]	CAA86312.1	reviewed	Probable 3-hydroxyacyl-CoA dehydrogenase B0272.3 (EC 1.1.1.35)	B0272.3	Caenorhabditis elegans	309	1.1.1.35	NA	mitochondrial matrix [GO:0005759]; 3-hydroxyacyl-CoA dehydrogenase activity [GO:0003857]; NAD+ binding [GO:0070403]; fatty acid beta-oxidation [GO:0006635]	GO:0003857; GO:0070403; GO:0006635; GO:0005759	3-hydroxyacyl-CoA dehydrogenase family	PATHWAY: Lipid metabolism; fatty acid beta-oxidation.	IPR022694;IPR006180;IPR006176;IPR006108;IPR008927;IPR013328;IPR016040;	NA	NA	NA	NA	cel:CELE_B0272.3;	NA	NP_509584.1;	COG1250;	NA	NA	NA	NA	NA	PF00725;PF02737;	NA	PS00067;	NA	SUBCELLULAR LOCATION: Mitochondrion matrix {ECO:0000250}.
NO Significance	0.549238	0.49959	1	292	319.493	192	175.478	c11083_g1_i4	583	206,119,73,185	32.9331	3873690	78	1e-31	P41938	NA	NA	B0272.3 [Caenorhabditis elegans]	CAA86312.1	reviewed	Probable 3-hydroxyacyl-CoA dehydrogenase B0272.3 (EC 1.1.1.35)	B0272.3	Caenorhabditis elegans	309	1.1.1.35	NA	mitochondrial matrix [GO:0005759]; 3-hydroxyacyl-CoA dehydrogenase activity [GO:0003857]; NAD+ binding [GO:0070403]; fatty acid beta-oxidation [GO:0006635]	GO:0003857; GO:0070403; GO:0006635; GO:0005759	3-hydroxyacyl-CoA dehydrogenase family	PATHWAY: Lipid metabolism; fatty acid beta-oxidation.	IPR022694;IPR006180;IPR006176;IPR006108;IPR008927;IPR013328;IPR016040;	NA	NA	NA	NA	cel:CELE_B0272.3;	NA	NP_509584.1;	COG1250;	NA	NA	NA	NA	NA	PF00725;PF02737;	NA	PS00067;	NA	SUBCELLULAR LOCATION: Mitochondrion matrix {ECO:0000250}.
NO Significance	0.562893	0.46278	1	693	758.25	467	426.813	c11083_g1_i3	1463	505272216470	33.3561	3873690	73	2e-50	P41938	NA	NA	B0272.3 [Caenorhabditis elegans]	CAA86312.1	reviewed	Probable 3-hydroxyacyl-CoA dehydrogenase B0272.3 (EC 1.1.1.35)	B0272.3	Caenorhabditis elegans	309	1.1.1.35	NA	mitochondrial matrix [GO:0005759]; 3-hydroxyacyl-CoA dehydrogenase activity [GO:0003857]; NAD+ binding [GO:0070403]; fatty acid beta-oxidation [GO:0006635]	GO:0003857; GO:0070403; GO:0006635; GO:0005759	3-hydroxyacyl-CoA dehydrogenase family	PATHWAY: Lipid metabolism; fatty acid beta-oxidation.	IPR022694;IPR006180;IPR006176;IPR006108;IPR008927;IPR013328;IPR016040;	NA	NA	NA	NA	cel:CELE_B0272.3;	NA	NP_509584.1;	COG1250;	NA	NA	NA	NA	NA	PF00725;PF02737;	NA	PS00067;	NA	SUBCELLULAR LOCATION: Mitochondrion matrix {ECO:0000250}.
NO Significance	0.639048	0.55942	1	847	926.75	648	592.238	c11083_g1_i2	1392	478261210443	33.8362	3873690	77	1e-99	P41938	NA	NA	B0272.3 [Caenorhabditis elegans]	CAA86312.1	reviewed	Probable 3-hydroxyacyl-CoA dehydrogenase B0272.3 (EC 1.1.1.35)	B0272.3	Caenorhabditis elegans	309	1.1.1.35	NA	mitochondrial matrix [GO:0005759]; 3-hydroxyacyl-CoA dehydrogenase activity [GO:0003857]; NAD+ binding [GO:0070403]; fatty acid beta-oxidation [GO:0006635]	GO:0003857; GO:0070403; GO:0006635; GO:0005759	3-hydroxyacyl-CoA dehydrogenase family	PATHWAY: Lipid metabolism; fatty acid beta-oxidation.	IPR022694;IPR006180;IPR006176;IPR006108;IPR008927;IPR013328;IPR016040;	NA	NA	NA	NA	cel:CELE_B0272.3;	NA	NP_509584.1;	COG1250;	NA	NA	NA	NA	NA	PF00725;PF02737;	NA	PS00067;	NA	SUBCELLULAR LOCATION: Mitochondrion matrix {ECO:0000250}.
NO Significance	0.301527	0.13203	1	856	936.597	309	282.41	c10753_g1_i8	1798	611287365535	36.2625	597846993	48	1e-48	A0A016T1F0	NA	NA	hypothetical protein Y032_0150g2788 [Ancylostoma ceylanicum]	EYB96502.1	unreviewed	Uncharacterized protein	Acey_s0150.g2788 Y032_0150g2788	Ancylostoma ceylanicum	184	NA	NA	3-hydroxyacyl-CoA dehydrogenase activity [GO:0003857]; fatty acid metabolic process [GO:0006631]	GO:0003857; GO:0006631	NA	NA	IPR006176;IPR016040;	NA	NA	NA	NA	NA	NA	NA	NA	NA	NA	NA	NA	NA	PF02737;	NA	NA	NA	NA
NO Significance	0.304367	0.131	1	977	1068.99	356	325.365	c10753_g1_i7	2688	876459512841	36.1235	597846993	50	2e-40	A0A016T1F0	NA	NA	hypothetical protein Y032_0150g2788 [Ancylostoma ceylanicum]	EYB96502.1	unreviewed	Uncharacterized protein	Acey_s0150.g2788 Y032_0150g2788	Ancylostoma ceylanicum	184	NA	NA	3-hydroxyacyl-CoA dehydrogenase activity [GO:0003857]; fatty acid metabolic process [GO:0006631]	GO:0003857; GO:0006631	NA	NA	IPR006176;IPR016040;	NA	NA	NA	NA	NA	NA	NA	NA	NA	NA	NA	NA	NA	PF02737;	NA	NA	NA	NA
NO Significance	0.292736	0.12271	1	876	958.48	307	280.582	c10753_g1_i6	2626	857444499826	35.9101	597846993	50	2e-40	A0A016T1F0	NA	NA	hypothetical protein Y032_0150g2788 [Ancylostoma ceylanicum]	EYB96502.1	unreviewed	Uncharacterized protein	Acey_s0150.g2788 Y032_0150g2788	Ancylostoma ceylanicum	184	NA	NA	3-hydroxyacyl-CoA dehydrogenase activity [GO:0003857]; fatty acid metabolic process [GO:0006631]	GO:0003857; GO:0006631	NA	NA	IPR006176;IPR016040;	NA	NA	NA	NA	NA	NA	NA	NA	NA	NA	NA	NA	NA	PF02737;	NA	NA	NA	NA
NO Significance	0.353148	0.21189	1	518	566.772	219	200.154	c10753_g1_i5	2672	889466491826	35.8159	597846993	50	2e-40	A0A016T1F0	NA	NA	hypothetical protein Y032_0150g2788 [Ancylostoma ceylanicum]	EYB96502.1	unreviewed	Uncharacterized protein	Acey_s0150.g2788 Y032_0150g2788	Ancylostoma ceylanicum	184	NA	NA	3-hydroxyacyl-CoA dehydrogenase activity [GO:0003857]; fatty acid metabolic process [GO:0006631]	GO:0003857; GO:0006631	NA	NA	IPR006176;IPR016040;	NA	NA	NA	NA	NA	NA	NA	NA	NA	NA	NA	NA	NA	PF02737;	NA	NA	NA	NA
NO Significance	0.302129	0.16211	1	470	514.253	170	155.371	c10753_g1_i2	2610	870451478811	35.5939	597846993	50	2e-40	A0A016T1F0	NA	NA	hypothetical protein Y032_0150g2788 [Ancylostoma ceylanicum]	EYB96502.1	unreviewed	Uncharacterized protein	Acey_s0150.g2788 Y032_0150g2788	Ancylostoma ceylanicum	184	NA	NA	3-hydroxyacyl-CoA dehydrogenase activity [GO:0003857]; fatty acid metabolic process [GO:0006631]	GO:0003857; GO:0006631	NA	NA	IPR006176;IPR016040;	NA	NA	NA	NA	NA	NA	NA	NA	NA	NA	NA	NA	NA	PF02737;	NA	NA	NA	NA
NO Significance	0.301678	0.15183	1	551	602.88	199	181.875	c10753_g1_i1	2168	753352406657	34.9631	597846993	48	4e-48	A0A016T1F0	NA	NA	hypothetical protein Y032_0150g2788 [Ancylostoma ceylanicum]	EYB96502.1	unreviewed	Uncharacterized protein	Acey_s0150.g2788 Y032_0150g2788	Ancylostoma ceylanicum	184	NA	NA	3-hydroxyacyl-CoA dehydrogenase activity [GO:0003857]; fatty acid metabolic process [GO:0006631]	GO:0003857; GO:0006631	NA	NA	IPR006176;IPR016040;	NA	NA	NA	NA	NA	NA	NA	NA	NA	NA	NA	NA	NA	PF02737;	NA	NA	NA	NA
NO Significance	0.110243	0.053	0.97378	197	215.549	26	23.7626	c10170_g1_i4	1567	456268282561	35.0989	597831610	65	1e-106	A0A016RSI3	NA	NA	hypothetical protein Y032_0386g441 [Ancylostoma ceylanicum]	EYB81355.1	unreviewed	Uncharacterized protein	Acey_s0386.g441 Y032_0386g441	Ancylostoma ceylanicum	301	NA	NA	3-hydroxyacyl-CoA dehydrogenase activity [GO:0003857]; NAD+ binding [GO:0070403]; fatty acid metabolic process [GO:0006631]	GO:0003857; GO:0070403; GO:0006631	NA	NA	IPR022694;IPR006180;IPR006176;IPR006108;IPR008927;IPR013328;IPR016040;	NA	NA	NA	NA	NA	NA	NA	NA	NA	NA	NA	NA	NA	PF00725;PF02737;	NA	PS00067;	NA	NA
NO Significance	0.10828	0.10866	1	108	118.169	14	12.7953	c10170_g1_i3	830	247146144293	34.9398	597831610	74	2e-68	A0A016RSI3	NA	NA	hypothetical protein Y032_0386g441 [Ancylostoma ceylanicum]	EYB81355.1	unreviewed	Uncharacterized protein	Acey_s0386.g441 Y032_0386g441	Ancylostoma ceylanicum	301	NA	NA	3-hydroxyacyl-CoA dehydrogenase activity [GO:0003857]; NAD+ binding [GO:0070403]; fatty acid metabolic process [GO:0006631]	GO:0003857; GO:0070403; GO:0006631	NA	NA	IPR022694;IPR006180;IPR006176;IPR006108;IPR008927;IPR013328;IPR016040;	NA	NA	NA	NA	NA	NA	NA	NA	NA	NA	NA	NA	NA	PF00725;PF02737;	NA	PS00067;	NA	NA
NO Significance	0.13165	0.07614	1	184	201.325	29	26.5045	c10170_g1_i2	1468	434250271513	35.4905	597831610	65	5e-107	A0A016RSI3	NA	NA	hypothetical protein Y032_0386g441 [Ancylostoma ceylanicum]	EYB81355.1	unreviewed	Uncharacterized protein	Acey_s0386.g441 Y032_0386g441	Ancylostoma ceylanicum	301	NA	NA	3-hydroxyacyl-CoA dehydrogenase activity [GO:0003857]; NAD+ binding [GO:0070403]; fatty acid metabolic process [GO:0006631]	GO:0003857; GO:0070403; GO:0006631	NA	NA	IPR022694;IPR006180;IPR006176;IPR006108;IPR008927;IPR013328;IPR016040;	NA	NA	NA	NA	NA	NA	NA	NA	NA	NA	NA	NA	NA	PF00725;PF02737;	NA	PS00067;	NA	NA
NO Significance	0.143062	0.08794	1	181	198.042	31	28.3324	c10170_g1_i1	1332	397232253450	36.4114	597831610	63	4e-139	A0A016RSI3	NA	NA	hypothetical protein Y032_0386g441 [Ancylostoma ceylanicum]	EYB81355.1	unreviewed	Uncharacterized protein	Acey_s0386.g441 Y032_0386g441	Ancylostoma ceylanicum	301	NA	NA	3-hydroxyacyl-CoA dehydrogenase activity [GO:0003857]; NAD+ binding [GO:0070403]; fatty acid metabolic process [GO:0006631]	GO:0003857; GO:0070403; GO:0006631	NA	NA	IPR022694;IPR006180;IPR006176;IPR006108;IPR008927;IPR013328;IPR016040;	NA	NA	NA	NA	NA	NA	NA	NA	NA	NA	NA	NA	NA	PF00725;PF02737;	NA	PS00067;	NA	NA
ketothiolase
Significance	Fold_change	P_value	Adj_Pvalue	F2_Read_Count	F2_FPKM	A1_Read_Count	A1_FPKM	Transcript_ID	Length_Transcript	# Total_A,# Total_C,# Total_G,#Total_T	GC%	NCBI Accession	% Identity	E-value	Uniprot Accession	Gene ID	Gene Symbol	Gene Description	Protein ID	Status	Protein names	Gene names	Organism	Length	EC number	Domain [CC]	Gene ontology (GO)	Gene ontology IDs	Protein families	Pathway	Cross-reference (InterPro)	Developmental stage	Temperature dependence	Tissue specificity	pH dependence	Cross-reference (KEGG)	Cross-reference (PDB)	Cross-reference (RefSeq)	Cross-reference (eggNOG)	Cross-reference (OrthoDB)	Cross-reference (BioCyc)	Cross-reference (BRENDA)	Cross-reference (UniPathway)	Cross-reference (PANTHER)	Cross-reference (Pfam)	Cross-reference (TIGRFAMs)	Cross-reference (PROSITE)	Cross-reference (TAIR)	Subcellular location [CC]
Upregulated in A1	Inf	0	0.000138863	0	0	705	644.333	c5879_g1_i1	1253	355343277278	49.4812	597834868	50	4e-102	A0A016S257	NA	NA	hypothetical protein Y032_0314g2221 [Ancylostoma ceylanicum]	EYB84541.1	unreviewed	Uncharacterized protein	Acey_s0314.g2221 Y032_0314g2221	Ancylostoma ceylanicum	407	NA	NA	transferase activity, transferring acyl groups other than amino-acyl groups [GO:0016747]	GO:0016747	Thiolase family	NA	IPR002155;IPR016039;IPR020615;IPR020610;IPR020617;IPR020613;IPR020616;	NA	NA	NA	NA	NA	NA	NA	NA	NA	NA	NA	NA	NA	PF02803;PF00108;	TIGR01930;	PS00098;PS00737;PS00099;	NA	NA
Upregulated in A1	Inf	0	7.13749677374123e-07	0	0	2935	2682.43	c23217_g1_i1	1287	301291350345	49.8057	802750126	45	3e-41	A0A0F5CTP5	NA	NA	hypothetical protein PRIPAC_4530 [Pristionchus pacificus]	KKA75467.1	unreviewed	Uncharacterized protein	PRIPAC_4530	Pristionchus pacificus (Parasitic nematode)	230	NA	NA	NA	NA	Thiolase family	NA	IPR016039;IPR020617;IPR020616;	NA	NA	NA	NA	NA	NA	NA	NA	NA	NA	NA	NA	NA	PF02803;PF00108;	NA	NA	NA	NA
NO Significance	0.975532	0.9745	1	1096	1199.19	1280	1169.85	c14005_g3_i8	3642	1036,614,752,1240	37.5069	568300724	91	0	W2TZA0	NA	NA	acetyl-CoA C-acetyltransferase [Necator americanus]	ETN86386.1	unreviewed	Acetyl-CoA C-acetyltransferase	NECAME_06001	Necator americanus (Human hookworm)	457	NA	NA	transferase activity, transferring acyl groups other than amino-acyl groups [GO:0016747]	GO:0016747	Thiolase family	NA	IPR002155;IPR016039;IPR020615;IPR020610;IPR020617;IPR020613;IPR020616;	NA	NA	NA	NA	NA	NA	NA	NA	NA	NA	NA	NA	NA	PF02803;PF00108;	TIGR01930;	PS00098;PS00737;PS00099;	NA	NA
NO Significance	1.06139	0.9382	1	1016	1111.66	1291	1179.91	c14005_g3_i7	3363	932,581,699,1151	38.0613	568300724	91	0	W2TZA0	NA	NA	acetyl-CoA C-acetyltransferase [Necator americanus]	ETN86386.1	unreviewed	Acetyl-CoA C-acetyltransferase	NECAME_06001	Necator americanus (Human hookworm)	457	NA	NA	transferase activity, transferring acyl groups other than amino-acyl groups [GO:0016747]	GO:0016747	Thiolase family	NA	IPR002155;IPR016039;IPR020615;IPR020610;IPR020617;IPR020613;IPR020616;	NA	NA	NA	NA	NA	NA	NA	NA	NA	NA	NA	NA	NA	PF02803;PF00108;	TIGR01930;	PS00098;PS00737;PS00099;	NA	NA
NO Significance	1.00351	0.99882	1	437	478.146	525	479.822	c14005_g3_i3	1232	354230257391	39.5292	568300724	91	3e-120	W2TZA0	NA	NA	acetyl-CoA C-acetyltransferase [Necator americanus]	ETN86386.1	unreviewed	Acetyl-CoA C-acetyltransferase	NECAME_06001	Necator americanus (Human hookworm)	457	NA	NA	transferase activity, transferring acyl groups other than amino-acyl groups [GO:0016747]	GO:0016747	Thiolase family	NA	IPR002155;IPR016039;IPR020615;IPR020610;IPR020617;IPR020613;IPR020616;	NA	NA	NA	NA	NA	NA	NA	NA	NA	NA	NA	NA	NA	PF02803;PF00108;	TIGR01930;	PS00098;PS00737;PS00099;	NA	NA
NO Significance	1.3325	0.70996	1	546	597.409	871	796.048	c14005_g3_i12	2860	838,483,534,1005	35.5594	510858866	89	1e-37	A0A0D6M3H1	NA	NA	acetyl-CoA C-acetyltransferase [Ancylostoma ceylanicum]	EPB74437.1	unreviewed	Acetyl-CoA C-acetyltransferase	ANCCEY_06447	Ancylostoma ceylanicum	392	NA	NA	transferase activity, transferring acyl groups other than amino-acyl groups [GO:0016747]	GO:0016747	Thiolase family	NA	IPR002155;IPR016039;IPR020615;IPR020610;IPR020617;IPR020613;IPR020616;	NA	NA	NA	NA	NA	NA	NA	NA	NA	NA	NA	NA	NA	PF02803;PF00108;	TIGR01930;	PS00098;PS00737;PS00099;	NA	NA
NO Significance	0.733286	0.68511	1	827	904.866	726	663.526	c14005_g3_i10	1923	550313403657	37.2335	510858866	91	1e-162	A0A0D6M3H1	NA	NA	acetyl-CoA C-acetyltransferase [Ancylostoma ceylanicum]	EPB74437.1	unreviewed	Acetyl-CoA C-acetyltransferase	ANCCEY_06447	Ancylostoma ceylanicum	392	NA	NA	transferase activity, transferring acyl groups other than amino-acyl groups [GO:0016747]	GO:0016747	Thiolase family	NA	IPR002155;IPR016039;IPR020615;IPR020610;IPR020617;IPR020613;IPR020616;	NA	NA	NA	NA	NA	NA	NA	NA	NA	NA	NA	NA	NA	PF02803;PF00108;	TIGR01930;	PS00098;PS00737;PS00099;	NA	NA
NO Significance	0.890755	0.89819	1	241	263.691	257	234.884	c14005_g3_i1	927	284173199271	40.1294	351065725	82	3e-69	P34255	NA	NA	B0303.3 [Caenorhabditis elegans]	CCD61708.1	reviewed	Uncharacterized protein B0303.3	B0303.3	Caenorhabditis elegans	448	NA	NA	mitochondrion [GO:0005739]; transferase activity, transferring acyl groups other than amino-acyl groups [GO:0016747]	GO:0005739; GO:0016747	Thiolase family	NA	IPR002155;IPR016039;IPR020615;IPR020610;IPR020617;IPR020613;IPR020616;	NA	NA	NA	NA	cel:CELE_B0303.3;	NA	NP_498915.1;	COG0183;	NA	NA	NA	NA	NA	PF02803;PF00108;	TIGR01930;	PS00098;PS00737;PS00099;	NA	NA
NO Significance	0.391904	0.23132	1	876	958.48	411	375.632	c12713_g1_i9	3534	1001,559,792,1182	38.2286	597834868	80	0	A0A016S257	NA	NA	hypothetical protein Y032_0314g2221 [Ancylostoma ceylanicum]	EYB84541.1	unreviewed	Uncharacterized protein	Acey_s0314.g2221 Y032_0314g2221	Ancylostoma ceylanicum	407	NA	NA	transferase activity, transferring acyl groups other than amino-acyl groups [GO:0016747]	GO:0016747	Thiolase family	NA	IPR002155;IPR016039;IPR020615;IPR020610;IPR020617;IPR020613;IPR020616;	NA	NA	NA	NA	NA	NA	NA	NA	NA	NA	NA	NA	NA	PF02803;PF00108;	TIGR01930;	PS00098;PS00737;PS00099;	NA	NA
NO Significance	0.463941	0.32486	1	812	888.454	451	412.19	c12713_g1_i8	3606	1025,564,805,1212	37.9645	597834869	69	0	A0A016S2M6	NA	NA	hypothetical protein Y032_0314g2222 [Ancylostoma ceylanicum]	EYB84542.1	unreviewed	Uncharacterized protein	Acey_s0314.g2222 Y032_0314g2222	Ancylostoma ceylanicum	391	NA	NA	transferase activity, transferring acyl groups other than amino-acyl groups [GO:0016747]	GO:0016747	Thiolase family	NA	IPR002155;IPR016039;IPR020615;IPR020610;IPR020617;IPR020613;IPR020616;	NA	NA	NA	NA	NA	NA	NA	NA	NA	NA	NA	NA	NA	PF02803;PF00108;	TIGR01930;	PS00098;PS00737;PS00099;	NA	NA
NO Significance	0.45148	0.31637	1	679	742.932	367	335.419	c12713_g1_i7	3164	892,513,720,1039	38.9697	597834868	80	0	A0A016S257	NA	NA	hypothetical protein Y032_0314g2221 [Ancylostoma ceylanicum]	EYB84541.1	unreviewed	Uncharacterized protein	Acey_s0314.g2221 Y032_0314g2221	Ancylostoma ceylanicum	407	NA	NA	transferase activity, transferring acyl groups other than amino-acyl groups [GO:0016747]	GO:0016747	Thiolase family	NA	IPR002155;IPR016039;IPR020615;IPR020610;IPR020617;IPR020613;IPR020616;	NA	NA	NA	NA	NA	NA	NA	NA	NA	NA	NA	NA	NA	PF02803;PF00108;	TIGR01930;	PS00098;PS00737;PS00099;	NA	NA
NO Significance	0.409566	0.2575	1	775	847.97	380	347.3	c12713_g1_i6	3371	951,552,765,1103	39.0685	597834868	80	0	A0A016S257	NA	NA	hypothetical protein Y032_0314g2221 [Ancylostoma ceylanicum]	EYB84541.1	unreviewed	Uncharacterized protein	Acey_s0314.g2221 Y032_0314g2221	Ancylostoma ceylanicum	407	NA	NA	transferase activity, transferring acyl groups other than amino-acyl groups [GO:0016747]	GO:0016747	Thiolase family	NA	IPR002155;IPR016039;IPR020615;IPR020610;IPR020617;IPR020613;IPR020616;	NA	NA	NA	NA	NA	NA	NA	NA	NA	NA	NA	NA	NA	PF02803;PF00108;	TIGR01930;	PS00098;PS00737;PS00099;	NA	NA
NO Significance	0.413764	0.25875	1	860	940.974	426	389.341	c12713_g1_i5	3622	1033,569,811,1209	38.1005	597834868	80	0	A0A016S257	NA	NA	hypothetical protein Y032_0314g2221 [Ancylostoma ceylanicum]	EYB84541.1	unreviewed	Uncharacterized protein	Acey_s0314.g2221 Y032_0314g2221	Ancylostoma ceylanicum	407	NA	NA	transferase activity, transferring acyl groups other than amino-acyl groups [GO:0016747]	GO:0016747	Thiolase family	NA	IPR002155;IPR016039;IPR020615;IPR020610;IPR020617;IPR020613;IPR020616;	NA	NA	NA	NA	NA	NA	NA	NA	NA	NA	NA	NA	NA	PF02803;PF00108;	TIGR01930;	PS00098;PS00737;PS00099;	NA	NA
NO Significance	0.432151	0.2817	1	864	945.35	447	408.534	c12713_g1_i4	3623	1024,566,806,1227	37.8692	597834868	80	0	A0A016S257	NA	NA	hypothetical protein Y032_0314g2221 [Ancylostoma ceylanicum]	EYB84541.1	unreviewed	Uncharacterized protein	Acey_s0314.g2221 Y032_0314g2221	Ancylostoma ceylanicum	407	NA	NA	transferase activity, transferring acyl groups other than amino-acyl groups [GO:0016747]	GO:0016747	Thiolase family	NA	IPR002155;IPR016039;IPR020615;IPR020610;IPR020617;IPR020613;IPR020616;	NA	NA	NA	NA	NA	NA	NA	NA	NA	NA	NA	NA	NA	PF02803;PF00108;	TIGR01930;	PS00098;PS00737;PS00099;	NA	NA
NO Significance	0.401183	0.2442	1	837	915.808	402	367.407	c12713_g1_i3	3853	1109,600,843,1301	37.4513	597834868	80	0	A0A016S257	NA	NA	hypothetical protein Y032_0314g2221 [Ancylostoma ceylanicum]	EYB84541.1	unreviewed	Uncharacterized protein	Acey_s0314.g2221 Y032_0314g2221	Ancylostoma ceylanicum	407	NA	NA	transferase activity, transferring acyl groups other than amino-acyl groups [GO:0016747]	GO:0016747	Thiolase family	NA	IPR002155;IPR016039;IPR020615;IPR020610;IPR020617;IPR020613;IPR020616;	NA	NA	NA	NA	NA	NA	NA	NA	NA	NA	NA	NA	NA	PF02803;PF00108;	TIGR01930;	PS00098;PS00737;PS00099;	NA	NA
NO Significance	0.351937	0.18226	1	947	1036.17	399	364.665	c12713_g1_i2	3711	1065,574,814,1258	37.4023	597834868	66	0	A0A016S257	NA	NA	hypothetical protein Y032_0314g2221 [Ancylostoma ceylanicum]	EYB84541.1	unreviewed	Uncharacterized protein	Acey_s0314.g2221 Y032_0314g2221	Ancylostoma ceylanicum	407	NA	NA	transferase activity, transferring acyl groups other than amino-acyl groups [GO:0016747]	GO:0016747	Thiolase family	NA	IPR002155;IPR016039;IPR020615;IPR020610;IPR020617;IPR020613;IPR020616;	NA	NA	NA	NA	NA	NA	NA	NA	NA	NA	NA	NA	NA	PF02803;PF00108;	TIGR01930;	PS00098;PS00737;PS00099;	NA	NA
NO Significance	0.42817	0.27976	1	794	868.759	407	371.976	c12713_g1_i11	3809	1080,595,835,1299	37.5427	597834868	78	0	A0A016S257	NA	NA	hypothetical protein Y032_0314g2221 [Ancylostoma ceylanicum]	EYB84541.1	unreviewed	Uncharacterized protein	Acey_s0314.g2221 Y032_0314g2221	Ancylostoma ceylanicum	407	NA	NA	transferase activity, transferring acyl groups other than amino-acyl groups [GO:0016747]	GO:0016747	Thiolase family	NA	IPR002155;IPR016039;IPR020615;IPR020610;IPR020617;IPR020613;IPR020616;	NA	NA	NA	NA	NA	NA	NA	NA	NA	NA	NA	NA	NA	PF02803;PF00108;	TIGR01930;	PS00098;PS00737;PS00099;	NA	NA
NO Significance	0.406282	0.25011	1	845	924.561	411	375.632	c12713_g1_i10	3599	1021,568,801,1209	38.0383	597834868	80	0	A0A016S257	NA	NA	hypothetical protein Y032_0314g2221 [Ancylostoma ceylanicum]	EYB84541.1	unreviewed	Uncharacterized protein	Acey_s0314.g2221 Y032_0314g2221	Ancylostoma ceylanicum	407	NA	NA	transferase activity, transferring acyl groups other than amino-acyl groups [GO:0016747]	GO:0016747	Thiolase family	NA	IPR002155;IPR016039;IPR020615;IPR020610;IPR020617;IPR020613;IPR020616;	NA	NA	NA	NA	NA	NA	NA	NA	NA	NA	NA	NA	NA	PF02803;PF00108;	TIGR01930;	PS00098;PS00737;PS00099;	NA	NA
NO Significance	0.446788	0.31666	1	602	658.682	322	294.291	c12713_g1_i1	3029	847,494,685,1003	38.9237	597834868	78	0	A0A016S257	NA	NA	hypothetical protein Y032_0314g2221 [Ancylostoma ceylanicum]	EYB84541.1	unreviewed	Uncharacterized protein	Acey_s0314.g2221 Y032_0314g2221	Ancylostoma ceylanicum	407	NA	NA	transferase activity, transferring acyl groups other than amino-acyl groups [GO:0016747]	GO:0016747	Thiolase family	NA	IPR002155;IPR016039;IPR020615;IPR020610;IPR020617;IPR020613;IPR020616;	NA	NA	NA	NA	NA	NA	NA	NA	NA	NA	NA	NA	NA	PF02803;PF00108;	TIGR01930;	PS00098;PS00737;PS00099;	NA	NA
Carnitine acetyltransferase
Significance	Fold_change	P_value	Adj_Pvalue	F2_Read_Count	F2_FPKM	A1_Read_Count	A1_FPKM	Transcript_ID	Length_Transcript	# Total_A,# Total_C,# Total_G,#Total_T	GC%	NCBI Accession	% Identity	E-value	Uniprot Accession	Gene ID	Gene Symbol	Gene Description	Protein ID	Status	Protein names	Gene names	Organism	Length	EC number	Domain [CC]	Gene ontology (GO)	Gene ontology IDs	Protein families	Pathway	Cross-reference (InterPro)	Developmental stage	Temperature dependence	Tissue specificity	pH dependence	Cross-reference (KEGG)	Cross-reference (PDB)	Cross-reference (RefSeq)	Cross-reference (eggNOG)	Cross-reference (OrthoDB)	Cross-reference (BioCyc)	Cross-reference (BRENDA)	Cross-reference (UniPathway)	Cross-reference (PANTHER)	Cross-reference (Pfam)	Cross-reference (TIGRFAMs)	Cross-reference (PROSITE)	Cross-reference (TAIR)	Subcellular location [CC]
Upregulated in A1	9.04659	0.00876	0.345978	112	122.545	1213	1108.62	c12382_g1_i5	1763	563335370495	39.9887	597844717	62	0	A0A016SUN1	NA	NA	hypothetical protein Y032_0174g478 [Ancylostoma ceylanicum]	EYB94250.1	unreviewed	Uncharacterized protein	Acey_s0174.g478 Y032_0174g478	Ancylostoma ceylanicum	669	NA	NA	transferase activity, transferring acyl groups [GO:0016746]	GO:0016746	Carnitine/choline acetyltransferase family	NA	IPR000542;	NA	NA	NA	NA	NA	NA	NA	NA	NA	NA	NA	NA	PTHR22589;	PF00755;	NA	PS00440;	NA	NA
Upregulated in A1	9.36772	0.00698	0.300348	135	147.711	1514	1383.72	c12382_g1_i2	1983	634374395580	38.7796	597844715	67	0	A0A016SU50	NA	NA	hypothetical protein Y032_0174g478 [Ancylostoma ceylanicum]	EYB94248.1	unreviewed	Uncharacterized protein	Acey_s0174.g478 Y032_0174g478	Ancylostoma ceylanicum	669	NA	NA	transferase activity, transferring acyl groups [GO:0016746]	GO:0016746	Carnitine/choline acetyltransferase family	NA	IPR000542;	NA	NA	NA	NA	NA	NA	NA	NA	NA	NA	NA	NA	PTHR22589;	PF00755;	NA	PS00440;	NA	NA
NO Significance	2.33464	0.27421	1	956	1046.01	2672	2442.07	c13985_g1_i9	4747	1635,927,763,1422	35.6014	308475455	75	0	E3MVA7	9826240	Cre-cpt-1	CRE-CPT-1 protein	308475455	unreviewed	CRE-CPT-1 protein	Cre-cpt-1 CRE_24583	Caenorhabditis remanei (Caenorhabditis vulgaris)	779	NA	NA	transferase activity, transferring acyl groups [GO:0016746]	GO:0016746	Carnitine/choline acetyltransferase family	NA	IPR000542;	NA	NA	NA	NA	NA	NA	XP_003099946.1;	NA	NA	NA	NA	NA	PTHR22589;	PF00755;	NA	PS00440;	NA	NA
NO Significance	2.82863	0.23742	1	132	144.429	447	408.534	c13985_g1_i8	552	179,124,86,163	38.0435	597848092	74	6e-75	A0A016T4E6	NA	NA	hypothetical protein Y032_0139g2111 [Ancylostoma ceylanicum]	EYB97590.1	unreviewed	Uncharacterized protein	Acey_s0139.g2111 Y032_0139g2111	Ancylostoma ceylanicum	469	NA	NA	transferase activity, transferring acyl groups [GO:0016746]	GO:0016746	Carnitine/choline acetyltransferase family	NA	IPR000542;	NA	NA	NA	NA	NA	NA	NA	NA	NA	NA	NA	NA	PTHR22589;	PF00755;	NA	PS00440;	NA	NA
NO Significance	2.60693	0.23446	1	1389	1519.78	4335	3961.96	c13985_g1_i7	5693	1967,1116,920,1690	35.7632	568295410	76	0	W2TJV5	NA	NA	Choline/Carnitine O-acyltransferase, partial [Necator americanus]	ETN82083.1	unreviewed	Choline/Carnitine O-acyltransferase (Fragment)	NECAME_08182	Necator americanus (Human hookworm)	711	NA	NA	transferase activity, transferring acyl groups [GO:0016746]	GO:0016746	Carnitine/choline acetyltransferase family	NA	IPR000542;	NA	NA	NA	NA	NA	NA	NA	NA	NA	NA	NA	NA	PTHR22589;	PF00755;	NA	PS00440;	NA	NA
NO Significance	1.76058	0.46524	1	1281	1401.61	2700	2467.66	c13985_g1_i6	4603	1569,914,744,1376	36.02	568295410	76	0	W2TJV5	NA	NA	Choline/Carnitine O-acyltransferase, partial [Necator americanus]	ETN82083.1	unreviewed	Choline/Carnitine O-acyltransferase (Fragment)	NECAME_08182	Necator americanus (Human hookworm)	711	NA	NA	transferase activity, transferring acyl groups [GO:0016746]	GO:0016746	Carnitine/choline acetyltransferase family	NA	IPR000542;	NA	NA	NA	NA	NA	NA	NA	NA	NA	NA	NA	NA	PTHR22589;	PF00755;	NA	PS00440;	NA	NA
NO Significance	2.97463	0.18491	1	1447	1583.24	5153	4709.57	c13985_g1_i5	6309	2168,1229,1056,1856	36.2181	308475455	78	0	E3MVA7	9826240	Cre-cpt-1	CRE-CPT-1 protein	308475455	unreviewed	CRE-CPT-1 protein	Cre-cpt-1 CRE_24583	Caenorhabditis remanei (Caenorhabditis vulgaris)	779	NA	NA	transferase activity, transferring acyl groups [GO:0016746]	GO:0016746	Carnitine/choline acetyltransferase family	NA	IPR000542;	NA	NA	NA	NA	NA	NA	XP_003099946.1;	NA	NA	NA	NA	NA	PTHR22589;	PF00755;	NA	PS00440;	NA	NA
NO Significance	1.2756	0.75176	1	590	645.552	901	823.466	c13985_g1_i4	4041	1467,726,611,1237	33.0859	568295410	77	2e-73	W2TJV5	NA	NA	Choline/Carnitine O-acyltransferase, partial [Necator americanus]	ETN82083.1	unreviewed	Choline/Carnitine O-acyltransferase (Fragment)	NECAME_08182	Necator americanus (Human hookworm)	711	NA	NA	transferase activity, transferring acyl groups [GO:0016746]	GO:0016746	Carnitine/choline acetyltransferase family	NA	IPR000542;	NA	NA	NA	NA	NA	NA	NA	NA	NA	NA	NA	NA	PTHR22589;	PF00755;	NA	PS00440;	NA	NA
NO Significance	2.19572	0.30693	1	886	969.422	2329	2128.58	c13985_g1_i3	4291	1462,845,690,1294	35.7725	308475455	77	0	E3MVA7	9826240	Cre-cpt-1	CRE-CPT-1 protein	308475455	unreviewed	CRE-CPT-1 protein	Cre-cpt-1 CRE_24583	Caenorhabditis remanei (Caenorhabditis vulgaris)	779	NA	NA	transferase activity, transferring acyl groups [GO:0016746]	GO:0016746	Carnitine/choline acetyltransferase family	NA	IPR000542;	NA	NA	NA	NA	NA	NA	XP_003099946.1;	NA	NA	NA	NA	NA	PTHR22589;	PF00755;	NA	PS00440;	NA	NA
NO Significance	2.9073	0.19367	1	1465	1602.94	5099	4660.22	c13985_g1_i2	6237	2131,1219,1050,1837	36.3797	308475455	78	0	E3MVA7	9826240	Cre-cpt-1	CRE-CPT-1 protein	308475455	unreviewed	CRE-CPT-1 protein	Cre-cpt-1 CRE_24583	Caenorhabditis remanei (Caenorhabditis vulgaris)	779	NA	NA	transferase activity, transferring acyl groups [GO:0016746]	GO:0016746	Carnitine/choline acetyltransferase family	NA	IPR000542;	NA	NA	NA	NA	NA	NA	XP_003099946.1;	NA	NA	NA	NA	NA	PTHR22589;	PF00755;	NA	PS00440;	NA	NA
NO Significance	2.9522	0.18478	1	1370	1498.99	4842	4425.33	c13985_g1_i1	6796	2376,1311,1099,2010	35.462	568295410	76	0	W2TJV5	NA	NA	Choline/Carnitine O-acyltransferase, partial [Necator americanus]	ETN82083.1	unreviewed	Choline/Carnitine O-acyltransferase (Fragment)	NECAME_08182	Necator americanus (Human hookworm)	711	NA	NA	transferase activity, transferring acyl groups [GO:0016746]	GO:0016746	Carnitine/choline acetyltransferase family	NA	IPR000542;	NA	NA	NA	NA	NA	NA	NA	NA	NA	NA	NA	NA	PTHR22589;	PF00755;	NA	PS00440;	NA	NA
NO Significance	0.92044	0.92136	1	363	397.178	400	365.579	c13270_g1_i4	1576	539309267461	36.5482	510853620	79	5e-54	A0A0D6LPT4	NA	NA	Choline/Carnitine O-acyltransferase [Ancylostoma ceylanicum]	EPB69677.1	unreviewed	Choline/Carnitine O-acyltransferase	ANCCEY_11228	Ancylostoma ceylanicum	818	NA	NA	transferase activity, transferring acyl groups [GO:0016746]	GO:0016746	Carnitine/choline acetyltransferase family	NA	IPR000542;IPR006785;	NA	NA	NA	NA	NA	NA	NA	NA	NA	NA	NA	NA	PTHR22589;	PF00755;PF04695;	NA	PS00440;	NA	NA
NO Significance	0.670565	0.62554	1	431	471.581	346	316.226	c13065_g1_i9	3795	1249,654,694,1198	35.5204	597895693	63	0	A0A016WXN0	NA	NA	hypothetical protein Y032_0480g2231 [Ancylostoma ceylanicum]	EYC43793.1	unreviewed	Uncharacterized protein	Acey_s0480.g2231 Y032_0480g2231	Ancylostoma ceylanicum	637	NA	NA	transferase activity, transferring acyl groups [GO:0016746]	GO:0016746	Carnitine/choline acetyltransferase family	NA	IPR000542;	NA	NA	NA	NA	NA	NA	NA	NA	NA	NA	NA	NA	PTHR22589;	PF00755;	NA	PS00440;	NA	NA
NO Significance	0.7612	0.76067	1	248	271.351	226	206.552	c13065_g1_i6	3076	1021538565952	35.8583	597895693	57	1e-157	A0A016WXN0	NA	NA	hypothetical protein Y032_0480g2231 [Ancylostoma ceylanicum]	EYC43793.1	unreviewed	Uncharacterized protein	Acey_s0480.g2231 Y032_0480g2231	Ancylostoma ceylanicum	637	NA	NA	transferase activity, transferring acyl groups [GO:0016746]	GO:0016746	Carnitine/choline acetyltransferase family	NA	IPR000542;	NA	NA	NA	NA	NA	NA	NA	NA	NA	NA	NA	NA	PTHR22589;	PF00755;	NA	PS00440;	NA	NA
NO Significance	0.62993	0.57502	1	423	462.828	319	291.549	c13065_g1_i5	3598	1178,635,666,1119	36.159	597895693	63	0	A0A016WXN0	NA	NA	hypothetical protein Y032_0480g2231 [Ancylostoma ceylanicum]	EYC43793.1	unreviewed	Uncharacterized protein	Acey_s0480.g2231 Y032_0480g2231	Ancylostoma ceylanicum	637	NA	NA	transferase activity, transferring acyl groups [GO:0016746]	GO:0016746	Carnitine/choline acetyltransferase family	NA	IPR000542;	NA	NA	NA	NA	NA	NA	NA	NA	NA	NA	NA	NA	PTHR22589;	PF00755;	NA	PS00440;	NA	NA
NO Significance	0.637259	0.58396	1	426	466.11	325	297.033	c13065_g1_i4	3779	1238,643,696,1202	35.4327	597895693	54	0	A0A016WXN0	NA	NA	hypothetical protein Y032_0480g2231 [Ancylostoma ceylanicum]	EYC43793.1	unreviewed	Uncharacterized protein	Acey_s0480.g2231 Y032_0480g2231	Ancylostoma ceylanicum	637	NA	NA	transferase activity, transferring acyl groups [GO:0016746]	GO:0016746	Carnitine/choline acetyltransferase family	NA	IPR000542;	NA	NA	NA	NA	NA	NA	NA	NA	NA	NA	NA	NA	PTHR22589;	PF00755;	NA	PS00440;	NA	NA
NO Significance	0.612292	0.55194	1	427	467.204	313	286.065	c13065_g1_i14	3853	1263,658,707,1225	35.4269	597895693	63	0	A0A016WXN0	NA	NA	hypothetical protein Y032_0480g2231 [Ancylostoma ceylanicum]	EYC43793.1	unreviewed	Uncharacterized protein	Acey_s0480.g2231 Y032_0480g2231	Ancylostoma ceylanicum	637	NA	NA	transferase activity, transferring acyl groups [GO:0016746]	GO:0016746	Carnitine/choline acetyltransferase family	NA	IPR000542;	NA	NA	NA	NA	NA	NA	NA	NA	NA	NA	NA	NA	PTHR22589;	PF00755;	NA	PS00440;	NA	NA
NO Significance	0.705316	0.6733	1	392	428.909	331	302.516	c13065_g1_i13	3711	1215,640,685,1171	35.7047	597895693	63	0	A0A016WXN0	NA	NA	hypothetical protein Y032_0480g2231 [Ancylostoma ceylanicum]	EYC43793.1	unreviewed	Uncharacterized protein	Acey_s0480.g2231 Y032_0480g2231	Ancylostoma ceylanicum	637	NA	NA	transferase activity, transferring acyl groups [GO:0016746]	GO:0016746	Carnitine/choline acetyltransferase family	NA	IPR000542;	NA	NA	NA	NA	NA	NA	NA	NA	NA	NA	NA	NA	PTHR22589;	PF00755;	NA	PS00440;	NA	NA
NO Significance	0.616435	0.55877	1	416	455.169	307	280.582	c13065_g1_i12	3707	1221,654,679,1153	35.959	597895693	63	0	A0A016WXN0	NA	NA	hypothetical protein Y032_0480g2231 [Ancylostoma ceylanicum]	EYC43793.1	unreviewed	Uncharacterized protein	Acey_s0480.g2231 Y032_0480g2231	Ancylostoma ceylanicum	637	NA	NA	transferase activity, transferring acyl groups [GO:0016746]	GO:0016746	Carnitine/choline acetyltransferase family	NA	IPR000542;	NA	NA	NA	NA	NA	NA	NA	NA	NA	NA	NA	NA	PTHR22589;	PF00755;	NA	PS00440;	NA	NA
NO Significance	0.367713	0.33067	1	184	201.325	81	74.0297	c13065_g1_i10	752	242134124252	34.3085	597895693	65	4e-51	A0A016WXN0	NA	NA	hypothetical protein Y032_0480g2231 [Ancylostoma ceylanicum]	EYC43793.1	unreviewed	Uncharacterized protein	Acey_s0480.g2231 Y032_0480g2231	Ancylostoma ceylanicum	637	NA	NA	transferase activity, transferring acyl groups [GO:0016746]	GO:0016746	Carnitine/choline acetyltransferase family	NA	IPR000542;	NA	NA	NA	NA	NA	NA	NA	NA	NA	NA	NA	NA	PTHR22589;	PF00755;	NA	PS00440;	NA	NA
NO Significance	0.629335	0.57233	1	438	479.24	330	301.603	c13065_g1_i1	3633	1196,639,668,1130	35.9758	597895693	63	0	A0A016WXN0	NA	NA	hypothetical protein Y032_0480g2231 [Ancylostoma ceylanicum]	EYC43793.1	unreviewed	Uncharacterized protein	Acey_s0480.g2231 Y032_0480g2231	Ancylostoma ceylanicum	637	NA	NA	transferase activity, transferring acyl groups [GO:0016746]	GO:0016746	Carnitine/choline acetyltransferase family	NA	IPR000542;	NA	NA	NA	NA	NA	NA	NA	NA	NA	NA	NA	NA	PTHR22589;	PF00755;	NA	PS00440;	NA	NA
NO Significance	1.57892	0.67185	1	82	89.7207	155	141.662	c12976_g1_i9	1951	582413318638	37.468	597889666	62	0	A0A016WEL4	NA	NA	hypothetical protein Y032_0748g2028 [Ancylostoma ceylanicum]	EYC38035.1	unreviewed	Uncharacterized protein	Acey_s0748.g2028 Y032_0748g2028	Ancylostoma ceylanicum	599	NA	NA	transferase activity, transferring acyl groups [GO:0016746]	GO:0016746	Carnitine/choline acetyltransferase family	NA	IPR000542;	NA	NA	NA	NA	NA	NA	NA	NA	NA	NA	NA	NA	PTHR22589;	PF00755;	NA	PS00439;	NA	NA
NO Significance	3.3412	0.48576	1	13	14.224	52	47.5252	c12976_g1_i8	682	207140117218	37.6833	597889666	59	7e-62	A0A016WEL4	NA	NA	hypothetical protein Y032_0748g2028 [Ancylostoma ceylanicum]	EYC38035.1	unreviewed	Uncharacterized protein	Acey_s0748.g2028 Y032_0748g2028	Ancylostoma ceylanicum	599	NA	NA	transferase activity, transferring acyl groups [GO:0016746]	GO:0016746	Carnitine/choline acetyltransferase family	NA	IPR000542;	NA	NA	NA	NA	NA	NA	NA	NA	NA	NA	NA	NA	PTHR22589;	PF00755;	NA	PS00439;	NA	NA
NO Significance	1.73654	0.56739	1	114	124.734	237	216.605	c12976_g1_i7	2507	800478393836	34.7427	597889666	61	3e-124	A0A016WEL4	NA	NA	hypothetical protein Y032_0748g2028 [Ancylostoma ceylanicum]	EYC38035.1	unreviewed	Uncharacterized protein	Acey_s0748.g2028 Y032_0748g2028	Ancylostoma ceylanicum	599	NA	NA	transferase activity, transferring acyl groups [GO:0016746]	GO:0016746	Carnitine/choline acetyltransferase family	NA	IPR000542;	NA	NA	NA	NA	NA	NA	NA	NA	NA	NA	NA	NA	PTHR22589;	PF00755;	NA	PS00439;	NA	NA
NO Significance	1.52173	0.68073	1	101	110.51	184	168.166	c12976_g1_i6	1894	561400313620	37.6452	597889666	62	0	A0A016WEL4	NA	NA	hypothetical protein Y032_0748g2028 [Ancylostoma ceylanicum]	EYC38035.1	unreviewed	Uncharacterized protein	Acey_s0748.g2028 Y032_0748g2028	Ancylostoma ceylanicum	599	NA	NA	transferase activity, transferring acyl groups [GO:0016746]	GO:0016746	Carnitine/choline acetyltransferase family	NA	IPR000542;	NA	NA	NA	NA	NA	NA	NA	NA	NA	NA	NA	NA	PTHR22589;	PF00755;	NA	PS00439;	NA	NA
NO Significance	1.44836	0.71336	1	109	119.263	189	172.736	c12976_g1_i4	1890	550404312624	37.8836	597889666	61	0	A0A016WEL4	NA	NA	hypothetical protein Y032_0748g2028 [Ancylostoma ceylanicum]	EYC38035.1	unreviewed	Uncharacterized protein	Acey_s0748.g2028 Y032_0748g2028	Ancylostoma ceylanicum	599	NA	NA	transferase activity, transferring acyl groups [GO:0016746]	GO:0016746	Carnitine/choline acetyltransferase family	NA	IPR000542;	NA	NA	NA	NA	NA	NA	NA	NA	NA	NA	NA	NA	PTHR22589;	PF00755;	NA	PS00439;	NA	NA
NO Significance	1.41518	0.72427	1	121	132.393	205	187.359	c12976_g1_i3	2402	767460377798	34.846	597889666	61	2e-117	A0A016WEL4	NA	NA	hypothetical protein Y032_0748g2028 [Ancylostoma ceylanicum]	EYC38035.1	unreviewed	Uncharacterized protein	Acey_s0748.g2028 Y032_0748g2028	Ancylostoma ceylanicum	599	NA	NA	transferase activity, transferring acyl groups [GO:0016746]	GO:0016746	Carnitine/choline acetyltransferase family	NA	IPR000542;	NA	NA	NA	NA	NA	NA	NA	NA	NA	NA	NA	NA	PTHR22589;	PF00755;	NA	PS00439;	NA	NA
NO Significance	1.71916	0.60388	1	86	94.0974	177	161.769	c12976_g1_i2	2051	621424328678	36.665	597889666	62	0	A0A016WEL4	NA	NA	hypothetical protein Y032_0748g2028 [Ancylostoma ceylanicum]	EYC38035.1	unreviewed	Uncharacterized protein	Acey_s0748.g2028 Y032_0748g2028	Ancylostoma ceylanicum	599	NA	NA	transferase activity, transferring acyl groups [GO:0016746]	GO:0016746	Carnitine/choline acetyltransferase family	NA	IPR000542;	NA	NA	NA	NA	NA	NA	NA	NA	NA	NA	NA	NA	PTHR22589;	PF00755;	NA	PS00439;	NA	NA
NO Significance	1.45557	0.71545	1	101	110.51	176	160.855	c12976_g1_i11	1852	550394313595	38.1749	597889666	62	0	A0A016WEL4	NA	NA	hypothetical protein Y032_0748g2028 [Ancylostoma ceylanicum]	EYC38035.1	unreviewed	Uncharacterized protein	Acey_s0748.g2028 Y032_0748g2028	Ancylostoma ceylanicum	599	NA	NA	transferase activity, transferring acyl groups [GO:0016746]	GO:0016746	Carnitine/choline acetyltransferase family	NA	IPR000542;	NA	NA	NA	NA	NA	NA	NA	NA	NA	NA	NA	NA	PTHR22589;	PF00755;	NA	PS00439;	NA	NA
NO Significance	1.00478	1	1	69	75.4967	83	75.8576	c12976_g1_i10	816	250173123270	36.2745	597889666	65	4e-82	A0A016WEL4	NA	NA	hypothetical protein Y032_0748g2028 [Ancylostoma ceylanicum]	EYC38035.1	unreviewed	Uncharacterized protein	Acey_s0748.g2028 Y032_0748g2028	Ancylostoma ceylanicum	599	NA	NA	transferase activity, transferring acyl groups [GO:0016746]	GO:0016746	Carnitine/choline acetyltransferase family	NA	IPR000542;	NA	NA	NA	NA	NA	NA	NA	NA	NA	NA	NA	NA	PTHR22589;	PF00755;	NA	PS00439;	NA	NA
NO Significance	1.43304	0.72183	1	109	119.263	187	170.908	c12976_g1_i1	1794	522389303580	38.573	597889666	63	0	A0A016WEL4	NA	NA	hypothetical protein Y032_0748g2028 [Ancylostoma ceylanicum]	EYC38035.1	unreviewed	Uncharacterized protein	Acey_s0748.g2028 Y032_0748g2028	Ancylostoma ceylanicum	599	NA	NA	transferase activity, transferring acyl groups [GO:0016746]	GO:0016746	Carnitine/choline acetyltransferase family	NA	IPR000542;	NA	NA	NA	NA	NA	NA	NA	NA	NA	NA	NA	NA	PTHR22589;	PF00755;	NA	PS00439;	NA	NA
NO Significance	0.683806	0.62862	1	601	657.587	492	449.662	c12657_g1_i8	2804	930558481835	37.0542	597839252	65	0	A0A016SEP4	NA	NA	hypothetical protein Y032_0240g3340 [Ancylostoma ceylanicum]	EYB88851.1	unreviewed	Uncharacterized protein	Acey_s0240.g3340 Y032_0240g3340	Ancylostoma ceylanicum	750	NA	NA	transferase activity, transferring acyl groups [GO:0016746]	GO:0016746	Carnitine/choline acetyltransferase family	NA	IPR000542;	NA	NA	NA	NA	NA	NA	NA	NA	NA	NA	NA	NA	PTHR22589;	PF00755;	NA	PS00440;	NA	NA
NO Significance	0.759363	0.85011	1	55	60.1785	50	45.6973	c12657_g1_i7	907	313195135264	36.3837	510853987	62	1e-71	A0A0D6LQS1	NA	NA	Choline/Carnitine O-acyltransferase [Ancylostoma ceylanicum]	EPB69997.1	unreviewed	Choline/Carnitine O-acyltransferase	ANCCEY_10904	Ancylostoma ceylanicum	553	NA	NA	transferase activity, transferring acyl groups [GO:0016746]	GO:0016746	Carnitine/choline acetyltransferase family	NA	IPR000542;	NA	NA	NA	NA	NA	NA	NA	NA	NA	NA	NA	NA	PTHR22589;	PF00755;	NA	PS00440;	NA	NA
NO Significance	0.893996	0.90765	1	185	202.419	198	180.962	c12657_g1_i6	1860	614380323543	37.7957	597839252	62	0	A0A016SEP4	NA	NA	hypothetical protein Y032_0240g3340 [Ancylostoma ceylanicum]	EYB88851.1	unreviewed	Uncharacterized protein	Acey_s0240.g3340 Y032_0240g3340	Ancylostoma ceylanicum	750	NA	NA	transferase activity, transferring acyl groups [GO:0016746]	GO:0016746	Carnitine/choline acetyltransferase family	NA	IPR000542;	NA	NA	NA	NA	NA	NA	NA	NA	NA	NA	NA	NA	PTHR22589;	PF00755;	NA	PS00440;	NA	NA
NO Significance	0.453862	0.33464	1	519	567.867	282	257.733	c12657_g1_i5	1851	629373293556	35.9806	510853987	71	4e-173	A0A0D6LQS1	NA	NA	Choline/Carnitine O-acyltransferase [Ancylostoma ceylanicum]	EPB69997.1	unreviewed	Choline/Carnitine O-acyltransferase	ANCCEY_10904	Ancylostoma ceylanicum	553	NA	NA	transferase activity, transferring acyl groups [GO:0016746]	GO:0016746	Carnitine/choline acetyltransferase family	NA	IPR000542;	NA	NA	NA	NA	NA	NA	NA	NA	NA	NA	NA	NA	PTHR22589;	PF00755;	NA	PS00440;	NA	NA
NO Significance	0.64869	0.58524	1	564	617.104	438	400.309	c12657_g1_i4	2749	913549467820	36.9589	597839252	65	0	A0A016SEP4	NA	NA	hypothetical protein Y032_0240g3340 [Ancylostoma ceylanicum]	EYB88851.1	unreviewed	Uncharacterized protein	Acey_s0240.g3340 Y032_0240g3340	Ancylostoma ceylanicum	750	NA	NA	transferase activity, transferring acyl groups [GO:0016746]	GO:0016746	Carnitine/choline acetyltransferase family	NA	IPR000542;	NA	NA	NA	NA	NA	NA	NA	NA	NA	NA	NA	NA	PTHR22589;	PF00755;	NA	PS00440;	NA	NA
NO Significance	0.587073	0.4987	1	636	695.883	447	408.534	c12657_g1_i3	2864	960567493844	37.0112	597839252	63	0	A0A016SEP4	NA	NA	hypothetical protein Y032_0240g3340 [Ancylostoma ceylanicum]	EYB88851.1	unreviewed	Uncharacterized protein	Acey_s0240.g3340 Y032_0240g3340	Ancylostoma ceylanicum	750	NA	NA	transferase activity, transferring acyl groups [GO:0016746]	GO:0016746	Carnitine/choline acetyltransferase family	NA	IPR000542;	NA	NA	NA	NA	NA	NA	NA	NA	NA	NA	NA	NA	PTHR22589;	PF00755;	NA	PS00440;	NA	NA
NO Significance	0.641043	0.57562	1	559	611.633	429	392.083	c12657_g1_i2	2781	914555474838	37.0011	597839252	65	0	A0A016SEP4	NA	NA	hypothetical protein Y032_0240g3340 [Ancylostoma ceylanicum]	EYB88851.1	unreviewed	Uncharacterized protein	Acey_s0240.g3340 Y032_0240g3340	Ancylostoma ceylanicum	750	NA	NA	transferase activity, transferring acyl groups [GO:0016746]	GO:0016746	Carnitine/choline acetyltransferase family	NA	IPR000542;	NA	NA	NA	NA	NA	NA	NA	NA	NA	NA	NA	NA	PTHR22589;	PF00755;	NA	PS00440;	NA	NA
NO Significance	0.513376	0.40441	1	589	644.458	362	330.849	c12657_g1_i1	2474	810503410751	36.9038	597839252	67	0	A0A016SEP4	NA	NA	hypothetical protein Y032_0240g3340 [Ancylostoma ceylanicum]	EYB88851.1	unreviewed	Uncharacterized protein	Acey_s0240.g3340 Y032_0240g3340	Ancylostoma ceylanicum	750	NA	NA	transferase activity, transferring acyl groups [GO:0016746]	GO:0016746	Carnitine/choline acetyltransferase family	NA	IPR000542;	NA	NA	NA	NA	NA	NA	NA	NA	NA	NA	NA	NA	PTHR22589;	PF00755;	NA	PS00440;	NA	NA
NO Significance	7.45736	0.01361	0.45585	180	196.948	1607	1468.71	c12382_g1_i9	2612	840481493798	37.2894	597844717	60	6e-177	A0A016SUN1	NA	NA	hypothetical protein Y032_0174g478 [Ancylostoma ceylanicum]	EYB94250.1	unreviewed	Uncharacterized protein	Acey_s0174.g478 Y032_0174g478	Ancylostoma ceylanicum	669	NA	NA	transferase activity, transferring acyl groups [GO:0016746]	GO:0016746	Carnitine/choline acetyltransferase family	NA	IPR000542;	NA	NA	NA	NA	NA	NA	NA	NA	NA	NA	NA	NA	PTHR22589;	PF00755;	NA	PS00440;	NA	NA
NO Significance	3.67623	0.13175	1	1653	1808.64	7275	6648.96	c12382_g1_i8	5152	1635,925,867,1725	34.7826	597844716	60	2e-168	A0A016SV86	NA	NA	hypothetical protein Y032_0174g478 [Ancylostoma ceylanicum]	EYB94249.1	unreviewed	Uncharacterized protein	Acey_s0174.g478 Y032_0174g478	Ancylostoma ceylanicum	662	NA	NA	transferase activity, transferring acyl groups [GO:0016746]	GO:0016746	Carnitine/choline acetyltransferase family	NA	IPR000542;	NA	NA	NA	NA	NA	NA	NA	NA	NA	NA	NA	NA	PTHR22589;	PF00755;	NA	PS00440;	NA	NA
NO Significance	6.82559	0.01835	0.542884	175	191.477	1430	1306.94	c12382_g1_i7	2668	861487502818	37.069	597844717	60	1e-176	A0A016SUN1	NA	NA	hypothetical protein Y032_0174g478 [Ancylostoma ceylanicum]	EYB94250.1	unreviewed	Uncharacterized protein	Acey_s0174.g478 Y032_0174g478	Ancylostoma ceylanicum	669	NA	NA	transferase activity, transferring acyl groups [GO:0016746]	GO:0016746	Carnitine/choline acetyltransferase family	NA	IPR000542;	NA	NA	NA	NA	NA	NA	NA	NA	NA	NA	NA	NA	PTHR22589;	PF00755;	NA	PS00440;	NA	NA
NO Significance	7.79803	0.0127	0.437163	146	159.747	1363	1245.71	c12382_g1_i6	2095	651398411635	38.6158	597844717	62	0	A0A016SUN1	NA	NA	hypothetical protein Y032_0174g478 [Ancylostoma ceylanicum]	EYB94250.1	unreviewed	Uncharacterized protein	Acey_s0174.g478 Y032_0174g478	Ancylostoma ceylanicum	669	NA	NA	transferase activity, transferring acyl groups [GO:0016746]	GO:0016746	Carnitine/choline acetyltransferase family	NA	IPR000542;	NA	NA	NA	NA	NA	NA	NA	NA	NA	NA	NA	NA	PTHR22589;	PF00755;	NA	PS00440;	NA	NA
NO Significance	8.29953	0.01111	0.403009	125	136.769	1242	1135.12	c12382_g1_i4	1767	560338368501	39.9547	597844717	62	0	A0A016SUN1	NA	NA	hypothetical protein Y032_0174g478 [Ancylostoma ceylanicum]	EYB94250.1	unreviewed	Uncharacterized protein	Acey_s0174.g478 Y032_0174g478	Ancylostoma ceylanicum	669	NA	NA	transferase activity, transferring acyl groups [GO:0016746]	GO:0016746	Carnitine/choline acetyltransferase family	NA	IPR000542;	NA	NA	NA	NA	NA	NA	NA	NA	NA	NA	NA	NA	PTHR22589;	PF00755;	NA	PS00440;	NA	NA
NO Significance	7.23753	0.01563	0.495471	161	176.159	1395	1274.96	c12382_g1_i3	1707	542329361475	40.4218	597844717	65	0	A0A016SUN1	NA	NA	hypothetical protein Y032_0174g478 [Ancylostoma ceylanicum]	EYB94250.1	unreviewed	Uncharacterized protein	Acey_s0174.g478 Y032_0174g478	Ancylostoma ceylanicum	669	NA	NA	transferase activity, transferring acyl groups [GO:0016746]	GO:0016746	Carnitine/choline acetyltransferase family	NA	IPR000542;	NA	NA	NA	NA	NA	NA	NA	NA	NA	NA	NA	NA	PTHR22589;	PF00755;	NA	PS00440;	NA	NA
NO Significance	8.67369	0.01018	0.380099	112	122.545	1163	1062.92	c12382_g1_i11	1772	558335362517	39.3341	597844717	59	1e-179	A0A016SUN1	NA	NA	hypothetical protein Y032_0174g478 [Ancylostoma ceylanicum]	EYB94250.1	unreviewed	Uncharacterized protein	Acey_s0174.g478 Y032_0174g478	Ancylostoma ceylanicum	669	NA	NA	transferase activity, transferring acyl groups [GO:0016746]	GO:0016746	Carnitine/choline acetyltransferase family	NA	IPR000542;	NA	NA	NA	NA	NA	NA	NA	NA	NA	NA	NA	NA	PTHR22589;	PF00755;	NA	PS00440;	NA	NA
NO Significance	13.9217	0.0564	1	9	9.8474	150	137.092	c12382_g1_i10	656	210126123197	37.9573	597844717	57	1e-32	A0A016SUN1	NA	NA	hypothetical protein Y032_0174g478 [Ancylostoma ceylanicum]	EYB94250.1	unreviewed	Uncharacterized protein	Acey_s0174.g478 Y032_0174g478	Ancylostoma ceylanicum	669	NA	NA	transferase activity, transferring acyl groups [GO:0016746]	GO:0016746	Carnitine/choline acetyltransferase family	NA	IPR000542;	NA	NA	NA	NA	NA	NA	NA	NA	NA	NA	NA	NA	PTHR22589;	PF00755;	NA	PS00440;	NA	NA
NO Significance	3.60863	0.13679	1	1671	1828.33	7219	6597.78	c12382_g1_i1	4730	1503,857,799,1571	35.0106	597844716	60	3e-169	A0A016SV86	NA	NA	hypothetical protein Y032_0174g478 [Ancylostoma ceylanicum]	EYB94249.1	unreviewed	Uncharacterized protein	Acey_s0174.g478 Y032_0174g478	Ancylostoma ceylanicum	662	NA	NA	transferase activity, transferring acyl groups [GO:0016746]	GO:0016746	Carnitine/choline acetyltransferase family	NA	IPR000542;	NA	NA	NA	NA	NA	NA	NA	NA	NA	NA	NA	NA	PTHR22589;	PF00755;	NA	PS00440;	NA	NA

## Sheet: Glyoxylate cycle
Citrate synthase
Significance	Fold_change	P_value	Adj_Pvalue	F2_Read_Count	F2_FPKM	A1_Read_Count	A1_FPKM	Transcript_ID	Length_Transcript	# Total_A,# Total_C,# Total_G,#Total_T	GC%	NCBI Accession	% Identity	E-value	Uniprot Accession	Gene ID	Gene Symbol	Gene Description	Protein ID	Status	Protein names	Gene names	Organism	Length	EC number	Domain [CC]	Gene ontology (GO)	Gene ontology IDs	Protein families	Pathway	Cross-reference (InterPro)	Developmental stage	Temperature dependence	Tissue specificity	pH dependence	Cross-reference (KEGG)	Cross-reference (PDB)	Cross-reference (RefSeq)	Cross-reference (eggNOG)	Cross-reference (OrthoDB)	Cross-reference (BioCyc)	Cross-reference (BRENDA)	Cross-reference (UniPathway)	Cross-reference (PANTHER)	Cross-reference (Pfam)	Cross-reference (TIGRFAMs)	Cross-reference (PROSITE)	Cross-reference (TAIR)	Subcellular location [CC]
Upregulated in A1	Inf	0	1.90316905786019e-06	0	0	1677	1532.69	c4014_g1_i1	1513	409387365352	49.7026	268573076	60	4e-179	Q61JF9	NA	NA	C. briggsae CBR-CTS-1 protein [Caenorhabditis briggsae]	XP_002641515.1	reviewed	Probable citrate synthase, mitochondrial (EC 2.3.3.16)	cts-1 CBG09810	Caenorhabditis briggsae	468	2.3.3.16	NA	mitochondrial matrix [GO:0005759]; citrate (Si)-synthase activity [GO:0004108]; carbohydrate metabolic process [GO:0005975]; cellular carbohydrate metabolic process [GO:0044262]; tricarboxylic acid cycle [GO:0006099]	GO:0005975; GO:0044262; GO:0004108; GO:0005759; GO:0006099	Citrate synthase family	PATHWAY: Carbohydrate metabolism; tricarboxylic acid cycle; isocitrate from oxaloacetate: step 1/2.	IPR016142;IPR002020;IPR019810;IPR010109;	NA	NA	NA	NA	cbr:CBG09810;	NA	XP_002641515.1;	COG0372;	EOG73BVCB;	NA	NA	NA	PTHR11739;	PF00285;	TIGR01793;	PS00480;	NA	SUBCELLULAR LOCATION: Mitochondrion matrix {ECO:0000250}.
Upregulated in A1	Inf	0	0.00104762	0	0	483	441.436	c29645_g1_i2	1031	232245254300	48.3996	308488187	66	3e-102	E3MC48	9807713	CRE_15309	hypothetical protein	308488187	unreviewed	Putative uncharacterized protein	CRE_15309	Caenorhabditis remanei (Caenorhabditis vulgaris)	322	NA	NA	ATP citrate synthase activity [GO:0003878]; cofactor binding [GO:0048037]; succinate-CoA ligase (ADP-forming) activity [GO:0004775]	GO:0003878; GO:0048037; GO:0004775	Succinate/malate CoA ligase alpha subunit family	NA	IPR017440;IPR003781;IPR005810;IPR005811;IPR016040;IPR016102;	NA	NA	NA	NA	NA	NA	XP_003106288.1;	NA	NA	NA	NA	NA	NA	PF02629;PF00549;	TIGR01019;	PS01216;PS00399;	NA	NA
Upregulated in A1	Inf	0	0.000713328	0	0	520	475.252	c29645_g1_i1	1030	235242258295	48.5437	308488187	66	7e-104	E3MC48	9807713	CRE_15309	hypothetical protein	308488187	unreviewed	Putative uncharacterized protein	CRE_15309	Caenorhabditis remanei (Caenorhabditis vulgaris)	322	NA	NA	ATP citrate synthase activity [GO:0003878]; cofactor binding [GO:0048037]; succinate-CoA ligase (ADP-forming) activity [GO:0004775]	GO:0003878; GO:0048037; GO:0004775	Succinate/malate CoA ligase alpha subunit family	NA	IPR017440;IPR003781;IPR005810;IPR005811;IPR016040;IPR016102;	NA	NA	NA	NA	NA	NA	XP_003106288.1;	NA	NA	NA	NA	NA	NA	PF02629;PF00549;	TIGR01019;	PS01216;PS00399;	NA	NA
NO Significance	0.625133	0.55103	1	2802	3065.82	2097	1916.55	c14024_g1_i9	8141	2524,1546,1473,2598	37.0839	597856520	79	2e-138	A0A016TU76	NA	NA	hypothetical protein Y032_0079g1274 [Ancylostoma ceylanicum]	EYC05958.1	unreviewed	Uncharacterized protein	Acey_s0079.g1274 Y032_0079g1274	Ancylostoma ceylanicum	337	NA	NA	ATP citrate synthase activity [GO:0003878]; cofactor binding [GO:0048037]; succinate-CoA ligase (ADP-forming) activity [GO:0004775]	GO:0003878; GO:0048037; GO:0004775	Succinate/malate CoA ligase alpha subunit family	NA	IPR017440;IPR003781;IPR005810;IPR005811;IPR016040;IPR016102;	NA	NA	NA	NA	NA	NA	NA	NA	NA	NA	NA	NA	NA	PF02629;PF00549;	TIGR01019;	PS01216;PS00399;	NA	NA
NO Significance	0.485837	0.34517	1	1666	1822.86	969	885.615	c14024_g1_i8	2869	928571525845	38.2015	597856520	82	4e-121	A0A016TU76	NA	NA	hypothetical protein Y032_0079g1274 [Ancylostoma ceylanicum]	EYC05958.1	unreviewed	Uncharacterized protein	Acey_s0079.g1274 Y032_0079g1274	Ancylostoma ceylanicum	337	NA	NA	ATP citrate synthase activity [GO:0003878]; cofactor binding [GO:0048037]; succinate-CoA ligase (ADP-forming) activity [GO:0004775]	GO:0003878; GO:0048037; GO:0004775	Succinate/malate CoA ligase alpha subunit family	NA	IPR017440;IPR003781;IPR005810;IPR005811;IPR016040;IPR016102;	NA	NA	NA	NA	NA	NA	NA	NA	NA	NA	NA	NA	NA	PF02629;PF00549;	TIGR01019;	PS01216;PS00399;	NA	NA
NO Significance	0.583101	0.49462	1	2908	3181.8	2030	1855.31	c14024_g1_i5	9890	3156,1785,1744,3205	35.6825	597856520	79	4e-138	A0A016TU76	NA	NA	hypothetical protein Y032_0079g1274 [Ancylostoma ceylanicum]	EYC05958.1	unreviewed	Uncharacterized protein	Acey_s0079.g1274 Y032_0079g1274	Ancylostoma ceylanicum	337	NA	NA	ATP citrate synthase activity [GO:0003878]; cofactor binding [GO:0048037]; succinate-CoA ligase (ADP-forming) activity [GO:0004775]	GO:0003878; GO:0048037; GO:0004775	Succinate/malate CoA ligase alpha subunit family	NA	IPR017440;IPR003781;IPR005810;IPR005811;IPR016040;IPR016102;	NA	NA	NA	NA	NA	NA	NA	NA	NA	NA	NA	NA	NA	PF02629;PF00549;	TIGR01019;	PS01216;PS00399;	NA	NA
NO Significance	0.472698	0.32629	1	1396	1527.44	790	722.018	c14024_g1_i3	2443	844495381723	35.8576	568289224	85	8e-67	W2T678	NA	NA	succinate-CoA ligase, alpha subunit [Necator americanus]	ETN77515.1	unreviewed	Succinate-CoA ligase, alpha subunit	NECAME_03179	Necator americanus (Human hookworm)	328	NA	NA	ATP citrate synthase activity [GO:0003878]; cofactor binding [GO:0048037]; succinate-CoA ligase (ADP-forming) activity [GO:0004775]	GO:0003878; GO:0048037; GO:0004775	Succinate/malate CoA ligase alpha subunit family	NA	IPR017440;IPR003781;IPR005810;IPR005811;IPR016040;IPR016102;	NA	NA	NA	NA	NA	NA	NA	NA	NA	NA	NA	NA	NA	PF02629;PF00549;	TIGR01019;	PS01216;PS00399;	NA	NA
NO Significance	0.546971	0.44641	1	3039	3325.14	1990	1818.75	c14024_g1_i2	9955	3178,1798,1752,3227	35.6605	597856520	79	4e-138	A0A016TU76	NA	NA	hypothetical protein Y032_0079g1274 [Ancylostoma ceylanicum]	EYC05958.1	unreviewed	Uncharacterized protein	Acey_s0079.g1274 Y032_0079g1274	Ancylostoma ceylanicum	337	NA	NA	ATP citrate synthase activity [GO:0003878]; cofactor binding [GO:0048037]; succinate-CoA ligase (ADP-forming) activity [GO:0004775]	GO:0003878; GO:0048037; GO:0004775	Succinate/malate CoA ligase alpha subunit family	NA	IPR017440;IPR003781;IPR005810;IPR005811;IPR016040;IPR016102;	NA	NA	NA	NA	NA	NA	NA	NA	NA	NA	NA	NA	NA	PF02629;PF00549;	TIGR01019;	PS01216;PS00399;	NA	NA
NO Significance	0.469434	0.32195	1	1363	1491.33	766	700.083	c14024_g1_i10	2378	822482373701	35.9546	568289224	85	7e-67	W2T678	NA	NA	succinate-CoA ligase, alpha subunit [Necator americanus]	ETN77515.1	unreviewed	Succinate-CoA ligase, alpha subunit	NECAME_03179	Necator americanus (Human hookworm)	328	NA	NA	ATP citrate synthase activity [GO:0003878]; cofactor binding [GO:0048037]; succinate-CoA ligase (ADP-forming) activity [GO:0004775]	GO:0003878; GO:0048037; GO:0004775	Succinate/malate CoA ligase alpha subunit family	NA	IPR017440;IPR003781;IPR005810;IPR005811;IPR016040;IPR016102;	NA	NA	NA	NA	NA	NA	NA	NA	NA	NA	NA	NA	NA	PF02629;PF00549;	TIGR01019;	PS01216;PS00399;	NA	NA
NO Significance	1.62278	0.55772	1	262	286.669	509	465.199	c13060_g1_i9	3236	948574758956	41.1619	510854015	84	0	A0A0D6LQU7	NA	NA	CoA binding domain protein [Ancylostoma ceylanicum]	EPB70022.1	unreviewed	CoA binding domain protein	ANCCEY_10884	Ancylostoma ceylanicum	1103	NA	NA	cytoplasm [GO:0005737]; ATP binding [GO:0005524]; ATP citrate synthase activity [GO:0003878]; cofactor binding [GO:0048037]; succinate-CoA ligase (ADP-forming) activity [GO:0004775]; cellular carbohydrate metabolic process [GO:0044262]	GO:0005524; GO:0003878; GO:0044262; GO:0048037; GO:0005737; GO:0004775	NA	NA	IPR014608;IPR013650;IPR013816;IPR017440;IPR016142;IPR016143;IPR002020;IPR003781;IPR005810;IPR005811;IPR016040;IPR017866;IPR016102;	NA	NA	NA	NA	NA	NA	NA	NA	NA	NA	NA	NA	NA	PF08442;PF00285;PF02629;PF00549;	NA	PS01216;PS00399;PS01217;	NA	NA
NO Significance	1.29295	0.76138	1	261	285.575	404	369.235	c13060_g1_i8	3316	965587770994	40.9228	597851962	77	0	A0A016TFN7	NA	NA	hypothetical protein Y032_0107g3794 [Ancylostoma ceylanicum]	EYC01428.1	unreviewed	Uncharacterized protein	Acey_s0107.g3794 Y032_0107g3794	Ancylostoma ceylanicum	1144	NA	NA	cytoplasm [GO:0005737]; ATP binding [GO:0005524]; ATP citrate synthase activity [GO:0003878]; cofactor binding [GO:0048037]; succinate-CoA ligase (ADP-forming) activity [GO:0004775]; cellular carbohydrate metabolic process [GO:0044262]	GO:0005524; GO:0003878; GO:0044262; GO:0048037; GO:0005737; GO:0004775	NA	NA	IPR014608;IPR013650;IPR013816;IPR017440;IPR016142;IPR016143;IPR002020;IPR003781;IPR005810;IPR005811;IPR016040;IPR017866;IPR016102;	NA	NA	NA	NA	NA	NA	NA	NA	NA	NA	NA	NA	NA	PF08442;PF00285;PF02629;PF00549;	NA	PS01216;PS00399;PS01217;	NA	NA
NO Significance	0.451365	0.29801	1	1375	1504.46	743	679.063	c13060_g1_i7	1276	377198268433	36.5204	597851961	94	5e-107	A0A016TFI4	NA	NA	hypothetical protein Y032_0107g3794 [Ancylostoma ceylanicum]	EYC01427.1	unreviewed	Uncharacterized protein	Acey_s0107.g3794 Y032_0107g3794	Ancylostoma ceylanicum	1096	NA	NA	cytoplasm [GO:0005737]; ATP binding [GO:0005524]; ATP citrate synthase activity [GO:0003878]; cofactor binding [GO:0048037]; succinate-CoA ligase (ADP-forming) activity [GO:0004775]; cellular carbohydrate metabolic process [GO:0044262]	GO:0005524; GO:0003878; GO:0044262; GO:0048037; GO:0005737; GO:0004775	NA	NA	IPR014608;IPR013650;IPR013816;IPR017440;IPR016142;IPR016143;IPR002020;IPR003781;IPR005810;IPR005811;IPR016040;IPR017866;IPR016102;	NA	NA	NA	NA	NA	NA	NA	NA	NA	NA	NA	NA	NA	PF08442;PF00285;PF02629;PF00549;	NA	PS01216;PS00399;PS01217;	NA	NA
NO Significance	1.49925	0.63259	1	234	256.032	420	383.858	c13060_g1_i6	3168	921569709969	40.3409	510854015	84	0	A0A0D6LQU7	NA	NA	CoA binding domain protein [Ancylostoma ceylanicum]	EPB70022.1	unreviewed	CoA binding domain protein	ANCCEY_10884	Ancylostoma ceylanicum	1103	NA	NA	cytoplasm [GO:0005737]; ATP binding [GO:0005524]; ATP citrate synthase activity [GO:0003878]; cofactor binding [GO:0048037]; succinate-CoA ligase (ADP-forming) activity [GO:0004775]; cellular carbohydrate metabolic process [GO:0044262]	GO:0005524; GO:0003878; GO:0044262; GO:0048037; GO:0005737; GO:0004775	NA	NA	IPR014608;IPR013650;IPR013816;IPR017440;IPR016142;IPR016143;IPR002020;IPR003781;IPR005810;IPR005811;IPR016040;IPR017866;IPR016102;	NA	NA	NA	NA	NA	NA	NA	NA	NA	NA	NA	NA	NA	PF08442;PF00285;PF02629;PF00549;	NA	PS01216;PS00399;PS01217;	NA	NA
NO Significance	1.57422	0.5978	1	208	227.584	392	358.267	c13060_g1_i5	3378	979,595,777,1027	40.6157	597851962	75	0	A0A016TFN7	NA	NA	hypothetical protein Y032_0107g3794 [Ancylostoma ceylanicum]	EYC01428.1	unreviewed	Uncharacterized protein	Acey_s0107.g3794 Y032_0107g3794	Ancylostoma ceylanicum	1144	NA	NA	cytoplasm [GO:0005737]; ATP binding [GO:0005524]; ATP citrate synthase activity [GO:0003878]; cofactor binding [GO:0048037]; succinate-CoA ligase (ADP-forming) activity [GO:0004775]; cellular carbohydrate metabolic process [GO:0044262]	GO:0005524; GO:0003878; GO:0044262; GO:0048037; GO:0005737; GO:0004775	NA	NA	IPR014608;IPR013650;IPR013816;IPR017440;IPR016142;IPR016143;IPR002020;IPR003781;IPR005810;IPR005811;IPR016040;IPR017866;IPR016102;	NA	NA	NA	NA	NA	NA	NA	NA	NA	NA	NA	NA	NA	PF08442;PF00285;PF02629;PF00549;	NA	PS01216;PS00399;PS01217;	NA	NA
NO Significance	2.212	0.48938	1	54	59.0844	143	130.694	c13060_g1_i4	1597	457264358518	38.948	597851963	71	0	A0A016TEM8	NA	NA	hypothetical protein Y032_0107g3794 [Ancylostoma ceylanicum]	EYC01429.1	unreviewed	Uncharacterized protein	Acey_s0107.g3794 Y032_0107g3794	Ancylostoma ceylanicum	1158	NA	NA	cytoplasm [GO:0005737]; ATP binding [GO:0005524]; ATP citrate synthase activity [GO:0003878]; cofactor binding [GO:0048037]; succinate-CoA ligase (ADP-forming) activity [GO:0004775]; cellular carbohydrate metabolic process [GO:0044262]	GO:0005524; GO:0003878; GO:0044262; GO:0048037; GO:0005737; GO:0004775	NA	NA	IPR014608;IPR013650;IPR013816;IPR017440;IPR016142;IPR016143;IPR002020;IPR003781;IPR005810;IPR005811;IPR016040;IPR017866;IPR016102;	NA	NA	NA	NA	NA	NA	NA	NA	NA	NA	NA	NA	NA	PF08442;PF00285;PF02629;PF00549;	NA	PS01216;PS00399;PS01217;	NA	NA
NO Significance	1.28912	0.76522	1	254	277.915	392	358.267	c13060_g1_i3	3394	988,592,782,1032	40.4832	597851962	75	0	A0A016TFN7	NA	NA	hypothetical protein Y032_0107g3794 [Ancylostoma ceylanicum]	EYC01428.1	unreviewed	Uncharacterized protein	Acey_s0107.g3794 Y032_0107g3794	Ancylostoma ceylanicum	1144	NA	NA	cytoplasm [GO:0005737]; ATP binding [GO:0005524]; ATP citrate synthase activity [GO:0003878]; cofactor binding [GO:0048037]; succinate-CoA ligase (ADP-forming) activity [GO:0004775]; cellular carbohydrate metabolic process [GO:0044262]	GO:0005524; GO:0003878; GO:0044262; GO:0048037; GO:0005737; GO:0004775	NA	NA	IPR014608;IPR013650;IPR013816;IPR017440;IPR016142;IPR016143;IPR002020;IPR003781;IPR005810;IPR005811;IPR016040;IPR017866;IPR016102;	NA	NA	NA	NA	NA	NA	NA	NA	NA	NA	NA	NA	NA	PF08442;PF00285;PF02629;PF00549;	NA	PS01216;PS00399;PS01217;	NA	NA
NO Significance	1.48614	0.63888	1	240	262.597	427	390.255	c13060_g1_i2	3314	964587768995	40.8871	510854015	84	0	A0A0D6LQU7	NA	NA	CoA binding domain protein [Ancylostoma ceylanicum]	EPB70022.1	unreviewed	CoA binding domain protein	ANCCEY_10884	Ancylostoma ceylanicum	1103	NA	NA	cytoplasm [GO:0005737]; ATP binding [GO:0005524]; ATP citrate synthase activity [GO:0003878]; cofactor binding [GO:0048037]; succinate-CoA ligase (ADP-forming) activity [GO:0004775]; cellular carbohydrate metabolic process [GO:0044262]	GO:0005524; GO:0003878; GO:0044262; GO:0048037; GO:0005737; GO:0004775	NA	NA	IPR014608;IPR013650;IPR013816;IPR017440;IPR016142;IPR016143;IPR002020;IPR003781;IPR005810;IPR005811;IPR016040;IPR017866;IPR016102;	NA	NA	NA	NA	NA	NA	NA	NA	NA	NA	NA	NA	NA	PF08442;PF00285;PF02629;PF00549;	NA	PS01216;PS00399;PS01217;	NA	NA
NO Significance	1.02092	0.987	1	171	187.101	209	191.015	c13060_g1_i12	1693	494309398492	41.7602	597851962	89	0	A0A016TFN7	NA	NA	hypothetical protein Y032_0107g3794 [Ancylostoma ceylanicum]	EYC01428.1	unreviewed	Uncharacterized protein	Acey_s0107.g3794 Y032_0107g3794	Ancylostoma ceylanicum	1144	NA	NA	cytoplasm [GO:0005737]; ATP binding [GO:0005524]; ATP citrate synthase activity [GO:0003878]; cofactor binding [GO:0048037]; succinate-CoA ligase (ADP-forming) activity [GO:0004775]; cellular carbohydrate metabolic process [GO:0044262]	GO:0005524; GO:0003878; GO:0044262; GO:0048037; GO:0005737; GO:0004775	NA	NA	IPR014608;IPR013650;IPR013816;IPR017440;IPR016142;IPR016143;IPR002020;IPR003781;IPR005810;IPR005811;IPR016040;IPR017866;IPR016102;	NA	NA	NA	NA	NA	NA	NA	NA	NA	NA	NA	NA	NA	PF08442;PF00285;PF02629;PF00549;	NA	PS01216;PS00399;PS01217;	NA	NA
NO Significance	1.06352	0.95045	1	183	200.23	233	212.95	c13060_g1_i11	1802	533324420525	41.2875	597851961	90	0	A0A016TFI4	NA	NA	hypothetical protein Y032_0107g3794 [Ancylostoma ceylanicum]	EYC01427.1	unreviewed	Uncharacterized protein	Acey_s0107.g3794 Y032_0107g3794	Ancylostoma ceylanicum	1096	NA	NA	cytoplasm [GO:0005737]; ATP binding [GO:0005524]; ATP citrate synthase activity [GO:0003878]; cofactor binding [GO:0048037]; succinate-CoA ligase (ADP-forming) activity [GO:0004775]; cellular carbohydrate metabolic process [GO:0044262]	GO:0005524; GO:0003878; GO:0044262; GO:0048037; GO:0005737; GO:0004775	NA	NA	IPR014608;IPR013650;IPR013816;IPR017440;IPR016142;IPR016143;IPR002020;IPR003781;IPR005810;IPR005811;IPR016040;IPR017866;IPR016102;	NA	NA	NA	NA	NA	NA	NA	NA	NA	NA	NA	NA	NA	PF08442;PF00285;PF02629;PF00549;	NA	PS01216;PS00399;PS01217;	NA	NA
NO Significance	1.36109	0.72104	1	224	245.091	365	333.591	c13060_g1_i10	3425	1004,602,792,1027	40.7007	597851963	69	0	A0A016TEM8	NA	NA	hypothetical protein Y032_0107g3794 [Ancylostoma ceylanicum]	EYC01429.1	unreviewed	Uncharacterized protein	Acey_s0107.g3794 Y032_0107g3794	Ancylostoma ceylanicum	1158	NA	NA	cytoplasm [GO:0005737]; ATP binding [GO:0005524]; ATP citrate synthase activity [GO:0003878]; cofactor binding [GO:0048037]; succinate-CoA ligase (ADP-forming) activity [GO:0004775]; cellular carbohydrate metabolic process [GO:0044262]	GO:0005524; GO:0003878; GO:0044262; GO:0048037; GO:0005737; GO:0004775	NA	NA	IPR014608;IPR013650;IPR013816;IPR017440;IPR016142;IPR016143;IPR002020;IPR003781;IPR005810;IPR005811;IPR016040;IPR017866;IPR016102;	NA	NA	NA	NA	NA	NA	NA	NA	NA	NA	NA	NA	NA	PF08442;PF00285;PF02629;PF00549;	NA	PS01216;PS00399;PS01217;	NA	NA
NO Significance	0.622811	0.53986	1	2166	2369.94	1615	1476.02	c13060_g1_i1	4619	1358,776,1005,1480	38.5581	597851961	79	0	A0A016TFI4	NA	NA	hypothetical protein Y032_0107g3794 [Ancylostoma ceylanicum]	EYC01427.1	unreviewed	Uncharacterized protein	Acey_s0107.g3794 Y032_0107g3794	Ancylostoma ceylanicum	1096	NA	NA	cytoplasm [GO:0005737]; ATP binding [GO:0005524]; ATP citrate synthase activity [GO:0003878]; cofactor binding [GO:0048037]; succinate-CoA ligase (ADP-forming) activity [GO:0004775]; cellular carbohydrate metabolic process [GO:0044262]	GO:0005524; GO:0003878; GO:0044262; GO:0048037; GO:0005737; GO:0004775	NA	NA	IPR014608;IPR013650;IPR013816;IPR017440;IPR016142;IPR016143;IPR002020;IPR003781;IPR005810;IPR005811;IPR016040;IPR017866;IPR016102;	NA	NA	NA	NA	NA	NA	NA	NA	NA	NA	NA	NA	NA	PF08442;PF00285;PF02629;PF00549;	NA	PS01216;PS00399;PS01217;	NA	NA
NO Significance	0.529592	0.40697	1	1858	2032.94	1178	1076.63	c12483_g1_i9	3815	1277,788,650,1100	37.6933	510856300	94	0	A0A0D6LJA2	NA	NA	citrate (Si)-synthase, eukaryotic [Ancylostoma ceylanicum]	EPB72074.1	unreviewed	Citrate synthase	ANCCEY_08825	Ancylostoma ceylanicum	460	NA	NA	citrate (Si)-synthase activity [GO:0004108]; cellular carbohydrate metabolic process [GO:0044262]; tricarboxylic acid cycle [GO:0006099]	GO:0044262; GO:0004108; GO:0006099	Citrate synthase family	NA	IPR016142;IPR002020;IPR019810;IPR010109;	NA	NA	NA	NA	NA	NA	NA	NA	NA	NA	NA	NA	PTHR11739;	PF00285;	TIGR01793;	PS00480;	NA	NA
NO Significance	0.463691	0.31627	1	1787	1955.26	992	906.635	c12483_g1_i8	3266	1088688563927	38.3037	510856300	94	0	A0A0D6LJA2	NA	NA	citrate (Si)-synthase, eukaryotic [Ancylostoma ceylanicum]	EPB72074.1	unreviewed	Citrate synthase	ANCCEY_08825	Ancylostoma ceylanicum	460	NA	NA	citrate (Si)-synthase activity [GO:0004108]; cellular carbohydrate metabolic process [GO:0044262]; tricarboxylic acid cycle [GO:0006099]	GO:0044262; GO:0004108; GO:0006099	Citrate synthase family	NA	IPR016142;IPR002020;IPR019810;IPR010109;	NA	NA	NA	NA	NA	NA	NA	NA	NA	NA	NA	NA	PTHR11739;	PF00285;	TIGR01793;	PS00480;	NA	NA
NO Significance	0.508731	0.37623	1	1637	1791.13	997	911.205	c12483_g1_i7	2926	943632517834	39.2686	510856300	94	0	A0A0D6LJA2	NA	NA	citrate (Si)-synthase, eukaryotic [Ancylostoma ceylanicum]	EPB72074.1	unreviewed	Citrate synthase	ANCCEY_08825	Ancylostoma ceylanicum	460	NA	NA	citrate (Si)-synthase activity [GO:0004108]; cellular carbohydrate metabolic process [GO:0044262]; tricarboxylic acid cycle [GO:0006099]	GO:0044262; GO:0004108; GO:0006099	Citrate synthase family	NA	IPR016142;IPR002020;IPR019810;IPR010109;	NA	NA	NA	NA	NA	NA	NA	NA	NA	NA	NA	NA	PTHR11739;	PF00285;	TIGR01793;	PS00480;	NA	NA
NO Significance	0.449251	0.29525	1	1467	1605.13	789	721.104	c12483_g1_i6	2988	983634508863	38.2195	510856300	93	0	A0A0D6LJA2	NA	NA	citrate (Si)-synthase, eukaryotic [Ancylostoma ceylanicum]	EPB72074.1	unreviewed	Citrate synthase	ANCCEY_08825	Ancylostoma ceylanicum	460	NA	NA	citrate (Si)-synthase activity [GO:0004108]; cellular carbohydrate metabolic process [GO:0044262]; tricarboxylic acid cycle [GO:0006099]	GO:0044262; GO:0004108; GO:0006099	Citrate synthase family	NA	IPR016142;IPR002020;IPR019810;IPR010109;	NA	NA	NA	NA	NA	NA	NA	NA	NA	NA	NA	NA	PTHR11739;	PF00285;	TIGR01793;	PS00480;	NA	NA
NO Significance	0.516743	0.38601	1	1374	1503.37	850	776.855	c12483_g1_i5	3901	1320,809,642,1130	37.1956	393908996	71	0	E1FQW8	NA	NA	citrate synthase [Loa loa]	EFO25188.2	unreviewed	Citrate synthase	LOAG_03295	Loa loa (Eye worm) (Filaria loa)	468	NA	NA	citrate (Si)-synthase activity [GO:0004108]; cellular carbohydrate metabolic process [GO:0044262]; tricarboxylic acid cycle [GO:0006099]	GO:0044262; GO:0004108; GO:0006099	Citrate synthase family	NA	IPR016142;IPR002020;IPR019810;IPR010109;	NA	NA	NA	NA	NA	NA	NA	NA	NA	NA	NA	NA	PTHR11739;	PF00285;	TIGR01793;	PS00480;	NA	NA
NO Significance	0.484674	0.34427	1	1751	1915.87	1016	928.57	c12483_g1_i4	2988	966647522853	39.1232	393908996	87	0	E1FQW8	NA	NA	citrate synthase [Loa loa]	EFO25188.2	unreviewed	Citrate synthase	LOAG_03295	Loa loa (Eye worm) (Filaria loa)	468	NA	NA	citrate (Si)-synthase activity [GO:0004108]; cellular carbohydrate metabolic process [GO:0044262]; tricarboxylic acid cycle [GO:0006099]	GO:0044262; GO:0004108; GO:0006099	Citrate synthase family	NA	IPR016142;IPR002020;IPR019810;IPR010109;	NA	NA	NA	NA	NA	NA	NA	NA	NA	NA	NA	NA	PTHR11739;	PF00285;	TIGR01793;	PS00480;	NA	NA
NO Significance	0.453188	0.30041	1	1375	1504.46	746	681.804	c12483_g1_i3	3788	1276,785,633,1094	37.434	510856300	92	0	A0A0D6LJA2	NA	NA	citrate (Si)-synthase, eukaryotic [Ancylostoma ceylanicum]	EPB72074.1	unreviewed	Citrate synthase	ANCCEY_08825	Ancylostoma ceylanicum	460	NA	NA	citrate (Si)-synthase activity [GO:0004108]; cellular carbohydrate metabolic process [GO:0044262]; tricarboxylic acid cycle [GO:0006099]	GO:0044262; GO:0004108; GO:0006099	Citrate synthase family	NA	IPR016142;IPR002020;IPR019810;IPR010109;	NA	NA	NA	NA	NA	NA	NA	NA	NA	NA	NA	NA	PTHR11739;	PF00285;	TIGR01793;	PS00480;	NA	NA
NO Significance	0.478042	0.33443	1	1639	1793.32	938	857.282	c12483_g1_i2	3157	1036676546899	38.7076	510856300	94	0	A0A0D6LJA2	NA	NA	citrate (Si)-synthase, eukaryotic [Ancylostoma ceylanicum]	EPB72074.1	unreviewed	Citrate synthase	ANCCEY_08825	Ancylostoma ceylanicum	460	NA	NA	citrate (Si)-synthase activity [GO:0004108]; cellular carbohydrate metabolic process [GO:0044262]; tricarboxylic acid cycle [GO:0006099]	GO:0044262; GO:0004108; GO:0006099	Citrate synthase family	NA	IPR016142;IPR002020;IPR019810;IPR010109;	NA	NA	NA	NA	NA	NA	NA	NA	NA	NA	NA	NA	PTHR11739;	PF00285;	TIGR01793;	PS00480;	NA	NA
NO Significance	0.471754	0.32687	1	1760	1925.71	994	908.463	c12483_g1_i16	3071	994667535875	39.1403	510856300	94	0	A0A0D6LJA2	NA	NA	citrate (Si)-synthase, eukaryotic [Ancylostoma ceylanicum]	EPB72074.1	unreviewed	Citrate synthase	ANCCEY_08825	Ancylostoma ceylanicum	460	NA	NA	citrate (Si)-synthase activity [GO:0004108]; cellular carbohydrate metabolic process [GO:0044262]; tricarboxylic acid cycle [GO:0006099]	GO:0044262; GO:0004108; GO:0006099	Citrate synthase family	NA	IPR016142;IPR002020;IPR019810;IPR010109;	NA	NA	NA	NA	NA	NA	NA	NA	NA	NA	NA	NA	PTHR11739;	PF00285;	TIGR01793;	PS00480;	NA	NA
NO Significance	0.436048	0.27808	1	1362	1490.24	711	649.816	c12483_g1_i15	3022	996638513875	38.0874	510856300	92	0	A0A0D6LJA2	NA	NA	citrate (Si)-synthase, eukaryotic [Ancylostoma ceylanicum]	EPB72074.1	unreviewed	Citrate synthase	ANCCEY_08825	Ancylostoma ceylanicum	460	NA	NA	citrate (Si)-synthase activity [GO:0004108]; cellular carbohydrate metabolic process [GO:0044262]; tricarboxylic acid cycle [GO:0006099]	GO:0044262; GO:0004108; GO:0006099	Citrate synthase family	NA	IPR016142;IPR002020;IPR019810;IPR010109;	NA	NA	NA	NA	NA	NA	NA	NA	NA	NA	NA	NA	PTHR11739;	PF00285;	TIGR01793;	PS00480;	NA	NA
NO Significance	0.489191	0.35022	1	1728	1890.7	1012	924.914	c12483_g1_i14	2685	878574481752	39.2924	510856300	94	0	A0A0D6LJA2	NA	NA	citrate (Si)-synthase, eukaryotic [Ancylostoma ceylanicum]	EPB72074.1	unreviewed	Citrate synthase	ANCCEY_08825	Ancylostoma ceylanicum	460	NA	NA	citrate (Si)-synthase activity [GO:0004108]; cellular carbohydrate metabolic process [GO:0044262]; tricarboxylic acid cycle [GO:0006099]	GO:0044262; GO:0004108; GO:0006099	Citrate synthase family	NA	IPR016142;IPR002020;IPR019810;IPR010109;	NA	NA	NA	NA	NA	NA	NA	NA	NA	NA	NA	NA	PTHR11739;	PF00285;	TIGR01793;	PS00480;	NA	NA
NO Significance	0.447366	0.293	1	1546	1691.56	828	756.748	c12483_g1_i13	3070	1003654528885	38.5016	393908996	68	0	E1FQW8	NA	NA	citrate synthase [Loa loa]	EFO25188.2	unreviewed	Citrate synthase	LOAG_03295	Loa loa (Eye worm) (Filaria loa)	468	NA	NA	citrate (Si)-synthase activity [GO:0004108]; cellular carbohydrate metabolic process [GO:0044262]; tricarboxylic acid cycle [GO:0006099]	GO:0044262; GO:0004108; GO:0006099	Citrate synthase family	NA	IPR016142;IPR002020;IPR019810;IPR010109;	NA	NA	NA	NA	NA	NA	NA	NA	NA	NA	NA	NA	PTHR11739;	PF00285;	TIGR01793;	PS00480;	NA	NA
NO Significance	0.472126	0.32626	1	1610	1761.59	910	831.692	c12483_g1_i12	3012	977645526864	38.8778	510856300	92	0	A0A0D6LJA2	NA	NA	citrate (Si)-synthase, eukaryotic [Ancylostoma ceylanicum]	EPB72074.1	unreviewed	Citrate synthase	ANCCEY_08825	Ancylostoma ceylanicum	460	NA	NA	citrate (Si)-synthase activity [GO:0004108]; cellular carbohydrate metabolic process [GO:0044262]; tricarboxylic acid cycle [GO:0006099]	GO:0044262; GO:0004108; GO:0006099	Citrate synthase family	NA	IPR016142;IPR002020;IPR019810;IPR010109;	NA	NA	NA	NA	NA	NA	NA	NA	NA	NA	NA	NA	PTHR11739;	PF00285;	TIGR01793;	PS00480;	NA	NA
NO Significance	0.518114	0.39156	1	1904	2083.27	1181	1079.37	c12483_g1_i11	3891	1311,804,657,1119	37.5482	510856300	94	0	A0A0D6LJA2	NA	NA	citrate (Si)-synthase, eukaryotic [Ancylostoma ceylanicum]	EPB72074.1	unreviewed	Citrate synthase	ANCCEY_08825	Ancylostoma ceylanicum	460	NA	NA	citrate (Si)-synthase activity [GO:0004108]; cellular carbohydrate metabolic process [GO:0044262]; tricarboxylic acid cycle [GO:0006099]	GO:0044262; GO:0004108; GO:0006099	Citrate synthase family	NA	IPR016142;IPR002020;IPR019810;IPR010109;	NA	NA	NA	NA	NA	NA	NA	NA	NA	NA	NA	NA	PTHR11739;	PF00285;	TIGR01793;	PS00480;	NA	NA
NO Significance	0.452071	0.29894	1	1456	1593.09	788	720.19	c12483_g1_i10	2936	962625504845	38.4537	510856300	93	0	A0A0D6LJA2	NA	NA	citrate (Si)-synthase, eukaryotic [Ancylostoma ceylanicum]	EPB72074.1	unreviewed	Citrate synthase	ANCCEY_08825	Ancylostoma ceylanicum	460	NA	NA	citrate (Si)-synthase activity [GO:0004108]; cellular carbohydrate metabolic process [GO:0044262]; tricarboxylic acid cycle [GO:0006099]	GO:0044262; GO:0004108; GO:0006099	Citrate synthase family	NA	IPR016142;IPR002020;IPR019810;IPR010109;	NA	NA	NA	NA	NA	NA	NA	NA	NA	NA	NA	NA	PTHR11739;	PF00285;	TIGR01793;	PS00480;	NA	NA
NO Significance	0.48991	0.34973	1	1260	1378.64	739	675.407	c12483_g1_i1	3010	994636511869	38.1063	510856300	92	0	A0A0D6LJA2	NA	NA	citrate (Si)-synthase, eukaryotic [Ancylostoma ceylanicum]	EPB72074.1	unreviewed	Citrate synthase	ANCCEY_08825	Ancylostoma ceylanicum	460	NA	NA	citrate (Si)-synthase activity [GO:0004108]; cellular carbohydrate metabolic process [GO:0044262]; tricarboxylic acid cycle [GO:0006099]	GO:0044262; GO:0004108; GO:0006099	Citrate synthase family	NA	IPR016142;IPR002020;IPR019810;IPR010109;	NA	NA	NA	NA	NA	NA	NA	NA	NA	NA	NA	NA	PTHR11739;	PF00285;	TIGR01793;	PS00480;	NA	NA
Bifunctional enzyme (isocitrate lyase/malate synthase)
Significance	Fold_change	P_value	Adj_Pvalue	F2_Read_Count	F2_FPKM	A1_Read_Count	A1_FPKM	Transcript_ID	Length_Transcript	# Total_A,# Total_C,# Total_G,#Total_T	GC%	NCBI Accession	% Identity	E-value	Uniprot Accession	Gene ID	Gene Symbol	Gene Description	Protein ID	Status	Protein names	Gene names	Organism	Length	EC number	Domain [CC]	Gene ontology (GO)	Gene ontology IDs	Protein families	Pathway	Cross-reference (InterPro)	Developmental stage	Temperature dependence	Tissue specificity	pH dependence	Cross-reference (KEGG)	Cross-reference (PDB)	Cross-reference (RefSeq)	Cross-reference (eggNOG)	Cross-reference (OrthoDB)	Cross-reference (BioCyc)	Cross-reference (BRENDA)	Cross-reference (UniPathway)	Cross-reference (PANTHER)	Cross-reference (Pfam)	Cross-reference (TIGRFAMs)	Cross-reference (PROSITE)	Cross-reference (TAIR)	Subcellular location [CC]
Upregulated in A1	Inf	0	1.75990927586523e-05	0	0	1043	953.247	c22574_g1_i1	1665	438390399438	47.3874	568291187	46	3e-164	W2TAC3	NA	NA	malate synthase A, partial [Necator americanus]	ETN78985.1	unreviewed	Malate synthase A (Fragment)	NECAME_00358	Necator americanus (Human hookworm)	980	NA	NA	isocitrate lyase activity [GO:0004451]; malate synthase activity [GO:0004474]; glyoxylate cycle [GO:0006097]	GO:0006097; GO:0004451; GO:0004474	NA	NA	IPR006254;IPR018523;IPR011076;IPR006252;IPR001465;IPR015813;	NA	NA	NA	NA	NA	NA	NA	NA	NA	NA	NA	NA	NA	PF00463;PF01274;	TIGR01346;TIGR01344;	PS00161;	NA	NA
Upregulated in A1	12.0036	0.00318	0.174502	108	118.169	1552	1418.45	c14078_g1_i8	2004	519458398629	42.7146	597882297	92	0	A0A016VY34	NA	NA	hypothetical protein Y032_0003g1172 [Ancylostoma ceylanicum]	EYC31658.1	unreviewed	Uncharacterized protein	Acey_s0003.g1172 Y032_0003g1172	Ancylostoma ceylanicum	778	NA	NA	isocitrate lyase activity [GO:0004451]; malate synthase activity [GO:0004474]; glyoxylate cycle [GO:0006097]	GO:0006097; GO:0004451; GO:0004474	NA	NA	IPR006254;IPR018523;IPR011076;IPR001465;IPR015813;	NA	NA	NA	NA	NA	NA	NA	NA	NA	NA	NA	NA	PTHR21631:SF3;	PF00463;PF01274;	TIGR01346;	PS00161;	NA	NA
Upregulated in A1	11.4047	0.00401	0.20517	101	110.51	1379	1260.33	c14078_g1_i23	2086	543470403670	41.8504	597882297	95	0	A0A016VY34	NA	NA	hypothetical protein Y032_0003g1172 [Ancylostoma ceylanicum]	EYC31658.1	unreviewed	Uncharacterized protein	Acey_s0003.g1172 Y032_0003g1172	Ancylostoma ceylanicum	778	NA	NA	isocitrate lyase activity [GO:0004451]; malate synthase activity [GO:0004474]; glyoxylate cycle [GO:0006097]	GO:0006097; GO:0004451; GO:0004474	NA	NA	IPR006254;IPR018523;IPR011076;IPR001465;IPR015813;	NA	NA	NA	NA	NA	NA	NA	NA	NA	NA	NA	NA	PTHR21631:SF3;	PF00463;PF01274;	TIGR01346;	PS00161;	NA	NA
Upregulated in A1	11.9459	0.00436	0.216975	73	79.8733	1044	954.161	c14078_g1_i21	2296	630495424747	40.0261	597882297	80	0	A0A016VY34	NA	NA	hypothetical protein Y032_0003g1172 [Ancylostoma ceylanicum]	EYC31658.1	unreviewed	Uncharacterized protein	Acey_s0003.g1172 Y032_0003g1172	Ancylostoma ceylanicum	778	NA	NA	isocitrate lyase activity [GO:0004451]; malate synthase activity [GO:0004474]; glyoxylate cycle [GO:0006097]	GO:0006097; GO:0004451; GO:0004474	NA	NA	IPR006254;IPR018523;IPR011076;IPR001465;IPR015813;	NA	NA	NA	NA	NA	NA	NA	NA	NA	NA	NA	NA	PTHR21631:SF3;	PF00463;PF01274;	TIGR01346;	PS00161;	NA	NA
Upregulated in A1	10.4454	0.00556	0.256997	101	110.51	1263	1154.32	c14078_g1_i11	2185	569487415714	41.2815	597882297	88	0	A0A016VY34	NA	NA	hypothetical protein Y032_0003g1172 [Ancylostoma ceylanicum]	EYC31658.1	unreviewed	Uncharacterized protein	Acey_s0003.g1172 Y032_0003g1172	Ancylostoma ceylanicum	778	NA	NA	isocitrate lyase activity [GO:0004451]; malate synthase activity [GO:0004474]; glyoxylate cycle [GO:0006097]	GO:0006097; GO:0004451; GO:0004474	NA	NA	IPR006254;IPR018523;IPR011076;IPR001465;IPR015813;	NA	NA	NA	NA	NA	NA	NA	NA	NA	NA	NA	NA	PTHR21631:SF3;	PF00463;PF01274;	TIGR01346;	PS00161;	NA	NA
Upregulated in A1	13.2107	0.00229	0.138492	103	112.698	1629	1488.82	c14078_g1_i10	2106	553470440643	43.2099	597882297	92	0	A0A016VY34	NA	NA	hypothetical protein Y032_0003g1172 [Ancylostoma ceylanicum]	EYC31658.1	unreviewed	Uncharacterized protein	Acey_s0003.g1172 Y032_0003g1172	Ancylostoma ceylanicum	778	NA	NA	isocitrate lyase activity [GO:0004451]; malate synthase activity [GO:0004474]; glyoxylate cycle [GO:0006097]	GO:0006097; GO:0004451; GO:0004474	NA	NA	IPR006254;IPR018523;IPR011076;IPR001465;IPR015813;	NA	NA	NA	NA	NA	NA	NA	NA	NA	NA	NA	NA	PTHR21631:SF3;	PF00463;PF01274;	TIGR01346;	PS00161;	NA	NA
Upregulated in A1	10.9793	0.00436	0.216701	111	121.451	1459	1333.45	c14078_g1_i1	2067	537469405656	42.2835	597882297	88	0	A0A016VY34	NA	NA	hypothetical protein Y032_0003g1172 [Ancylostoma ceylanicum]	EYC31658.1	unreviewed	Uncharacterized protein	Acey_s0003.g1172 Y032_0003g1172	Ancylostoma ceylanicum	778	NA	NA	isocitrate lyase activity [GO:0004451]; malate synthase activity [GO:0004474]; glyoxylate cycle [GO:0006097]	GO:0006097; GO:0004451; GO:0004474	NA	NA	IPR006254;IPR018523;IPR011076;IPR001465;IPR015813;	NA	NA	NA	NA	NA	NA	NA	NA	NA	NA	NA	NA	PTHR21631:SF3;	PF00463;PF01274;	TIGR01346;	PS00161;	NA	NA
NO Significance	0.866715	0.85927	1	452	494.558	469	428.641	c14078_g1_i9	818	274164128252	35.6968	568291187	91	2e-49	W2TAC3	NA	NA	malate synthase A, partial [Necator americanus]	ETN78985.1	unreviewed	Malate synthase A (Fragment)	NECAME_00358	Necator americanus (Human hookworm)	980	NA	NA	isocitrate lyase activity [GO:0004451]; malate synthase activity [GO:0004474]; glyoxylate cycle [GO:0006097]	GO:0006097; GO:0004451; GO:0004474	NA	NA	IPR006254;IPR018523;IPR011076;IPR006252;IPR001465;IPR015813;	NA	NA	NA	NA	NA	NA	NA	NA	NA	NA	NA	NA	NA	PF00463;PF01274;	TIGR01346;TIGR01344;	PS00161;	NA	NA
NO Significance	9.60594	0.37945	1	2	2.18831	23	21.0208	c14078_g1_i7	205	70,44,34,57	38.0488	341902891	76	2e-25	G0NEI3	NA	NA	CBN-ICL-1 protein [Caenorhabditis brenneri]	EGT58826.1	unreviewed	Malate synthase (EC 2.3.3.9)	Cbn-icl-1 CAEBREN_24884	Caenorhabditis brenneri (Nematode worm)	971	2.3.3.9	NA	isocitrate lyase activity [GO:0004451]; malate synthase activity [GO:0004474]; glyoxylate cycle [GO:0006097]; tricarboxylic acid cycle [GO:0006099]	GO:0006097; GO:0004451; GO:0004474; GO:0006099	Malate synthase family	PATHWAY: Carbohydrate metabolism; glyoxylate cycle; (S)-malate from isocitrate: step 2/2. {ECO:0000256|RuleBase:RU000555}.	IPR006254;IPR018523;IPR011076;IPR006252;IPR001465;IPR019830;IPR015813;	NA	NA	NA	NA	NA	NA	NA	NA	NA	NA	NA	NA	NA	PF00463;PF01274;	TIGR01346;TIGR01344;	PS00161;PS00510;	NA	NA
NO Significance	2.20464	0.47442	1	61	66.7435	161	147.145	c14078_g1_i6	536	174,87,97,178	34.3284	351047559	86	4e-45	Q10663	NA	NA	ICL-1, isoform a [Caenorhabditis elegans]	CCD63238.1	reviewed	Bifunctional glyoxylate cycle protein (Gex-3-interacting protein 7) [Includes: Isocitrate lyase (ICL) (Isocitrase) (Isocitratase) (EC 4.1.3.1); Malate synthase (EC 2.3.3.9)]	icl-1 gei-7 C05E4.9	Caenorhabditis elegans	968	4.1.3.1; 2.3.3.9	NA	mitochondrion [GO:0005739]; isocitrate lyase activity [GO:0004451]; malate synthase activity [GO:0004474]; determination of adult lifespan [GO:0008340]; embryo development [GO:0009790]; glyoxylate cycle [GO:0006097]; tricarboxylic acid cycle [GO:0006099]	GO:0008340; GO:0009790; GO:0006097; GO:0004451; GO:0004474; GO:0005739; GO:0006099	Isocitrate lyase/PEP mutase superfamily, Isocitrate lyase family; Malate synthase family	PATHWAY: Carbohydrate metabolism; glyoxylate cycle; (S)-malate from isocitrate: step 1/2.; PATHWAY: Carbohydrate metabolism; glyoxylate cycle; (S)-malate from isocitrate: step 2/2.	IPR006254;IPR018523;IPR011076;IPR006252;IPR001465;IPR019830;IPR015813;	DEVELOPMENTAL STAGE: First detected early in the generation of the clonal E cell lineage that is committed to intestinal development and then increases to maximal levels in actively differentiating intestinal and body wall muscle cells. Highest activity in embryos and falls dramatically during L1 larval development (PubMed:7781887). Expression is highest in L3 larval stage with low levels at othe…	NA	TISSUE SPECIFICITY: Intestinal and body wall muscle cells.	NA	cel:CELE_C05E4.9;	NA	NP_001021367.1;NP_503306.1;	COG2225;	EOG771267;	NA	NA	NA	NA	PF00463;PF01274;	TIGR01346;TIGR01344;	PS00161;PS00510;	NA	NA
NO Significance	2.09149	0.35057	1	1419	1552.61	3553	3247.25	c14078_g1_i5	2363	674494443752	39.653	510864621	89	0	A0A0D6M720	NA	NA	malate synthase A, partial [Ancylostoma ceylanicum]	EPB79900.1	unreviewed	Malate synthase A (Fragment)	ANCCEY_00966	Ancylostoma ceylanicum	853	NA	NA	isocitrate lyase activity [GO:0004451]; malate synthase activity [GO:0004474]; glyoxylate cycle [GO:0006097]	GO:0006097; GO:0004451; GO:0004474	NA	NA	IPR006254;IPR018523;IPR011076;IPR006252;IPR001465;IPR015813;	NA	NA	NA	NA	NA	NA	NA	NA	NA	NA	NA	NA	NA	PF00463;PF01274;	TIGR01344;	PS00161;	NA	NA
NO Significance	2.34034	0.28067	1	1221	1335.96	3421	3126.61	c14078_g1_i4	2395	679492452772	39.4154	597882297	84	0	A0A016VY34	NA	NA	hypothetical protein Y032_0003g1172 [Ancylostoma ceylanicum]	EYC31658.1	unreviewed	Uncharacterized protein	Acey_s0003.g1172 Y032_0003g1172	Ancylostoma ceylanicum	778	NA	NA	isocitrate lyase activity [GO:0004451]; malate synthase activity [GO:0004474]; glyoxylate cycle [GO:0006097]	GO:0006097; GO:0004451; GO:0004474	NA	NA	IPR006254;IPR018523;IPR011076;IPR001465;IPR015813;	NA	NA	NA	NA	NA	NA	NA	NA	NA	NA	NA	NA	PTHR21631:SF3;	PF00463;PF01274;	TIGR01346;	PS00161;	NA	NA
NO Significance	7.10004	0.0591	1	36	39.3896	306	279.668	c14078_g1_i3	631	168128126209	40.2536	597882297	85	3e-98	A0A016VY34	NA	NA	hypothetical protein Y032_0003g1172 [Ancylostoma ceylanicum]	EYC31658.1	unreviewed	Uncharacterized protein	Acey_s0003.g1172 Y032_0003g1172	Ancylostoma ceylanicum	778	NA	NA	isocitrate lyase activity [GO:0004451]; malate synthase activity [GO:0004474]; glyoxylate cycle [GO:0006097]	GO:0006097; GO:0004451; GO:0004474	NA	NA	IPR006254;IPR018523;IPR011076;IPR001465;IPR015813;	NA	NA	NA	NA	NA	NA	NA	NA	NA	NA	NA	NA	PTHR21631:SF3;	PF00463;PF01274;	TIGR01346;	PS00161;	NA	NA
NO Significance	2.30694	0.28283	1	1037	1134.64	2864	2617.54	c14078_g1_i24	2596	763526465842	38.1741	597882297	84	0	A0A016VY34	NA	NA	hypothetical protein Y032_0003g1172 [Ancylostoma ceylanicum]	EYC31658.1	unreviewed	Uncharacterized protein	Acey_s0003.g1172 Y032_0003g1172	Ancylostoma ceylanicum	778	NA	NA	isocitrate lyase activity [GO:0004451]; malate synthase activity [GO:0004474]; glyoxylate cycle [GO:0006097]	GO:0006097; GO:0004451; GO:0004474	NA	NA	IPR006254;IPR018523;IPR011076;IPR001465;IPR015813;	NA	NA	NA	NA	NA	NA	NA	NA	NA	NA	NA	NA	PTHR21631:SF3;	PF00463;PF01274;	TIGR01346;	PS00161;	NA	NA
NO Significance	1.15208	0.85722	1	501	548.172	691	631.537	c14078_g1_i22	762	247156121238	36.3517	510864621	93	4e-61	A0A0D6M720	NA	NA	malate synthase A, partial [Ancylostoma ceylanicum]	EPB79900.1	unreviewed	Malate synthase A (Fragment)	ANCCEY_00966	Ancylostoma ceylanicum	853	NA	NA	isocitrate lyase activity [GO:0004451]; malate synthase activity [GO:0004474]; glyoxylate cycle [GO:0006097]	GO:0006097; GO:0004451; GO:0004474	NA	NA	IPR006254;IPR018523;IPR011076;IPR006252;IPR001465;IPR015813;	NA	NA	NA	NA	NA	NA	NA	NA	NA	NA	NA	NA	NA	PF00463;PF01274;	TIGR01344;	PS00161;	NA	NA
NO Significance	6.94162	0.02668	0.670566	87	95.1915	723	660.784	c14078_g1_i20	3174	938,632,557,1047	37.4606	597882297	81	0	A0A016VY34	NA	NA	hypothetical protein Y032_0003g1172 [Ancylostoma ceylanicum]	EYC31658.1	unreviewed	Uncharacterized protein	Acey_s0003.g1172 Y032_0003g1172	Ancylostoma ceylanicum	778	NA	NA	isocitrate lyase activity [GO:0004451]; malate synthase activity [GO:0004474]; glyoxylate cycle [GO:0006097]	GO:0006097; GO:0004451; GO:0004474	NA	NA	IPR006254;IPR018523;IPR011076;IPR001465;IPR015813;	NA	NA	NA	NA	NA	NA	NA	NA	NA	NA	NA	NA	PTHR21631:SF3;	PF00463;PF01274;	TIGR01346;	PS00161;	NA	NA
NO Significance	3.3412	0.67543	1	3	3.28247	12	10.9674	c14078_g1_i2	204	57,40,30,77	34.3137	568291187	73	4e-09	W2TAC3	NA	NA	malate synthase A, partial [Necator americanus]	ETN78985.1	unreviewed	Malate synthase A (Fragment)	NECAME_00358	Necator americanus (Human hookworm)	980	NA	NA	isocitrate lyase activity [GO:0004451]; malate synthase activity [GO:0004474]; glyoxylate cycle [GO:0006097]	GO:0006097; GO:0004451; GO:0004474	NA	NA	IPR006254;IPR018523;IPR011076;IPR006252;IPR001465;IPR015813;	NA	NA	NA	NA	NA	NA	NA	NA	NA	NA	NA	NA	NA	PF00463;PF01274;	TIGR01346;TIGR01344;	PS00161;	NA	NA
NO Significance	2.26425	0.3077	1	1514	1656.55	4104	3750.84	c14078_g1_i19	2179	598466428687	41.028	568291187	82	0	W2TAC3	NA	NA	malate synthase A, partial [Necator americanus]	ETN78985.1	unreviewed	Malate synthase A (Fragment)	NECAME_00358	Necator americanus (Human hookworm)	980	NA	NA	isocitrate lyase activity [GO:0004451]; malate synthase activity [GO:0004474]; glyoxylate cycle [GO:0006097]	GO:0006097; GO:0004451; GO:0004474	NA	NA	IPR006254;IPR018523;IPR011076;IPR006252;IPR001465;IPR015813;	NA	NA	NA	NA	NA	NA	NA	NA	NA	NA	NA	NA	NA	PF00463;PF01274;	TIGR01346;TIGR01344;	PS00161;	NA	NA
NO Significance	6.39804	0.03275	0.757085	94	102.851	720	658.042	c14078_g1_i18	3072	904,620,515,1033	36.9466	597882297	81	0	A0A016VY34	NA	NA	hypothetical protein Y032_0003g1172 [Ancylostoma ceylanicum]	EYC31658.1	unreviewed	Uncharacterized protein	Acey_s0003.g1172 Y032_0003g1172	Ancylostoma ceylanicum	778	NA	NA	isocitrate lyase activity [GO:0004451]; malate synthase activity [GO:0004474]; glyoxylate cycle [GO:0006097]	GO:0006097; GO:0004451; GO:0004474	NA	NA	IPR006254;IPR018523;IPR011076;IPR001465;IPR015813;	NA	NA	NA	NA	NA	NA	NA	NA	NA	NA	NA	NA	PTHR21631:SF3;	PF00463;PF01274;	TIGR01346;	PS00161;	NA	NA
NO Significance	0.844956	0.84091	1	346	378.578	350	319.881	c14078_g1_i17	846	285169128264	35.1064	510864621	74	2e-55	A0A0D6M720	NA	NA	malate synthase A, partial [Ancylostoma ceylanicum]	EPB79900.1	unreviewed	Malate synthase A (Fragment)	ANCCEY_00966	Ancylostoma ceylanicum	853	NA	NA	isocitrate lyase activity [GO:0004451]; malate synthase activity [GO:0004474]; glyoxylate cycle [GO:0006097]	GO:0006097; GO:0004451; GO:0004474	NA	NA	IPR006254;IPR018523;IPR011076;IPR006252;IPR001465;IPR015813;	NA	NA	NA	NA	NA	NA	NA	NA	NA	NA	NA	NA	NA	PF00463;PF01274;	TIGR01344;	PS00161;	NA	NA
NO Significance	1.6815	0.49409	1	766	838.123	1542	1409.31	c14078_g1_i16	1917	592377331617	36.9327	341902891	90	2e-158	G0NEI3	NA	NA	CBN-ICL-1 protein [Caenorhabditis brenneri]	EGT58826.1	unreviewed	Malate synthase (EC 2.3.3.9)	Cbn-icl-1 CAEBREN_24884	Caenorhabditis brenneri (Nematode worm)	971	2.3.3.9	NA	isocitrate lyase activity [GO:0004451]; malate synthase activity [GO:0004474]; glyoxylate cycle [GO:0006097]; tricarboxylic acid cycle [GO:0006099]	GO:0006097; GO:0004451; GO:0004474; GO:0006099	Malate synthase family	PATHWAY: Carbohydrate metabolism; glyoxylate cycle; (S)-malate from isocitrate: step 2/2. {ECO:0000256|RuleBase:RU000555}.	IPR006254;IPR018523;IPR011076;IPR006252;IPR001465;IPR019830;IPR015813;	NA	NA	NA	NA	NA	NA	NA	NA	NA	NA	NA	NA	NA	PF00463;PF01274;	TIGR01346;TIGR01344;	PS00161;PS00510;	NA	NA
NO Significance	2.19098	0.32329	1	1427	1561.36	3743	3420.9	c14078_g1_i15	2244	619475433717	40.4635	510864621	89	0	A0A0D6M720	NA	NA	malate synthase A, partial [Ancylostoma ceylanicum]	EPB79900.1	unreviewed	Malate synthase A (Fragment)	ANCCEY_00966	Ancylostoma ceylanicum	853	NA	NA	isocitrate lyase activity [GO:0004451]; malate synthase activity [GO:0004474]; glyoxylate cycle [GO:0006097]	GO:0006097; GO:0004451; GO:0004474	NA	NA	IPR006254;IPR018523;IPR011076;IPR006252;IPR001465;IPR015813;	NA	NA	NA	NA	NA	NA	NA	NA	NA	NA	NA	NA	NA	PF00463;PF01274;	TIGR01344;	PS00161;	NA	NA
NO Significance	1.85317	0.42501	1	1185	1296.57	2629	2402.77	c14078_g1_i14	1379	396279272432	39.9565	510864621	89	0	A0A0D6M720	NA	NA	malate synthase A, partial [Ancylostoma ceylanicum]	EPB79900.1	unreviewed	Malate synthase A (Fragment)	ANCCEY_00966	Ancylostoma ceylanicum	853	NA	NA	isocitrate lyase activity [GO:0004451]; malate synthase activity [GO:0004474]; glyoxylate cycle [GO:0006097]	GO:0006097; GO:0004451; GO:0004474	NA	NA	IPR006254;IPR018523;IPR011076;IPR006252;IPR001465;IPR015813;	NA	NA	NA	NA	NA	NA	NA	NA	NA	NA	NA	NA	NA	PF00463;PF01274;	TIGR01344;	PS00161;	NA	NA
NO Significance	7.31986	0.02513	0.647854	76	83.1558	666	608.689	c14078_g1_i13	3091	910,621,513,1047	36.6872	597882297	88	2e-152	A0A016VY34	NA	NA	hypothetical protein Y032_0003g1172 [Ancylostoma ceylanicum]	EYC31658.1	unreviewed	Uncharacterized protein	Acey_s0003.g1172 Y032_0003g1172	Ancylostoma ceylanicum	778	NA	NA	isocitrate lyase activity [GO:0004451]; malate synthase activity [GO:0004474]; glyoxylate cycle [GO:0006097]	GO:0006097; GO:0004451; GO:0004474	NA	NA	IPR006254;IPR018523;IPR011076;IPR001465;IPR015813;	NA	NA	NA	NA	NA	NA	NA	NA	NA	NA	NA	NA	PTHR21631:SF3;	PF00463;PF01274;	TIGR01346;	PS00161;	NA	NA
NO Significance	8.3107	0.01567	0.496194	79	86.4383	786	718.362	c14078_g1_i12	3009	886,609,508,1006	37.122	597882297	81	0	A0A016VY34	NA	NA	hypothetical protein Y032_0003g1172 [Ancylostoma ceylanicum]	EYC31658.1	unreviewed	Uncharacterized protein	Acey_s0003.g1172 Y032_0003g1172	Ancylostoma ceylanicum	778	NA	NA	isocitrate lyase activity [GO:0004451]; malate synthase activity [GO:0004474]; glyoxylate cycle [GO:0006097]	GO:0006097; GO:0004451; GO:0004474	NA	NA	IPR006254;IPR018523;IPR011076;IPR001465;IPR015813;	NA	NA	NA	NA	NA	NA	NA	NA	NA	NA	NA	NA	PTHR21631:SF3;	PF00463;PF01274;	TIGR01346;	PS00161;	NA	NA
Aconitase
Significance	Fold_change	P_value	Adj_Pvalue	F2_Read_Count	F2_FPKM	A1_Read_Count	A1_FPKM	Transcript_ID	Length_Transcript	# Total_A,# Total_C,# Total_G,#Total_T	GC%	NCBI Accession	% Identity	E-value	Uniprot Accession	Gene ID	Gene Symbol	Gene Description	Protein ID	Status	Protein names	Gene names	Organism	Length	EC number	Domain [CC]	Gene ontology (GO)	Gene ontology IDs	Protein families	Pathway	Cross-reference (InterPro)	Developmental stage	Temperature dependence	Tissue specificity	pH dependence	Cross-reference (KEGG)	Cross-reference (PDB)	Cross-reference (RefSeq)	Cross-reference (eggNOG)	Cross-reference (OrthoDB)	Cross-reference (BioCyc)	Cross-reference (BRENDA)	Cross-reference (UniPathway)	Cross-reference (PANTHER)	Cross-reference (Pfam)	Cross-reference (TIGRFAMs)	Cross-reference (PROSITE)	Cross-reference (TAIR)	Subcellular location [CC]
Upregulated in A1	Inf	0	1.56672258365439e-06	0	0	1778	1625	c7734_g1_i1	2383	634606574569	49.5174	351021187	68	0	P34455	NA	NA	ACO-2, isoform a [Caenorhabditis elegans]	CCD63454.1	reviewed	Probable aconitate hydratase, mitochondrial (Aconitase) (EC 4.2.1.3) (Citrate hydro-lyase)	aco-2 F54H12.1	Caenorhabditis elegans	777	4.2.1.3	NA	mitochondrion [GO:0005739]; 4 iron, 4 sulfur cluster binding [GO:0051539]; aconitate hydratase activity [GO:0003994]; metal ion binding [GO:0046872]; tricarboxylic acid cycle [GO:0006099]	GO:0051539; GO:0003994; GO:0046872; GO:0005739; GO:0006099	Aconitase/IPM isomerase family	PATHWAY: Carbohydrate metabolism; tricarboxylic acid cycle; isocitrate from oxaloacetate: step 2/2.	IPR015931;IPR015937;IPR001030;IPR015928;IPR015932;IPR018136;IPR006248;IPR000573;	NA	NA	NA	NA	cel:CELE_F54H12.1;	NA	NP_498738.2;NP_741235.1;NP_741236.1;	COG1048;	EOG74FF06;	NA	NA	NA	PTHR11670;	PF00330;PF00694;	TIGR01340;	PS00450;PS01244;	NA	SUBCELLULAR LOCATION: Mitochondrion {ECO:0000250}.
NO Significance	0.305445	0.30454	1	134	146.617	49	44.7834	c14275_g2_i8	258	76,45,55,82	38.7597	309357791	71	8e-20	A8XQW4	NA	NA	Protein CBR-ACO-1 [Caenorhabditis briggsae]	CAP35039.2	unreviewed	Aconitate hydratase (Aconitase) (EC 4.2.1.3)	aco-1 Cbr-aco-1 cbr-aco-1 CBG17361 CBG_17361	Caenorhabditis briggsae	909	4.2.1.3	NA	4 iron, 4 sulfur cluster binding [GO:0051539]; aconitate hydratase activity [GO:0003994]	GO:0051539; GO:0003994	Aconitase/IPM isomerase family	NA	IPR015931;IPR015937;IPR001030;IPR015928;IPR015934;IPR015932;IPR006249;IPR018136;IPR000573;	NA	NA	NA	NA	NA	NA	NA	COG1048;	EOG7CG6Z7;	NA	NA	NA	PTHR11670;PTHR11670:SF1;	PF00330;PF00694;	TIGR01341;	PS00450;PS01244;	NA	NA
NO Significance	2.16195	0.66054	1	17	18.6006	44	40.2137	c14275_g2_i7	318	88,60,74,96	42.1384	308495099	91	2e-55	E3M2Z7	9803497	Cre-aco-1	CRE-ACO-1 protein	308495099	unreviewed	Aconitate hydratase (Aconitase) (EC 4.2.1.3)	Cre-aco-1 CRE_07301	Caenorhabditis remanei (Caenorhabditis vulgaris)	903	4.2.1.3	NA	4 iron, 4 sulfur cluster binding [GO:0051539]; aconitate hydratase activity [GO:0003994]	GO:0051539; GO:0003994	Aconitase/IPM isomerase family	NA	IPR015931;IPR015937;IPR001030;IPR015928;IPR015934;IPR015932;IPR006249;IPR018136;IPR000573;	NA	NA	NA	NA	NA	NA	XP_003109738.1;	NA	NA	NA	NA	NA	PTHR11670;PTHR11670:SF1;	PF00330;PF00694;	TIGR01341;	PS00450;PS01244;	NA	NA
NO Significance	1.03035	0.97302	1	4792	5243.19	5911	5402.34	c14275_g2_i5	5640	1786,1076,1152,1626	39.5035	3881641	78	0	Q23500	NA	NA	ACO-1 [Caenorhabditis elegans]	CAA91491.1	reviewed	Probable cytoplasmic aconitate hydratase (Aconitase) (EC 4.2.1.3) (Citrate hydro-lyase) (Gex-3-interacting protein 22)	aco-1 gei-22 ZK455.1	Caenorhabditis elegans	887	4.2.1.3	NA	cytosol [GO:0005829]; 4 iron, 4 sulfur cluster binding [GO:0051539]; aconitate hydratase activity [GO:0003994]; metal ion binding [GO:0046872]; cellular iron ion homeostasis [GO:0006879]; tricarboxylic acid cycle [GO:0006099]; tricarboxylic acid metabolic process [GO:0072350]	GO:0051539; GO:0003994; GO:0006879; GO:0005829; GO:0046872; GO:0006099; GO:0072350	Aconitase/IPM isomerase family	NA	IPR015931;IPR015937;IPR001030;IPR015928;IPR015934;IPR015932;IPR006249;IPR018136;IPR000573;	NA	NA	NA	NA	cel:CELE_ZK455.1;	NA	NP_509898.1;	COG1048;	NA	NA	4.2.1.3;	NA	PTHR11670;PTHR11670:SF1;	PF00330;PF00694;	TIGR01341;	PS00450;PS01244;	NA	SUBCELLULAR LOCATION: Cytoplasm {ECO:0000269|PubMed:12438312}.
NO Significance	1.12047	0.89968	1	5369	5874.52	7202	6582.25	c14275_g2_i4	6051	1927,1144,1208,1772	38.8696	3881641	78	0	Q23500	NA	NA	ACO-1 [Caenorhabditis elegans]	CAA91491.1	reviewed	Probable cytoplasmic aconitate hydratase (Aconitase) (EC 4.2.1.3) (Citrate hydro-lyase) (Gex-3-interacting protein 22)	aco-1 gei-22 ZK455.1	Caenorhabditis elegans	887	4.2.1.3	NA	cytosol [GO:0005829]; 4 iron, 4 sulfur cluster binding [GO:0051539]; aconitate hydratase activity [GO:0003994]; metal ion binding [GO:0046872]; cellular iron ion homeostasis [GO:0006879]; tricarboxylic acid cycle [GO:0006099]; tricarboxylic acid metabolic process [GO:0072350]	GO:0051539; GO:0003994; GO:0006879; GO:0005829; GO:0046872; GO:0006099; GO:0072350	Aconitase/IPM isomerase family	NA	IPR015931;IPR015937;IPR001030;IPR015928;IPR015934;IPR015932;IPR006249;IPR018136;IPR000573;	NA	NA	NA	NA	cel:CELE_ZK455.1;	NA	NP_509898.1;	COG1048;	NA	NA	4.2.1.3;	NA	PTHR11670;PTHR11670:SF1;	PF00330;PF00694;	TIGR01341;	PS00450;PS01244;	NA	SUBCELLULAR LOCATION: Cytoplasm {ECO:0000269|PubMed:12438312}.
NO Significance	1.87183	0.45437	1	220	240.714	493	450.576	c14275_g2_i3	2021	555383470613	42.2068	308495099	78	0	E3M2Z7	9803497	Cre-aco-1	CRE-ACO-1 protein	308495099	unreviewed	Aconitate hydratase (Aconitase) (EC 4.2.1.3)	Cre-aco-1 CRE_07301	Caenorhabditis remanei (Caenorhabditis vulgaris)	903	4.2.1.3	NA	4 iron, 4 sulfur cluster binding [GO:0051539]; aconitate hydratase activity [GO:0003994]	GO:0051539; GO:0003994	Aconitase/IPM isomerase family	NA	IPR015931;IPR015937;IPR001030;IPR015928;IPR015934;IPR015932;IPR006249;IPR018136;IPR000573;	NA	NA	NA	NA	NA	NA	XP_003109738.1;	NA	NA	NA	NA	NA	PTHR11670;PTHR11670:SF1;	PF00330;PF00694;	TIGR01341;	PS00450;PS01244;	NA	NA
NO Significance	1.44492	0.65513	1	285	311.834	493	450.576	c14275_g2_i2	1963	533378463589	42.8426	3881641	76	0	Q23500	NA	NA	ACO-1 [Caenorhabditis elegans]	CAA91491.1	reviewed	Probable cytoplasmic aconitate hydratase (Aconitase) (EC 4.2.1.3) (Citrate hydro-lyase) (Gex-3-interacting protein 22)	aco-1 gei-22 ZK455.1	Caenorhabditis elegans	887	4.2.1.3	NA	cytosol [GO:0005829]; 4 iron, 4 sulfur cluster binding [GO:0051539]; aconitate hydratase activity [GO:0003994]; metal ion binding [GO:0046872]; cellular iron ion homeostasis [GO:0006879]; tricarboxylic acid cycle [GO:0006099]; tricarboxylic acid metabolic process [GO:0072350]	GO:0051539; GO:0003994; GO:0006879; GO:0005829; GO:0046872; GO:0006099; GO:0072350	Aconitase/IPM isomerase family	NA	IPR015931;IPR015937;IPR001030;IPR015928;IPR015934;IPR015932;IPR006249;IPR018136;IPR000573;	NA	NA	NA	NA	cel:CELE_ZK455.1;	NA	NP_509898.1;	COG1048;	NA	NA	4.2.1.3;	NA	PTHR11670;PTHR11670:SF1;	PF00330;PF00694;	TIGR01341;	PS00450;PS01244;	NA	SUBCELLULAR LOCATION: Cytoplasm {ECO:0000269|PubMed:12438312}.
NO Significance	1.38512	0.70244	1	237	259.315	393	359.181	c14275_g2_i1	2162	604392492674	40.8881	308495099	77	0	E3M2Z7	9803497	Cre-aco-1	CRE-ACO-1 protein	308495099	unreviewed	Aconitate hydratase (Aconitase) (EC 4.2.1.3)	Cre-aco-1 CRE_07301	Caenorhabditis remanei (Caenorhabditis vulgaris)	903	4.2.1.3	NA	4 iron, 4 sulfur cluster binding [GO:0051539]; aconitate hydratase activity [GO:0003994]	GO:0051539; GO:0003994	Aconitase/IPM isomerase family	NA	IPR015931;IPR015937;IPR001030;IPR015928;IPR015934;IPR015932;IPR006249;IPR018136;IPR000573;	NA	NA	NA	NA	NA	NA	XP_003109738.1;	NA	NA	NA	NA	NA	PTHR11670;PTHR11670:SF1;	PF00330;PF00694;	TIGR01341;	PS00450;PS01244;	NA	NA
Malate dehydrogenase
Significance	Fold_change	P_value	Adj_Pvalue	F2_Read_Count	F2_FPKM	A1_Read_Count	A1_FPKM	Transcript_ID	Length_Transcript	# Total_A,# Total_C,# Total_G,#Total_T	GC%	NCBI Accession	% Identity	E-value	Uniprot Accession	Gene ID	Gene Symbol	Gene Description	Protein ID	Status	Protein names	Gene names	Organism	Length	EC number	Domain [CC]	Gene ontology (GO)	Gene ontology IDs	Protein families	Pathway	Cross-reference (InterPro)	Developmental stage	Temperature dependence	Tissue specificity	pH dependence	Cross-reference (KEGG)	Cross-reference (PDB)	Cross-reference (RefSeq)	Cross-reference (eggNOG)	Cross-reference (OrthoDB)	Cross-reference (BioCyc)	Cross-reference (BRENDA)	Cross-reference (UniPathway)	Cross-reference (PANTHER)	Cross-reference (Pfam)	Cross-reference (TIGRFAMs)	Cross-reference (PROSITE)	Cross-reference (TAIR)	Subcellular location [CC]
Upregulated in A1	Inf	0	4.22436710818606e-06	0	0	1387	1267.64	c8592_g2_i1	1062	250216282314	46.8927	307767207	54	4e-106	E1FMC0	9939427	LOAG_02046	malate dehydrogenase	307767207	unreviewed	Malate dehydrogenase (EC 1.1.1.37)	LOAG_02046	Loa loa (Eye worm) (Filaria loa)	341	1.1.1.37	NA	L-malate dehydrogenase activity [GO:0030060]; carbohydrate metabolic process [GO:0005975]; malate metabolic process [GO:0006108]; tricarboxylic acid cycle [GO:0006099]	GO:0030060; GO:0005975; GO:0006108; GO:0006099	LDH/MDH superfamily, MDH type 1 family	NA	IPR001557;IPR022383;IPR001236;IPR015955;IPR001252;IPR010097;IPR016040;	NA	NA	NA	NA	loa:LOAG_02046;	NA	XP_003137632.1;	NA	NA	NA	NA	NA	PTHR11540;	PF02866;PF00056;	TIGR01772;	PS00068;	NA	NA
Upregulated in A1	Inf	0	1.46928546748153e-06	0	0	1809	1653.33	c8592_g1_i1	1040	242251254293	48.5577	351061902	51	8e-103	O02640	NA	NA	MDH-2 [Caenorhabditis elegans]	CCD69776.1	reviewed	Probable malate dehydrogenase, mitochondrial (EC 1.1.1.37)	mdh-2 F20H11.3	Caenorhabditis elegans	341	1.1.1.37	NA	mitochondrial matrix [GO:0005759]; mitochondrion [GO:0005739]; L-malate dehydrogenase activity [GO:0030060]; carbohydrate metabolic process [GO:0005975]; malate metabolic process [GO:0006108]; tricarboxylic acid cycle [GO:0006099]	GO:0030060; GO:0005975; GO:0006108; GO:0005759; GO:0005739; GO:0006099	LDH/MDH superfamily, MDH type 1 family	NA	IPR001557;IPR022383;IPR001236;IPR015955;IPR001252;IPR010097;IPR016040;	NA	NA	NA	NA	cel:CELE_F20H11.3;	NA	NP_498457.1;	COG0039;	EOG74R1R7;	NA	NA	NA	PTHR11540;	PF02866;PF00056;	TIGR01772;	PS00068;	NA	SUBCELLULAR LOCATION: Mitochondrion matrix {ECO:0000305}.
Upregulated in A1	Inf	5e-05	0.00848251	0	0	322	294.291	c5535_g1_i1	1068	289222245312	43.7266	307767207	50	5e-90	E1FMC0	9939427	LOAG_02046	malate dehydrogenase	307767207	unreviewed	Malate dehydrogenase (EC 1.1.1.37)	LOAG_02046	Loa loa (Eye worm) (Filaria loa)	341	1.1.1.37	NA	L-malate dehydrogenase activity [GO:0030060]; carbohydrate metabolic process [GO:0005975]; malate metabolic process [GO:0006108]; tricarboxylic acid cycle [GO:0006099]	GO:0030060; GO:0005975; GO:0006108; GO:0006099	LDH/MDH superfamily, MDH type 1 family	NA	IPR001557;IPR022383;IPR001236;IPR015955;IPR001252;IPR010097;IPR016040;	NA	NA	NA	NA	loa:LOAG_02046;	NA	XP_003137632.1;	NA	NA	NA	NA	NA	PTHR11540;	PF02866;PF00056;	TIGR01772;	PS00068;	NA	NA
NO Significance	1.28775	0.79212	1	144	157.558	222	202.896	c14779_g1_i2	235	75,40,40,80	34.0426	568278176	92	2e-27	W2STX1	NA	NA	hypothetical protein NECAME_18591, partial [Necator americanus]	ETN72958.1	unreviewed	Uncharacterized protein (Fragment)	NECAME_18591	Necator americanus (Human hookworm)	100	NA	NA	malate dehydrogenase (decarboxylating) (NAD+) activity [GO:0004471]	GO:0004471	NA	NA	IPR012301;	NA	NA	NA	NA	NA	NA	NA	NA	NA	NA	NA	NA	NA	PF00390;	NA	NA	NA	NA
NO Significance	0.491904	0.35363	1	1693	1852.41	997	911.205	c14779_g1_i11	314	95,73,59,87	42.0382	597862891	87	8e-61	A0A016UCF0	NA	NA	hypothetical protein Y032_0048g1717 [Ancylostoma ceylanicum]	EYC12298.1	unreviewed	Uncharacterized protein	Acey_s0048.g1717 Y032_0048g1717	Ancylostoma ceylanicum	281	NA	NA	malate dehydrogenase (decarboxylating) (NAD+) activity [GO:0004471]; NAD binding [GO:0051287]; malate metabolic process [GO:0006108]	GO:0051287; GO:0004471; GO:0006108	NA	NA	IPR012302;IPR001891;IPR016040;	NA	NA	NA	NA	NA	NA	NA	NA	NA	NA	NA	NA	NA	PF03949;	NA	NA	NA	NA
NO Significance	0.493855	0.35531	1	1551	1697.03	917	838.089	c10912_g1_i7	1487	396271335485	40.7532	268575912	80	5e-180	A8XLN4	8584929	Cbr-mdh-1	C. briggsae CBR-MDH-1 protein	268575912	unreviewed	Malate dehydrogenase (EC 1.1.1.37)	mdh-2 cbr-mdh-1 Cbr-mdh-2 cbr-mdh-2 CBG15213 CBG_15213	Caenorhabditis briggsae	341	1.1.1.37	NA	L-malate dehydrogenase activity [GO:0030060]; carbohydrate metabolic process [GO:0005975]; malate metabolic process [GO:0006108]; tricarboxylic acid cycle [GO:0006099]	GO:0030060; GO:0005975; GO:0006108; GO:0006099	LDH/MDH superfamily, MDH type 1 family	NA	IPR001557;IPR022383;IPR001236;IPR015955;IPR001252;IPR010097;IPR016040;	NA	NA	NA	NA	cbr:CBG15213;	NA	XP_002642936.1;	COG0039;	EOG74R1R7;	NA	NA	NA	PTHR11540;	PF02866;PF00056;	TIGR01772;	PS00068;	NA	NA
NO Significance	0.389366	0.22789	1	886	969.422	413	377.46	c10912_g1_i6	900	250150201299	39	268575912	75	9e-112	A8XLN4	8584929	Cbr-mdh-1	C. briggsae CBR-MDH-1 protein	268575912	unreviewed	Malate dehydrogenase (EC 1.1.1.37)	mdh-2 cbr-mdh-1 Cbr-mdh-2 cbr-mdh-2 CBG15213 CBG_15213	Caenorhabditis briggsae	341	1.1.1.37	NA	L-malate dehydrogenase activity [GO:0030060]; carbohydrate metabolic process [GO:0005975]; malate metabolic process [GO:0006108]; tricarboxylic acid cycle [GO:0006099]	GO:0030060; GO:0005975; GO:0006108; GO:0006099	LDH/MDH superfamily, MDH type 1 family	NA	IPR001557;IPR022383;IPR001236;IPR015955;IPR001252;IPR010097;IPR016040;	NA	NA	NA	NA	cbr:CBG15213;	NA	XP_002642936.1;	COG0039;	EOG74R1R7;	NA	NA	NA	PTHR11540;	PF02866;PF00056;	TIGR01772;	PS00068;	NA	NA
NO Significance	0.465025	0.31612	1	1340	1466.17	746	681.804	c10912_g1_i5	1557	416279349513	40.334	268575912	79	5e-140	A8XLN4	8584929	Cbr-mdh-1	C. briggsae CBR-MDH-1 protein	268575912	unreviewed	Malate dehydrogenase (EC 1.1.1.37)	mdh-2 cbr-mdh-1 Cbr-mdh-2 cbr-mdh-2 CBG15213 CBG_15213	Caenorhabditis briggsae	341	1.1.1.37	NA	L-malate dehydrogenase activity [GO:0030060]; carbohydrate metabolic process [GO:0005975]; malate metabolic process [GO:0006108]; tricarboxylic acid cycle [GO:0006099]	GO:0030060; GO:0005975; GO:0006108; GO:0006099	LDH/MDH superfamily, MDH type 1 family	NA	IPR001557;IPR022383;IPR001236;IPR015955;IPR001252;IPR010097;IPR016040;	NA	NA	NA	NA	cbr:CBG15213;	NA	XP_002642936.1;	COG0039;	EOG74R1R7;	NA	NA	NA	PTHR11540;	PF02866;PF00056;	TIGR01772;	PS00068;	NA	NA
NO Significance	0.453182	0.30038	1	1434	1569.02	778	711.051	c10912_g1_i4	1480	395269335481	40.8108	268575912	83	3e-170	A8XLN4	8584929	Cbr-mdh-1	C. briggsae CBR-MDH-1 protein	268575912	unreviewed	Malate dehydrogenase (EC 1.1.1.37)	mdh-2 cbr-mdh-1 Cbr-mdh-2 cbr-mdh-2 CBG15213 CBG_15213	Caenorhabditis briggsae	341	1.1.1.37	NA	L-malate dehydrogenase activity [GO:0030060]; carbohydrate metabolic process [GO:0005975]; malate metabolic process [GO:0006108]; tricarboxylic acid cycle [GO:0006099]	GO:0030060; GO:0005975; GO:0006108; GO:0006099	LDH/MDH superfamily, MDH type 1 family	NA	IPR001557;IPR022383;IPR001236;IPR015955;IPR001252;IPR010097;IPR016040;	NA	NA	NA	NA	cbr:CBG15213;	NA	XP_002642936.1;	COG0039;	EOG74R1R7;	NA	NA	NA	PTHR11540;	PF02866;PF00056;	TIGR01772;	PS00068;	NA	NA
NO Significance	0.505576	0.69021	1	38	41.5779	23	21.0208	c10912_g1_i3	254	66,53,58,77	43.7008	351061902	79	5e-23	O02640	NA	NA	MDH-2 [Caenorhabditis elegans]	CCD69776.1	reviewed	Probable malate dehydrogenase, mitochondrial (EC 1.1.1.37)	mdh-2 F20H11.3	Caenorhabditis elegans	341	1.1.1.37	NA	mitochondrial matrix [GO:0005759]; mitochondrion [GO:0005739]; L-malate dehydrogenase activity [GO:0030060]; carbohydrate metabolic process [GO:0005975]; malate metabolic process [GO:0006108]; tricarboxylic acid cycle [GO:0006099]	GO:0030060; GO:0005975; GO:0006108; GO:0005759; GO:0005739; GO:0006099	LDH/MDH superfamily, MDH type 1 family	NA	IPR001557;IPR022383;IPR001236;IPR015955;IPR001252;IPR010097;IPR016040;	NA	NA	NA	NA	cel:CELE_F20H11.3;	NA	NP_498457.1;	COG0039;	EOG74R1R7;	NA	NA	NA	PTHR11540;	PF02866;PF00056;	TIGR01772;	PS00068;	NA	SUBCELLULAR LOCATION: Mitochondrion matrix {ECO:0000305}.
NO Significance	0.446022	0.29102	1	1472	1610.6	786	718.362	c10912_g1_i2	1602	436282353531	39.638	268575912	82	4e-109	A8XLN4	8584929	Cbr-mdh-1	C. briggsae CBR-MDH-1 protein	268575912	unreviewed	Malate dehydrogenase (EC 1.1.1.37)	mdh-2 cbr-mdh-1 Cbr-mdh-2 cbr-mdh-2 CBG15213 CBG_15213	Caenorhabditis briggsae	341	1.1.1.37	NA	L-malate dehydrogenase activity [GO:0030060]; carbohydrate metabolic process [GO:0005975]; malate metabolic process [GO:0006108]; tricarboxylic acid cycle [GO:0006099]	GO:0030060; GO:0005975; GO:0006108; GO:0006099	LDH/MDH superfamily, MDH type 1 family	NA	IPR001557;IPR022383;IPR001236;IPR015955;IPR001252;IPR010097;IPR016040;	NA	NA	NA	NA	cbr:CBG15213;	NA	XP_002642936.1;	COG0039;	EOG74R1R7;	NA	NA	NA	PTHR11540;	PF02866;PF00056;	TIGR01772;	PS00068;	NA	NA
NO Significance	0.364133	0.20413	1	757	828.276	330	301.603	c10912_g1_i1	970	270158215327	38.4536	268575912	70	3e-86	A8XLN4	8584929	Cbr-mdh-1	C. briggsae CBR-MDH-1 protein	268575912	unreviewed	Malate dehydrogenase (EC 1.1.1.37)	mdh-2 cbr-mdh-1 Cbr-mdh-2 cbr-mdh-2 CBG15213 CBG_15213	Caenorhabditis briggsae	341	1.1.1.37	NA	L-malate dehydrogenase activity [GO:0030060]; carbohydrate metabolic process [GO:0005975]; malate metabolic process [GO:0006108]; tricarboxylic acid cycle [GO:0006099]	GO:0030060; GO:0005975; GO:0006108; GO:0006099	LDH/MDH superfamily, MDH type 1 family	NA	IPR001557;IPR022383;IPR001236;IPR015955;IPR001252;IPR010097;IPR016040;	NA	NA	NA	NA	cbr:CBG15213;	NA	XP_002642936.1;	COG0039;	EOG74R1R7;	NA	NA	NA	PTHR11540;	PF02866;PF00056;	TIGR01772;	PS00068;	NA	NA
NO Significance	1.28775	0.79212	1	144	157.558	222	202.896	c14779_g1_i2	235	75,40,40,80	34.0426	568278176	92	2e-27	W2STX1	NA	NA	hypothetical protein NECAME_18591, partial [Necator americanus]	ETN72958.1	unreviewed	Uncharacterized protein (Fragment)	NECAME_18591	Necator americanus (Human hookworm)	100	NA	NA	malate dehydrogenase (decarboxylating) (NAD+) activity [GO:0004471]	GO:0004471	NA	NA	IPR012301;	NA	NA	NA	NA	NA	NA	NA	NA	NA	NA	NA	NA	NA	PF00390;	NA	NA	NA	NA
NO Significance	0.491904	0.35363	1	1693	1852.41	997	911.205	c14779_g1_i11	314	95,73,59,87	42.0382	597862891	87	8e-61	A0A016UCF0	NA	NA	hypothetical protein Y032_0048g1717 [Ancylostoma ceylanicum]	EYC12298.1	unreviewed	Uncharacterized protein	Acey_s0048.g1717 Y032_0048g1717	Ancylostoma ceylanicum	281	NA	NA	malate dehydrogenase (decarboxylating) (NAD+) activity [GO:0004471]; NAD binding [GO:0051287]; malate metabolic process [GO:0006108]	GO:0051287; GO:0004471; GO:0006108	NA	NA	IPR012302;IPR001891;IPR016040;	NA	NA	NA	NA	NA	NA	NA	NA	NA	NA	NA	NA	NA	PF03949;	NA	NA	NA	NA
NO Significance	1.24479	0.78073	1	461	504.406	687	627.882	c14779_g1_i8	498	143,90,101,164	38.3534	308493553	77	1e-47	E3M434	9820966	Cre-men-1	CRE-MEN-1 protein	308493553	unreviewed	Malic enzyme	Cre-men-1 CRE_11682	Caenorhabditis remanei (Caenorhabditis vulgaris)	620	NA	NA	malate dehydrogenase (decarboxylating) (NAD+) activity [GO:0004471]; metal ion binding [GO:0046872]; NAD binding [GO:0051287]; malate metabolic process [GO:0006108]	GO:0051287; GO:0004471; GO:0006108; GO:0046872	Malic enzymes family	NA	IPR015884;IPR012301;IPR012302;IPR001891;IPR016040;	NA	NA	NA	NA	NA	NA	XP_003108966.1;	NA	NA	NA	NA	NA	NA	PF00390;PF03949;	NA	PS00331;	NA	NA

## Sheet: Glyceroneogenesis
Phosphoenolpyruvate carboxykinase
Significance	Fold_change	P_value	Adj_Pvalue	F2_Read_Count	F2_FPKM	A1_Read_Count	A1_FPKM	Transcript_ID	Length_Transcript	# Total_A,# Total_C,# Total_G,#Total_T	GC%	NCBI Accession	% Identity	E-value	Uniprot Accession	Gene ID	Gene Symbol	Gene Description	Protein ID	Status	Protein names	Gene names	Organism	Length	EC number	Domain [CC]	Gene ontology (GO)	Gene ontology IDs	Protein families	Pathway	Cross-reference (InterPro)	Developmental stage	Temperature dependence	Tissue specificity	pH dependence	Cross-reference (KEGG)	Cross-reference (PDB)	Cross-reference (RefSeq)	Cross-reference (eggNOG)	Cross-reference (OrthoDB)	Cross-reference (BioCyc)	Cross-reference (BRENDA)	Cross-reference (UniPathway)	Cross-reference (PANTHER)	Cross-reference (Pfam)	Cross-reference (TIGRFAMs)	Cross-reference (PROSITE)	Cross-reference (TAIR)	Subcellular location [CC]
Upregulated in A1	Inf	0	6.29957537545283e-05	0	0	814	743.953	c978_g1_i1	1686	441406414425	48.6358	510845750	53	9e-114	A0A0D6LCG1	NA	NA	phosphoenolpyruvate carboxykinase [ATP] domain protein, partial [Ancylostoma ceylanicum]	EPB65442.1	unreviewed	Phosphoenolpyruvate carboxykinase [ATP] domain protein (Fragment)	ANCCEY_15494	Ancylostoma ceylanicum	333	NA	NA	ATP binding [GO:0005524]; kinase activity [GO:0016301]; phosphoenolpyruvate carboxykinase (ATP) activity [GO:0004612]; gluconeogenesis [GO:0006094]	GO:0005524; GO:0006094; GO:0016301; GO:0004612	NA	NA	IPR001272;IPR013035;IPR008210;	NA	NA	NA	NA	NA	NA	NA	NA	NA	NA	NA	NA	NA	PF01293;	NA	NA	NA	NA
NO Significance	0.835299	0.94573	1	19	20.789	19	17.365	c13591_g1_i5	221	68,39,36,78	33.9367	568281301	98	1e-21	W2SX74	NA	NA	phosphoenolpyruvate carboxykinase [Necator americanus]	ETN74133.1	unreviewed	Phosphoenolpyruvate carboxykinase	NECAME_13189	Necator americanus (Human hookworm)	640	NA	NA	GTP binding [GO:0005525]; kinase activity [GO:0016301]; phosphoenolpyruvate carboxykinase (GTP) activity [GO:0004613]; gluconeogenesis [GO:0006094]	GO:0005525; GO:0006094; GO:0016301; GO:0004613	NA	NA	IPR018091;IPR013035;IPR008209;IPR008210;	NA	NA	NA	NA	NA	NA	NA	NA	NA	NA	NA	NA	PTHR11561;	PF00821;	NA	PS00505;	NA	NA
NO Significance	0.607802	0.58106	1	7057	7721.45	5135	4693.12	c13591_g1_i4	3466	1085,740,612,1029	39.0075	597864319	84	0	A0A016UFM9	NA	NA	hypothetical protein Y032_0043g885 [Ancylostoma ceylanicum]	EYC13721.1	unreviewed	Uncharacterized protein	Acey_s0043.g885 Y032_0043g885	Ancylostoma ceylanicum	714	NA	NA	GTP binding [GO:0005525]; phosphoenolpyruvate carboxykinase (GTP) activity [GO:0004613]; gluconeogenesis [GO:0006094]	GO:0005525; GO:0006094; GO:0004613	NA	NA	IPR018091;IPR013035;IPR008209;IPR008210;	NA	NA	NA	NA	NA	NA	NA	NA	NA	NA	NA	NA	PTHR11561;	PF00821;	NA	PS00505;	NA	NA
NO Significance	1.27466	0.76677	1	327	357.789	499	456.06	c13591_g1_i3	1194	385249211349	38.526	597864319	90	9e-91	A0A016UFM9	NA	NA	hypothetical protein Y032_0043g885 [Ancylostoma ceylanicum]	EYC13721.1	unreviewed	Uncharacterized protein	Acey_s0043.g885 Y032_0043g885	Ancylostoma ceylanicum	714	NA	NA	GTP binding [GO:0005525]; phosphoenolpyruvate carboxykinase (GTP) activity [GO:0004613]; gluconeogenesis [GO:0006094]	GO:0005525; GO:0006094; GO:0004613	NA	NA	IPR018091;IPR013035;IPR008209;IPR008210;	NA	NA	NA	NA	NA	NA	NA	NA	NA	NA	NA	NA	PTHR11561;	PF00821;	NA	PS00505;	NA	NA
NO Significance	0.617511	0.59532	1	7222	7901.99	5339	4879.56	c13591_g1_i2	3401	1056,728,610,1007	39.3414	597864319	92	0	A0A016UFM9	NA	NA	hypothetical protein Y032_0043g885 [Ancylostoma ceylanicum]	EYC13721.1	unreviewed	Uncharacterized protein	Acey_s0043.g885 Y032_0043g885	Ancylostoma ceylanicum	714	NA	NA	GTP binding [GO:0005525]; phosphoenolpyruvate carboxykinase (GTP) activity [GO:0004613]; gluconeogenesis [GO:0006094]	GO:0005525; GO:0006094; GO:0004613	NA	NA	IPR018091;IPR013035;IPR008209;IPR008210;	NA	NA	NA	NA	NA	NA	NA	NA	NA	NA	NA	NA	PTHR11561;	PF00821;	NA	PS00505;	NA	NA
NO Significance	0.687041	0.66617	1	5651	6183.07	4648	4248.03	c13591_g1_i1	3448	1067,744,612,1025	39.3271	597864319	85	0	A0A016UFM9	NA	NA	hypothetical protein Y032_0043g885 [Ancylostoma ceylanicum]	EYC13721.1	unreviewed	Uncharacterized protein	Acey_s0043.g885 Y032_0043g885	Ancylostoma ceylanicum	714	NA	NA	GTP binding [GO:0005525]; phosphoenolpyruvate carboxykinase (GTP) activity [GO:0004613]; gluconeogenesis [GO:0006094]	GO:0005525; GO:0006094; GO:0004613	NA	NA	IPR018091;IPR013035;IPR008209;IPR008210;	NA	NA	NA	NA	NA	NA	NA	NA	NA	NA	NA	NA	PTHR11561;	PF00821;	NA	PS00505;	NA	NA
NO Significance	0.924233	0.91869	1	742	811.863	821	750.35	c12065_g1_i9	3153	897675632949	41.4526	597887557	88	0	A0A016W949	NA	NA	hypothetical protein Y032_0933g3103 [Ancylostoma ceylanicum]	EYC36111.1	unreviewed	Uncharacterized protein	Acey_s0933.g3103 Y032_0933g3103	Ancylostoma ceylanicum	650	NA	NA	GTP binding [GO:0005525]; phosphoenolpyruvate carboxykinase (GTP) activity [GO:0004613]; gluconeogenesis [GO:0006094]	GO:0005525; GO:0006094; GO:0004613	NA	NA	IPR018091;IPR013035;IPR008209;IPR008210;	NA	NA	NA	NA	NA	NA	NA	NA	NA	NA	NA	NA	PTHR11561;	PF00821;	NA	PS00505;	NA	NA
NO Significance	0.894513	0.88573	1	663	725.425	710	648.902	c12065_g1_i8	3289	932,697,648,1012	40.8939	597887557	90	0	A0A016W949	NA	NA	hypothetical protein Y032_0933g3103 [Ancylostoma ceylanicum]	EYC36111.1	unreviewed	Uncharacterized protein	Acey_s0933.g3103 Y032_0933g3103	Ancylostoma ceylanicum	650	NA	NA	GTP binding [GO:0005525]; phosphoenolpyruvate carboxykinase (GTP) activity [GO:0004613]; gluconeogenesis [GO:0006094]	GO:0005525; GO:0006094; GO:0004613	NA	NA	IPR018091;IPR013035;IPR008209;IPR008210;	NA	NA	NA	NA	NA	NA	NA	NA	NA	NA	NA	NA	PTHR11561;	PF00821;	NA	PS00505;	NA	NA
NO Significance	0.682724	0.6177	1	865	946.444	707	646.161	c12065_g1_i7	4122	1203,838,787,1294	39.4226	597887557	86	0	A0A016W949	NA	NA	hypothetical protein Y032_0933g3103 [Ancylostoma ceylanicum]	EYC36111.1	unreviewed	Uncharacterized protein	Acey_s0933.g3103 Y032_0933g3103	Ancylostoma ceylanicum	650	NA	NA	GTP binding [GO:0005525]; phosphoenolpyruvate carboxykinase (GTP) activity [GO:0004613]; gluconeogenesis [GO:0006094]	GO:0005525; GO:0006094; GO:0004613	NA	NA	IPR018091;IPR013035;IPR008209;IPR008210;	NA	NA	NA	NA	NA	NA	NA	NA	NA	NA	NA	NA	PTHR11561;	PF00821;	NA	PS00505;	NA	NA
NO Significance	0.757994	0.71694	1	832	910.337	755	690.03	c12065_g1_i6	4090	1192,832,782,1284	39.4621	597887557	88	0	A0A016W949	NA	NA	hypothetical protein Y032_0933g3103 [Ancylostoma ceylanicum]	EYC36111.1	unreviewed	Uncharacterized protein	Acey_s0933.g3103 Y032_0933g3103	Ancylostoma ceylanicum	650	NA	NA	GTP binding [GO:0005525]; phosphoenolpyruvate carboxykinase (GTP) activity [GO:0004613]; gluconeogenesis [GO:0006094]	GO:0005525; GO:0006094; GO:0004613	NA	NA	IPR018091;IPR013035;IPR008209;IPR008210;	NA	NA	NA	NA	NA	NA	NA	NA	NA	NA	NA	NA	PTHR11561;	PF00821;	NA	PS00505;	NA	NA
NO Significance	1.16579	0.84652	1	460	503.311	642	586.754	c12065_g1_i5	2597	720582518777	42.3566	597887557	85	0	A0A016W949	NA	NA	hypothetical protein Y032_0933g3103 [Ancylostoma ceylanicum]	EYC36111.1	unreviewed	Uncharacterized protein	Acey_s0933.g3103 Y032_0933g3103	Ancylostoma ceylanicum	650	NA	NA	GTP binding [GO:0005525]; phosphoenolpyruvate carboxykinase (GTP) activity [GO:0004613]; gluconeogenesis [GO:0006094]	GO:0005525; GO:0006094; GO:0004613	NA	NA	IPR018091;IPR013035;IPR008209;IPR008210;	NA	NA	NA	NA	NA	NA	NA	NA	NA	NA	NA	NA	PTHR11561;	PF00821;	NA	PS00505;	NA	NA
NO Significance	0.637933	0.55681	1	893	977.081	682	623.312	c12065_g1_i4	4225	1239,851,801,1334	39.1006	597887557	82	0	A0A016W949	NA	NA	hypothetical protein Y032_0933g3103 [Ancylostoma ceylanicum]	EYC36111.1	unreviewed	Uncharacterized protein	Acey_s0933.g3103 Y032_0933g3103	Ancylostoma ceylanicum	650	NA	NA	GTP binding [GO:0005525]; phosphoenolpyruvate carboxykinase (GTP) activity [GO:0004613]; gluconeogenesis [GO:0006094]	GO:0005525; GO:0006094; GO:0004613	NA	NA	IPR018091;IPR013035;IPR008209;IPR008210;	NA	NA	NA	NA	NA	NA	NA	NA	NA	NA	NA	NA	PTHR11561;	PF00821;	NA	PS00505;	NA	NA
NO Significance	0.884851	0.87287	1	826	903.772	875	799.704	c12065_g1_i3	3933	1186,792,735,1220	38.8253	597887555	89	0	A0A016W8E6	NA	NA	hypothetical protein Y032_0933g3103 [Ancylostoma ceylanicum]	EYC36109.1	unreviewed	Uncharacterized protein	Acey_s0933.g3103 Y032_0933g3103	Ancylostoma ceylanicum	486	NA	NA	GTP binding [GO:0005525]; phosphoenolpyruvate carboxykinase (GTP) activity [GO:0004613]; gluconeogenesis [GO:0006094]	GO:0005525; GO:0006094; GO:0004613	NA	NA	IPR018091;IPR013035;IPR008209;IPR008210;	NA	NA	NA	NA	NA	NA	NA	NA	NA	NA	NA	NA	PTHR11561;	PF00821;	NA	PS00505;	NA	NA
NO Significance	0.803377	0.77501	1	785	858.912	755	690.03	c12065_g1_i2	3217	916684638979	41.0942	597887557	90	0	A0A016W949	NA	NA	hypothetical protein Y032_0933g3103 [Ancylostoma ceylanicum]	EYC36111.1	unreviewed	Uncharacterized protein	Acey_s0933.g3103 Y032_0933g3103	Ancylostoma ceylanicum	650	NA	NA	GTP binding [GO:0005525]; phosphoenolpyruvate carboxykinase (GTP) activity [GO:0004613]; gluconeogenesis [GO:0006094]	GO:0005525; GO:0006094; GO:0004613	NA	NA	IPR018091;IPR013035;IPR008209;IPR008210;	NA	NA	NA	NA	NA	NA	NA	NA	NA	NA	NA	NA	PTHR11561;	PF00821;	NA	PS00505;	NA	NA
NO Significance	0.981476	0.98168	1	680	744.026	799	730.244	c12065_g1_i1	3225	913688642982	41.2403	597887557	85	0	A0A016W949	NA	NA	hypothetical protein Y032_0933g3103 [Ancylostoma ceylanicum]	EYC36111.1	unreviewed	Uncharacterized protein	Acey_s0933.g3103 Y032_0933g3103	Ancylostoma ceylanicum	650	NA	NA	GTP binding [GO:0005525]; phosphoenolpyruvate carboxykinase (GTP) activity [GO:0004613]; gluconeogenesis [GO:0006094]	GO:0005525; GO:0006094; GO:0004613	NA	NA	IPR018091;IPR013035;IPR008209;IPR008210;	NA	NA	NA	NA	NA	NA	NA	NA	NA	NA	NA	NA	PTHR11561;	PF00821;	NA	PS00505;	NA	NA
Glutamate dehydrogenase
Significance	Fold_change	P_value	Adj_Pvalue	F2_Read_Count	F2_FPKM	A1_Read_Count	A1_FPKM	Transcript_ID	Length_Transcript	# Total_A,# Total_C,# Total_G,#Total_T	GC%	NCBI Accession	% Identity	E-value	Uniprot Accession	Gene ID	Gene Symbol	Gene Description	Protein ID	Status	Protein names	Gene names	Organism	Length	EC number	Domain [CC]	Gene ontology (GO)	Gene ontology IDs	Protein families	Pathway	Cross-reference (InterPro)	Developmental stage	Temperature dependence	Tissue specificity	pH dependence	Cross-reference (KEGG)	Cross-reference (PDB)	Cross-reference (RefSeq)	Cross-reference (eggNOG)	Cross-reference (OrthoDB)	Cross-reference (BioCyc)	Cross-reference (BRENDA)	Cross-reference (UniPathway)	Cross-reference (PANTHER)	Cross-reference (Pfam)	Cross-reference (TIGRFAMs)	Cross-reference (PROSITE)	Cross-reference (TAIR)	Subcellular location [CC]
Upregulated in A1	Inf	0	0.000399753	0	0	579	529.175	c7864_g1_i1	3330	767783875905	49.7898	459464812	79	0	M4MGA3	NA	NA	NAD(+)-dependent glutamate dehydrogenase, partial [Scheffersomyces segobiensis]	AGG68777.1	unreviewed	NAD(+)-dependent glutamate dehydrogenase (Fragment)	GHD2	Scheffersomyces segobiensis	1055	NA	NA	glutamate dehydrogenase (NAD+) activity [GO:0004352]; glutamate catabolic process to 2-oxoglutarate [GO:0019551]	GO:0019551; GO:0004352	NA	NA	IPR006096;IPR016040;IPR028971;IPR016210;	NA	NA	NA	NA	NA	NA	NA	NA	NA	NA	NA	NA	NA	PF05088;PF00208;	NA	NA	NA	NA
NO Significance	1.29638	0.7941	1	125	136.769	194	177.306	c14297_g1_i8	1289	396205299389	39.1001	3881823	86	9e-172	Q23621	178130	gdh-1	Protein GDH-1	3881823	unreviewed	Glutamate dehydrogenase	gdh-1 CELE_ZK829.4 ZK829.4	Caenorhabditis elegans	536	NA	NA	oxidoreductase activity, acting on the CH-NH2 group of donors, NAD or NADP as acceptor [GO:0016639]; cellular amino acid metabolic process [GO:0006520]	GO:0006520; GO:0016639	Glu/Leu/Phe/Val dehydrogenases family	NA	IPR006095;IPR006096;IPR006097;IPR014362;IPR016040;	NA	NA	NA	NA	cel:CELE_ZK829.4;	NA	NP_502267.1;	COG0334;	EOG73NG50;	NA	NA	NA	NA	PF00208;PF02812;	NA	PS00074;	NA	NA
NO Significance	1.35481	0.7862	1	82	89.7207	133	121.555	c14297_g1_i4	1346	409213307417	38.633	3881823	81	4e-167	Q23621	178130	gdh-1	Protein GDH-1	3881823	unreviewed	Glutamate dehydrogenase	gdh-1 CELE_ZK829.4 ZK829.4	Caenorhabditis elegans	536	NA	NA	oxidoreductase activity, acting on the CH-NH2 group of donors, NAD or NADP as acceptor [GO:0016639]; cellular amino acid metabolic process [GO:0006520]	GO:0006520; GO:0016639	Glu/Leu/Phe/Val dehydrogenases family	NA	IPR006095;IPR006096;IPR006097;IPR014362;IPR016040;	NA	NA	NA	NA	cel:CELE_ZK829.4;	NA	NP_502267.1;	COG0334;	EOG73NG50;	NA	NA	NA	NA	PF00208;PF02812;	NA	PS00074;	NA	NA
NO Significance	0.871616	0.95695	1	23	25.1656	24	21.9347	c14297_g1_i3	366	107,58,85,116	39.071	3881823	99	3e-54	Q23621	178130	gdh-1	Protein GDH-1	3881823	unreviewed	Glutamate dehydrogenase	gdh-1 CELE_ZK829.4 ZK829.4	Caenorhabditis elegans	536	NA	NA	oxidoreductase activity, acting on the CH-NH2 group of donors, NAD or NADP as acceptor [GO:0016639]; cellular amino acid metabolic process [GO:0006520]	GO:0006520; GO:0016639	Glu/Leu/Phe/Val dehydrogenases family	NA	IPR006095;IPR006096;IPR006097;IPR014362;IPR016040;	NA	NA	NA	NA	cel:CELE_ZK829.4;	NA	NP_502267.1;	COG0334;	EOG73NG50;	NA	NA	NA	NA	PF00208;PF02812;	NA	PS00074;	NA	NA
NO Significance	1.08178	0.95879	1	61	66.7435	79	72.2018	c14297_g1_i2	1088	328174244342	38.4191	597864160	95	2e-130	A0A016UFE8	NA	NA	hypothetical protein Y032_0043g788 [Ancylostoma ceylanicum]	EYC13562.1	unreviewed	Glutamate dehydrogenase	Acey_s0043.g788 Y032_0043g788	Ancylostoma ceylanicum	538	NA	NA	oxidoreductase activity, acting on the CH-NH2 group of donors, NAD or NADP as acceptor [GO:0016639]; cellular amino acid metabolic process [GO:0006520]	GO:0006520; GO:0016639	Glu/Leu/Phe/Val dehydrogenases family	NA	IPR006095;IPR006096;IPR006097;IPR014362;IPR016040;	NA	NA	NA	NA	NA	NA	NA	NA	NA	NA	NA	NA	NA	PF00208;PF02812;	NA	PS00074;	NA	NA
Phosphoglycerate dehydrogenase
Significance	Fold_change	P_value	Adj_Pvalue	F2_Read_Count	F2_FPKM	A1_Read_Count	A1_FPKM	Transcript_ID	Length_Transcript	# Total_A,# Total_C,# Total_G,#Total_T	GC%	NCBI Accession	% Identity	E-value	Uniprot Accession	Gene ID	Gene Symbol	Gene Description	Protein ID	Status	Protein names	Gene names	Organism	Length	EC number	Domain [CC]	Gene ontology (GO)	Gene ontology IDs	Protein families	Pathway	Cross-reference (InterPro)	Developmental stage	Temperature dependence	Tissue specificity	pH dependence	Cross-reference (KEGG)	Cross-reference (PDB)	Cross-reference (RefSeq)	Cross-reference (eggNOG)	Cross-reference (OrthoDB)	Cross-reference (BioCyc)	Cross-reference (BRENDA)	Cross-reference (UniPathway)	Cross-reference (PANTHER)	Cross-reference (Pfam)	Cross-reference (TIGRFAMs)	Cross-reference (PROSITE)	Cross-reference (TAIR)	Subcellular location [CC]
Upregulated in A1	Inf	0.00017	0.0217205	0	0	260	237.626	c16754_g1_i1	1467	369328355415	46.5576	308449433	52	2e-110	E3NUG0	9817108	CRE_25031	hypothetical protein	308449433	unreviewed	Putative uncharacterized protein	CRE_25031	Caenorhabditis remanei (Caenorhabditis vulgaris)	336	NA	NA	NAD binding [GO:0051287]; phosphoglycerate dehydrogenase activity [GO:0004617]; L-serine biosynthetic process [GO:0006564]	GO:0006564; GO:0051287; GO:0004617	D-isomer specific 2-hydroxyacid dehydrogenase family	NA	IPR006139;IPR029752;IPR006140;IPR016040;IPR029015;	NA	NA	NA	NA	NA	NA	XP_003087961.1;	NA	NA	NA	NA	NA	PTHR10996:SF18;	PF00389;PF02826;	NA	PS00065;	NA	NA
NO Significance	0.939711	0.97518	1	48	52.5195	54	49.3531	c13677_g1_i7	285	83,62,61,79	43.1579	568297201	81	6e-10	W2TP76	NA	NA	putative phosphoglycerate dehydrogenase [Necator americanus]	ETN83494.1	unreviewed	Putative phosphoglycerate dehydrogenase	NECAME_01801	Necator americanus (Human hookworm)	476	NA	NA	NAD binding [GO:0051287]; oxidoreductase activity, acting on the CH-OH group of donors, NAD or NADP as acceptor [GO:0016616]	GO:0051287; GO:0016616	D-isomer specific 2-hydroxyacid dehydrogenase family	NA	IPR006139;IPR029753;IPR029752;IPR006140;IPR016040;	NA	NA	NA	NA	NA	NA	NA	NA	NA	NA	NA	NA	NA	PF00389;PF02826;	NA	PS00065;PS00671;	NA	NA
NO Significance	1.46035	0.68476	1	147	160.841	257	234.884	c13677_g1_i4	660	210101145204	37.2727	568297201	86	4e-68	W2TP76	NA	NA	putative phosphoglycerate dehydrogenase [Necator americanus]	ETN83494.1	unreviewed	Putative phosphoglycerate dehydrogenase	NECAME_01801	Necator americanus (Human hookworm)	476	NA	NA	NAD binding [GO:0051287]; oxidoreductase activity, acting on the CH-OH group of donors, NAD or NADP as acceptor [GO:0016616]	GO:0051287; GO:0016616	D-isomer specific 2-hydroxyacid dehydrogenase family	NA	IPR006139;IPR029753;IPR029752;IPR006140;IPR016040;	NA	NA	NA	NA	NA	NA	NA	NA	NA	NA	NA	NA	NA	PF00389;PF02826;	NA	PS00065;PS00671;	NA	NA
NO Significance	0.658077	0.58121	1	1348	1474.92	1062	970.612	c13677_g1_i3	897	250160178309	37.6812	568297201	68	5e-33	W2TP76	NA	NA	putative phosphoglycerate dehydrogenase [Necator americanus]	ETN83494.1	unreviewed	Putative phosphoglycerate dehydrogenase	NECAME_01801	Necator americanus (Human hookworm)	476	NA	NA	NAD binding [GO:0051287]; oxidoreductase activity, acting on the CH-OH group of donors, NAD or NADP as acceptor [GO:0016616]	GO:0051287; GO:0016616	D-isomer specific 2-hydroxyacid dehydrogenase family	NA	IPR006139;IPR029753;IPR029752;IPR006140;IPR016040;	NA	NA	NA	NA	NA	NA	NA	NA	NA	NA	NA	NA	NA	PF00389;PF02826;	NA	PS00065;PS00671;	NA	NA
NO Significance	0.50272	0.36749	1	1193	1305.33	718	656.214	c11905_g1_i9	4163	1398,775,663,1327	34.5424	510864488	82	2e-167	A0A0D6MCZ5	NA	NA	putative phosphoglycerate dehydrogenase [Ancylostoma ceylanicum]	EPB79772.1	unreviewed	Putative phosphoglycerate dehydrogenase	ANCCEY_01146	Ancylostoma ceylanicum	321	NA	NA	NAD binding [GO:0051287]; oxidoreductase activity, acting on the CH-OH group of donors, NAD or NADP as acceptor [GO:0016616]	GO:0051287; GO:0016616	D-isomer specific 2-hydroxyacid dehydrogenase family	NA	IPR006139;IPR029753;IPR029752;IPR006140;IPR016040;	NA	NA	NA	NA	NA	NA	NA	NA	NA	NA	NA	NA	NA	PF00389;PF02826;	NA	PS00065;PS00670;	NA	NA
NO Significance	0.461569	0.31529	1	1008	1102.91	557	509.068	c11905_g1_i8	4301	1456,802,681,1362	34.4804	510864488	83	8e-81	A0A0D6MCZ5	NA	NA	putative phosphoglycerate dehydrogenase [Ancylostoma ceylanicum]	EPB79772.1	unreviewed	Putative phosphoglycerate dehydrogenase	ANCCEY_01146	Ancylostoma ceylanicum	321	NA	NA	NAD binding [GO:0051287]; oxidoreductase activity, acting on the CH-OH group of donors, NAD or NADP as acceptor [GO:0016616]	GO:0051287; GO:0016616	D-isomer specific 2-hydroxyacid dehydrogenase family	NA	IPR006139;IPR029753;IPR029752;IPR006140;IPR016040;	NA	NA	NA	NA	NA	NA	NA	NA	NA	NA	NA	NA	NA	PF00389;PF02826;	NA	PS00065;PS00670;	NA	NA
NO Significance	0.462435	0.31345	1	1203	1316.27	666	608.689	c11905_g1_i5	4226	1423,784,670,1349	34.4061	510864488	77	3e-162	A0A0D6MCZ5	NA	NA	putative phosphoglycerate dehydrogenase [Ancylostoma ceylanicum]	EPB79772.1	unreviewed	Putative phosphoglycerate dehydrogenase	ANCCEY_01146	Ancylostoma ceylanicum	321	NA	NA	NAD binding [GO:0051287]; oxidoreductase activity, acting on the CH-OH group of donors, NAD or NADP as acceptor [GO:0016616]	GO:0051287; GO:0016616	D-isomer specific 2-hydroxyacid dehydrogenase family	NA	IPR006139;IPR029753;IPR029752;IPR006140;IPR016040;	NA	NA	NA	NA	NA	NA	NA	NA	NA	NA	NA	NA	NA	PF00389;PF02826;	NA	PS00065;PS00670;	NA	NA
NO Significance	0.336193	0.18748	1	564	617.104	227	207.466	c11905_g1_i4	2431	854468363746	34.1835	510864488	81	2e-77	A0A0D6MCZ5	NA	NA	putative phosphoglycerate dehydrogenase [Ancylostoma ceylanicum]	EPB79772.1	unreviewed	Putative phosphoglycerate dehydrogenase	ANCCEY_01146	Ancylostoma ceylanicum	321	NA	NA	NAD binding [GO:0051287]; oxidoreductase activity, acting on the CH-OH group of donors, NAD or NADP as acceptor [GO:0016616]	GO:0051287; GO:0016616	D-isomer specific 2-hydroxyacid dehydrogenase family	NA	IPR006139;IPR029753;IPR029752;IPR006140;IPR016040;	NA	NA	NA	NA	NA	NA	NA	NA	NA	NA	NA	NA	NA	PF00389;PF02826;	NA	PS00065;PS00670;	NA	NA
NO Significance	0.440518	0.28721	1	1041	1139.02	549	501.757	c11905_g1_i3	4458	1526,826,688,1418	33.9614	510864488	77	2e-130	A0A0D6MCZ5	NA	NA	putative phosphoglycerate dehydrogenase [Ancylostoma ceylanicum]	EPB79772.1	unreviewed	Putative phosphoglycerate dehydrogenase	ANCCEY_01146	Ancylostoma ceylanicum	321	NA	NA	NAD binding [GO:0051287]; oxidoreductase activity, acting on the CH-OH group of donors, NAD or NADP as acceptor [GO:0016616]	GO:0051287; GO:0016616	D-isomer specific 2-hydroxyacid dehydrogenase family	NA	IPR006139;IPR029753;IPR029752;IPR006140;IPR016040;	NA	NA	NA	NA	NA	NA	NA	NA	NA	NA	NA	NA	NA	PF00389;PF02826;	NA	PS00065;PS00670;	NA	NA
NO Significance	0.389281	0.25296	1	530	579.902	247	225.745	c11905_g1_i2	2357	817460352728	34.4506	510864488	81	5e-80	A0A0D6MCZ5	NA	NA	putative phosphoglycerate dehydrogenase [Ancylostoma ceylanicum]	EPB79772.1	unreviewed	Putative phosphoglycerate dehydrogenase	ANCCEY_01146	Ancylostoma ceylanicum	321	NA	NA	NAD binding [GO:0051287]; oxidoreductase activity, acting on the CH-OH group of donors, NAD or NADP as acceptor [GO:0016616]	GO:0051287; GO:0016616	D-isomer specific 2-hydroxyacid dehydrogenase family	NA	IPR006139;IPR029753;IPR029752;IPR006140;IPR016040;	NA	NA	NA	NA	NA	NA	NA	NA	NA	NA	NA	NA	NA	PF00389;PF02826;	NA	PS00065;PS00670;	NA	NA
NO Significance	0.502246	0.3679	1	1096	1199.19	659	602.291	c11905_g1_i12	4315	1461,803,675,1376	34.2526	510864488	83	6e-153	A0A0D6MCZ5	NA	NA	putative phosphoglycerate dehydrogenase [Ancylostoma ceylanicum]	EPB79772.1	unreviewed	Putative phosphoglycerate dehydrogenase	ANCCEY_01146	Ancylostoma ceylanicum	321	NA	NA	NAD binding [GO:0051287]; oxidoreductase activity, acting on the CH-OH group of donors, NAD or NADP as acceptor [GO:0016616]	GO:0051287; GO:0016616	D-isomer specific 2-hydroxyacid dehydrogenase family	NA	IPR006139;IPR029753;IPR029752;IPR006140;IPR016040;	NA	NA	NA	NA	NA	NA	NA	NA	NA	NA	NA	NA	NA	PF00389;PF02826;	NA	PS00065;PS00670;	NA	NA
NO Significance	0.407355	0.27063	1	568	621.48	277	253.163	c11905_g1_i11	3137	1088599462988	33.8221	510864488	81	7e-80	A0A0D6MCZ5	NA	NA	putative phosphoglycerate dehydrogenase [Ancylostoma ceylanicum]	EPB79772.1	unreviewed	Putative phosphoglycerate dehydrogenase	ANCCEY_01146	Ancylostoma ceylanicum	321	NA	NA	NAD binding [GO:0051287]; oxidoreductase activity, acting on the CH-OH group of donors, NAD or NADP as acceptor [GO:0016616]	GO:0051287; GO:0016616	D-isomer specific 2-hydroxyacid dehydrogenase family	NA	IPR006139;IPR029753;IPR029752;IPR006140;IPR016040;	NA	NA	NA	NA	NA	NA	NA	NA	NA	NA	NA	NA	NA	PF00389;PF02826;	NA	PS00065;PS00670;	NA	NA
NO Significance	0.468217	0.3221	1	1115	1219.98	625	571.217	c11905_g1_i10	4395	1501,817,681,1396	34.0842	510864488	84	3e-135	A0A0D6MCZ5	NA	NA	putative phosphoglycerate dehydrogenase [Ancylostoma ceylanicum]	EPB79772.1	unreviewed	Putative phosphoglycerate dehydrogenase	ANCCEY_01146	Ancylostoma ceylanicum	321	NA	NA	NAD binding [GO:0051287]; oxidoreductase activity, acting on the CH-OH group of donors, NAD or NADP as acceptor [GO:0016616]	GO:0051287; GO:0016616	D-isomer specific 2-hydroxyacid dehydrogenase family	NA	IPR006139;IPR029753;IPR029752;IPR006140;IPR016040;	NA	NA	NA	NA	NA	NA	NA	NA	NA	NA	NA	NA	NA	PF00389;PF02826;	NA	PS00065;PS00670;	NA	NA
Glycerol-3-phosphate dehydrogenase
Significance	Fold_change	P_value	Adj_Pvalue	F2_Read_Count	F2_FPKM	A1_Read_Count	A1_FPKM	Transcript_ID	Length_Transcript	# Total_A,# Total_C,# Total_G,#Total_T	GC%	NCBI Accession	% Identity	E-value	Uniprot Accession	Gene ID	Gene Symbol	Gene Description	Protein ID	Status	Protein names	Gene names	Organism	Length	EC number	Domain [CC]	Gene ontology (GO)	Gene ontology IDs	Protein families	Pathway	Cross-reference (InterPro)	Developmental stage	Temperature dependence	Tissue specificity	pH dependence	Cross-reference (KEGG)	Cross-reference (PDB)	Cross-reference (RefSeq)	Cross-reference (eggNOG)	Cross-reference (OrthoDB)	Cross-reference (BioCyc)	Cross-reference (BRENDA)	Cross-reference (UniPathway)	Cross-reference (PANTHER)	Cross-reference (Pfam)	Cross-reference (TIGRFAMs)	Cross-reference (PROSITE)	Cross-reference (TAIR)	Subcellular location [CC]
Upregulated in A1	Inf	0	2.29842040231854e-05	0	0	996	910.291	c2553_g1_i1	2023	529541467486	49.827	597869864	45	5e-152	A0A016UWV2	NA	NA	hypothetical protein Y032_0025g1266 [Ancylostoma ceylanicum]	EYC19247.1	unreviewed	Glycerol-3-phosphate dehydrogenase (EC 1.1.5.3)	Acey_s0025.g1266 Y032_0025g1266	Ancylostoma ceylanicum	635	1.1.5.3	NA	glycerol-3-phosphate dehydrogenase complex [GO:0009331]; sn-glycerol-3-phosphate:ubiquinone-8 oxidoreductase activity [GO:0052591]; glycerol-3-phosphate metabolic process [GO:0006072]	GO:0009331; GO:0006072; GO:0052591	FAD-dependent glycerol-3-phosphate dehydrogenase family	NA	IPR006076;IPR000447;	NA	NA	NA	NA	NA	NA	NA	NA	NA	NA	NA	NA	NA	PF01266;	NA	PS00977;PS00978;	NA	NA
Upregulated in A1	Inf	0	0.000393431	0	0	582	531.917	c8909_g1_i1	1150	273271303303	49.913	597873130	44	2e-96	A0A016V4Z2	NA	NA	hypothetical protein Y032_0017g3392 [Ancylostoma ceylanicum]	EYC22505.1	unreviewed	Glycerol-3-phosphate dehydrogenase [NAD(+)] (EC 1.1.1.8)	Acey_s0017.g3392 Y032_0017g3392	Ancylostoma ceylanicum	386	1.1.1.8	NA	glycerol-3-phosphate dehydrogenase complex [GO:0009331]; glycerol-3-phosphate dehydrogenase [NAD+] activity [GO:0004367]; NAD binding [GO:0051287]; carbohydrate metabolic process [GO:0005975]; glycerol-3-phosphate catabolic process [GO:0046168]	GO:0051287; GO:0005975; GO:0046168; GO:0004367; GO:0009331	NAD-dependent glycerol-3-phosphate dehydrogenase family	NA	IPR008927;IPR013328;IPR006168;IPR006109;IPR017751;IPR011128;IPR016040;	NA	NA	NA	NA	NA	NA	NA	NA	NA	NA	NA	NA	PTHR11728;	PF07479;PF01210;	TIGR03376;	PS00957;	NA	NA
Upregulated in A1	Inf	1e-05	0.00197703	0	0	430	392.997	c15826_g1_i1	1884	571331394588	38.482	669312747	66	0	A0A085MG62	NA	NA	hypothetical protein M513_02986 [Trichuris suis]	KFD56208.1	unreviewed	Uncharacterized protein	M513_02986	Trichuris suis (pig whipworm)	1424	NA	NA	glycerol-3-phosphate dehydrogenase complex [GO:0009331]; ATP binding [GO:0005524]; ATPase activity [GO:0016887]; glycerol-3-phosphate dehydrogenase [NAD+] activity [GO:0004367]; iron-sulfur cluster binding [GO:0051536]; NAD binding [GO:0051287]; tryptophan-tRNA ligase activity [GO:0004830]; carbohydrate metabolic process [GO:0005975]; glycerol-3-phosphate catabolic process [GO:0046168]; tryptopha…	GO:0005524; GO:0016887; GO:0051287; GO:0005975; GO:0046168; GO:0004367; GO:0009331; GO:0051536; GO:0004830; GO:0006436	NAD-dependent glycerol-3-phosphate dehydrogenase family; Class-I aminoacyl-tRNA synthetase family	NA	IPR001450;IPR017896;IPR017900;IPR008927;IPR013328;IPR001412;IPR002305;IPR003593;IPR003439;IPR017871;IPR013283;IPR006168;IPR006109;IPR017751;IPR011128;IPR016040;IPR027417;IPR007209;IPR014729;IPR002306;	NA	NA	NA	NA	NA	NA	NA	NA	NA	NA	NA	NA	PTHR19248;	PF00005;PF00037;PF07479;PF01210;PF04068;PF00579;	TIGR03376;TIGR00233;	PS00198;PS51379;PS00178;PS00211;PS50893;PS00957;	NA	NA
NO Significance	Inf	0.04763	0.9232	0	0	58	53.0089	c24445_g1_i1	1130	301300269260	50.354	308501879	47	2e-97	E3LS48	9825519	Cre-gpdh-2	CRE-GPDH-2 protein	308501879	unreviewed	Glycerol-3-phosphate dehydrogenase [NAD(+)] (EC 1.1.1.8)	Cre-gpdh-2 CRE_25246	Caenorhabditis remanei (Caenorhabditis vulgaris)	395	1.1.1.8	NA	glycerol-3-phosphate dehydrogenase complex [GO:0009331]; glycerol-3-phosphate dehydrogenase [NAD+] activity [GO:0004367]; NAD binding [GO:0051287]; carbohydrate metabolic process [GO:0005975]; glycerol-3-phosphate catabolic process [GO:0046168]	GO:0051287; GO:0005975; GO:0046168; GO:0004367; GO:0009331	NAD-dependent glycerol-3-phosphate dehydrogenase family	NA	IPR008927;IPR013328;IPR006168;IPR006109;IPR017751;IPR011128;IPR016040;	NA	NA	NA	NA	NA	NA	XP_003113124.1;	NA	NA	NA	NA	NA	PTHR11728;	PF07479;PF01210;	TIGR03376;	PS00957;	NA	NA
NO Significance	1.15309	0.87535	1	5462	5976.28	7540	6891.16	c14858_g1_i4	346	104,86,57,99	41.3295	154147441	93	1e-74	A7LPE5	176399	gpdh-2	Protein GPDH-2	154147441	unreviewed	Glycerol-3-phosphate dehydrogenase [NAD(+)] (EC 1.1.1.8)	gpdh-2 CELE_K11H3.1 K11H3.1	Caenorhabditis elegans	304	1.1.1.8	NA	glycerol-3-phosphate dehydrogenase complex [GO:0009331]; glycerol-3-phosphate dehydrogenase [NAD+] activity [GO:0004367]; NAD binding [GO:0051287]; carbohydrate metabolic process [GO:0005975]; glycerol-3-phosphate catabolic process [GO:0046168]; hyperosmotic response [GO:0006972]; intracellular accumulation of glycerol [GO:0006973]	GO:0051287; GO:0005975; GO:0046168; GO:0004367; GO:0009331; GO:0006972; GO:0006973	NAD-dependent glycerol-3-phosphate dehydrogenase family	NA	IPR008927;IPR013328;IPR006168;IPR006109;IPR017751;IPR011128;IPR016040;	NA	NA	NA	NA	cel:CELE_K11H3.1;	NA	NP_001122709.1;	NA	NA	NA	NA	NA	PTHR11728;	PF07479;PF01210;	TIGR03376;	PS00957;	NA	NA
NO Significance	3.40686	0.14526	1	1501	1642.33	6122	5595.18	c12899_g2_i1	1233	379204264386	37.9562	510857161	78	0	A0A016SUX9	NA	NA	FAD dependent oxidoreductase [Ancylostoma ceylanicum]	EPB72861.1	unreviewed	Glycerol-3-phosphate dehydrogenase (EC 1.1.5.3)	Acey_s0175.g499 ANCCEY_08035 Y032_0175g499	Ancylostoma ceylanicum	720	1.1.5.3	NA	glycerol-3-phosphate dehydrogenase complex [GO:0009331]; calcium ion binding [GO:0005509]; sn-glycerol-3-phosphate:ubiquinone-8 oxidoreductase activity [GO:0052591]; glycerol-3-phosphate metabolic process [GO:0006072]	GO:0005509; GO:0009331; GO:0006072; GO:0052591	FAD-dependent glycerol-3-phosphate dehydrogenase family	NA	IPR011992;IPR018247;IPR002048;IPR006076;IPR000447;	NA	NA	NA	NA	NA	NA	NA	NA	NA	NA	NA	NA	NA	PF01266;PF13499;	NA	PS00018;PS50222;PS00977;PS00978;	NA	NA
NO Significance	1.14356	0.86018	1	1111	1215.61	1521	1390.11	c12899_g1_i7	2454	770516492676	41.0758	510857161	88	4e-166	A0A016SUX9	NA	NA	FAD dependent oxidoreductase [Ancylostoma ceylanicum]	EPB72861.1	unreviewed	Glycerol-3-phosphate dehydrogenase (EC 1.1.5.3)	Acey_s0175.g499 ANCCEY_08035 Y032_0175g499	Ancylostoma ceylanicum	720	1.1.5.3	NA	glycerol-3-phosphate dehydrogenase complex [GO:0009331]; calcium ion binding [GO:0005509]; sn-glycerol-3-phosphate:ubiquinone-8 oxidoreductase activity [GO:0052591]; glycerol-3-phosphate metabolic process [GO:0006072]	GO:0005509; GO:0009331; GO:0006072; GO:0052591	FAD-dependent glycerol-3-phosphate dehydrogenase family	NA	IPR011992;IPR018247;IPR002048;IPR006076;IPR000447;	NA	NA	NA	NA	NA	NA	NA	NA	NA	NA	NA	NA	NA	PF01266;PF13499;	NA	PS00018;PS50222;PS00977;PS00978;	NA	NA
NO Significance	1.08467	0.9154	1	958	1048.2	1244	1136.95	c12899_g1_i6	2171	673460434604	41.1792	510857161	88	6e-143	A0A016SUX9	NA	NA	FAD dependent oxidoreductase [Ancylostoma ceylanicum]	EPB72861.1	unreviewed	Glycerol-3-phosphate dehydrogenase (EC 1.1.5.3)	Acey_s0175.g499 ANCCEY_08035 Y032_0175g499	Ancylostoma ceylanicum	720	1.1.5.3	NA	glycerol-3-phosphate dehydrogenase complex [GO:0009331]; calcium ion binding [GO:0005509]; sn-glycerol-3-phosphate:ubiquinone-8 oxidoreductase activity [GO:0052591]; glycerol-3-phosphate metabolic process [GO:0006072]	GO:0005509; GO:0009331; GO:0006072; GO:0052591	FAD-dependent glycerol-3-phosphate dehydrogenase family	NA	IPR011992;IPR018247;IPR002048;IPR006076;IPR000447;	NA	NA	NA	NA	NA	NA	NA	NA	NA	NA	NA	NA	NA	PF01266;PF13499;	NA	PS00018;PS50222;PS00977;PS00978;	NA	NA
NO Significance	1.19248	0.81727	1	1181	1292.2	1686	1540.91	c12899_g1_i4	2229	674477463615	42.1714	510857161	88	4e-167	A0A016SUX9	NA	NA	FAD dependent oxidoreductase [Ancylostoma ceylanicum]	EPB72861.1	unreviewed	Glycerol-3-phosphate dehydrogenase (EC 1.1.5.3)	Acey_s0175.g499 ANCCEY_08035 Y032_0175g499	Ancylostoma ceylanicum	720	1.1.5.3	NA	glycerol-3-phosphate dehydrogenase complex [GO:0009331]; calcium ion binding [GO:0005509]; sn-glycerol-3-phosphate:ubiquinone-8 oxidoreductase activity [GO:0052591]; glycerol-3-phosphate metabolic process [GO:0006072]	GO:0005509; GO:0009331; GO:0006072; GO:0052591	FAD-dependent glycerol-3-phosphate dehydrogenase family	NA	IPR011992;IPR018247;IPR002048;IPR006076;IPR000447;	NA	NA	NA	NA	NA	NA	NA	NA	NA	NA	NA	NA	NA	PF01266;PF13499;	NA	PS00018;PS50222;PS00977;PS00978;	NA	NA
NO Significance	1.13738	0.86586	1	1142	1249.53	1555	1421.19	c12899_g1_i3	2395	750504479662	41.0438	510857161	88	2e-166	A0A016SUX9	NA	NA	FAD dependent oxidoreductase [Ancylostoma ceylanicum]	EPB72861.1	unreviewed	Glycerol-3-phosphate dehydrogenase (EC 1.1.5.3)	Acey_s0175.g499 ANCCEY_08035 Y032_0175g499	Ancylostoma ceylanicum	720	1.1.5.3	NA	glycerol-3-phosphate dehydrogenase complex [GO:0009331]; calcium ion binding [GO:0005509]; sn-glycerol-3-phosphate:ubiquinone-8 oxidoreductase activity [GO:0052591]; glycerol-3-phosphate metabolic process [GO:0006072]	GO:0005509; GO:0009331; GO:0006072; GO:0052591	FAD-dependent glycerol-3-phosphate dehydrogenase family	NA	IPR011992;IPR018247;IPR002048;IPR006076;IPR000447;	NA	NA	NA	NA	NA	NA	NA	NA	NA	NA	NA	NA	NA	PF01266;PF13499;	NA	PS00018;PS50222;PS00977;PS00978;	NA	NA
NO Significance	1.01615	0.98432	1	933	1020.85	1135	1037.33	c12899_g1_i2	2223	684467445627	41.0256	510857161	87	6e-133	A0A016SUX9	NA	NA	FAD dependent oxidoreductase [Ancylostoma ceylanicum]	EPB72861.1	unreviewed	Glycerol-3-phosphate dehydrogenase (EC 1.1.5.3)	Acey_s0175.g499 ANCCEY_08035 Y032_0175g499	Ancylostoma ceylanicum	720	1.1.5.3	NA	glycerol-3-phosphate dehydrogenase complex [GO:0009331]; calcium ion binding [GO:0005509]; sn-glycerol-3-phosphate:ubiquinone-8 oxidoreductase activity [GO:0052591]; glycerol-3-phosphate metabolic process [GO:0006072]	GO:0005509; GO:0009331; GO:0006072; GO:0052591	FAD-dependent glycerol-3-phosphate dehydrogenase family	NA	IPR011992;IPR018247;IPR002048;IPR006076;IPR000447;	NA	NA	NA	NA	NA	NA	NA	NA	NA	NA	NA	NA	NA	PF01266;PF13499;	NA	PS00018;PS50222;PS00977;PS00978;	NA	NA
NO Significance	1.28199	0.74355	1	1021	1117.13	1567	1432.15	c12899_g1_i12	1906	583406391526	41.8153	510857161	88	1e-168	A0A016SUX9	NA	NA	FAD dependent oxidoreductase [Ancylostoma ceylanicum]	EPB72861.1	unreviewed	Glycerol-3-phosphate dehydrogenase (EC 1.1.5.3)	Acey_s0175.g499 ANCCEY_08035 Y032_0175g499	Ancylostoma ceylanicum	720	1.1.5.3	NA	glycerol-3-phosphate dehydrogenase complex [GO:0009331]; calcium ion binding [GO:0005509]; sn-glycerol-3-phosphate:ubiquinone-8 oxidoreductase activity [GO:0052591]; glycerol-3-phosphate metabolic process [GO:0006072]	GO:0005509; GO:0009331; GO:0006072; GO:0052591	FAD-dependent glycerol-3-phosphate dehydrogenase family	NA	IPR011992;IPR018247;IPR002048;IPR006076;IPR000447;	NA	NA	NA	NA	NA	NA	NA	NA	NA	NA	NA	NA	NA	PF01266;PF13499;	NA	PS00018;PS50222;PS00977;PS00978;	NA	NA
NO Significance	1.04963	0.94991	1	1099	1202.48	1381	1262.16	c12899_g1_i10	2447	761511490685	40.9072	510857161	87	3e-137	A0A016SUX9	NA	NA	FAD dependent oxidoreductase [Ancylostoma ceylanicum]	EPB72861.1	unreviewed	Glycerol-3-phosphate dehydrogenase (EC 1.1.5.3)	Acey_s0175.g499 ANCCEY_08035 Y032_0175g499	Ancylostoma ceylanicum	720	1.1.5.3	NA	glycerol-3-phosphate dehydrogenase complex [GO:0009331]; calcium ion binding [GO:0005509]; sn-glycerol-3-phosphate:ubiquinone-8 oxidoreductase activity [GO:0052591]; glycerol-3-phosphate metabolic process [GO:0006072]	GO:0005509; GO:0009331; GO:0006072; GO:0052591	FAD-dependent glycerol-3-phosphate dehydrogenase family	NA	IPR011992;IPR018247;IPR002048;IPR006076;IPR000447;	NA	NA	NA	NA	NA	NA	NA	NA	NA	NA	NA	NA	NA	PF01266;PF13499;	NA	PS00018;PS50222;PS00977;PS00978;	NA	NA

## Sheet: Mevalonate pathway
Diphosphomevalonate decarboxylase
Significance	Fold_change	P_value	Adj_Pvalue	F2_Read_Count	F2_FPKM	A1_Read_Count	A1_FPKM	Transcript_ID	Length_Transcript	# Total_A,# Total_C,# Total_G,#Total_T	GC%	NCBI Accession	% Identity	E-value	Uniprot Accession	Gene ID	Gene Symbol	Gene Description	Protein ID	Status	Protein names	Gene names	Organism	Length	EC number	Domain [CC]	Gene ontology (GO)	Gene ontology IDs	Protein families	Pathway	Cross-reference (InterPro)	Developmental stage	Temperature dependence	Tissue specificity	pH dependence	Cross-reference (KEGG)	Cross-reference (PDB)	Cross-reference (RefSeq)	Cross-reference (eggNOG)	Cross-reference (OrthoDB)	Cross-reference (BioCyc)	Cross-reference (BRENDA)	Cross-reference (UniPathway)	Cross-reference (PANTHER)	Cross-reference (Pfam)	Cross-reference (TIGRFAMs)	Cross-reference (PROSITE)	Cross-reference (TAIR)	Subcellular location [CC]
Upregulated in A1	Inf	0.00257	0.149908	0	0	149	136.178	c17025_g1_i1	1208	328286238356	43.3775	268532738	44	8e-66	A8XYB1	8573495	CBG20661	Hypothetical protein CBG20661	268532738	unreviewed	Protein CBG20661	CBG20661 CBG_20661	Caenorhabditis briggsae	372	NA	NA	cytosol [GO:0005829]; ATP binding [GO:0005524]; diphosphomevalonate decarboxylase activity [GO:0004163]; isopentenyl diphosphate biosynthetic process, mevalonate pathway [GO:0019287]	GO:0005524; GO:0005829; GO:0004163; GO:0019287	NA	NA	IPR013750;IPR006204;IPR005935;IPR029765;IPR020568;IPR014721;	NA	NA	NA	NA	cbr:CBG20661;	NA	XP_002631497.1;	COG3407;	EOG7K0ZCW;	NA	NA	NA	PTHR10977;	PF00288;	TIGR01240;	NA	NA	NA
NO Significance	1.05831	0.95222	1	6712	7343.97	8504	7772.21	c14779_g1_i6	6048	1613,1056,1209,2170	37.4504	568269332	60	9e-86	W2SM03	NA	NA	diphosphomevalonate decarboxylase [Necator americanus]	ETN70704.1	unreviewed	Diphosphomevalonate decarboxylase	NECAME_14603	Necator americanus (Human hookworm)	375	NA	NA	cytosol [GO:0005829]; ATP binding [GO:0005524]; diphosphomevalonate decarboxylase activity [GO:0004163]; isopentenyl diphosphate biosynthetic process, mevalonate pathway [GO:0019287]	GO:0005524; GO:0005829; GO:0004163; GO:0019287	NA	NA	IPR013750;IPR006204;IPR005935;IPR029765;IPR020568;IPR014721;	NA	NA	NA	NA	NA	NA	NA	NA	NA	NA	NA	NA	PTHR10977;	PF00288;	TIGR01240;	NA	NA	NA
Mevalonate kinase
Significance	Fold_change	P_value	Adj_Pvalue	F2_Read_Count	F2_FPKM	A1_Read_Count	A1_FPKM	Transcript_ID	Length_Transcript	# Total_A,# Total_C,# Total_G,#Total_T	GC%	NCBI Accession	% Identity	E-value	Uniprot Accession	Gene ID	Gene Symbol	Gene Description	Protein ID	Status	Protein names	Gene names	Organism	Length	EC number	Domain [CC]	Gene ontology (GO)	Gene ontology IDs	Protein families	Pathway	Cross-reference (InterPro)	Developmental stage	Temperature dependence	Tissue specificity	pH dependence	Cross-reference (KEGG)	Cross-reference (PDB)	Cross-reference (RefSeq)	Cross-reference (eggNOG)	Cross-reference (OrthoDB)	Cross-reference (BioCyc)	Cross-reference (BRENDA)	Cross-reference (UniPathway)	Cross-reference (PANTHER)	Cross-reference (Pfam)	Cross-reference (TIGRFAMs)	Cross-reference (PROSITE)	Cross-reference (TAIR)	Subcellular location [CC]
NO Significance	0.675901	0.6053	1	1221	1335.96	988	902.98	c14474_g1_i9	2650	885520476769	37.5849	568292628	94	2e-75	W2TEH0	NA	NA	mevalonate kinase [Necator americanus]	ETN79984.1	unreviewed	Mevalonate kinase	NECAME_02461	Necator americanus (Human hookworm)	505	NA	NA	cytoplasm [GO:0005737]; ATP binding [GO:0005524]; mevalonate kinase activity [GO:0004496]; isoprenoid biosynthetic process [GO:0008299]	GO:0005524; GO:0005737; GO:0008299; GO:0004496	GHMP kinase family	NA	IPR013750;IPR006204;IPR006205;IPR006206;IPR020568;IPR014721;	NA	NA	NA	NA	NA	NA	NA	NA	NA	NA	NA	NA	PTHR10457:SF4;	PF08544;PF00288;	NA	NA	NA	NA
NO Significance	0.730323	0.67836	1	1297	1419.12	1134	1036.42	c14474_g1_i8	2990	1014619589768	40.4013	308499256	86	1e-99	E3LWP3	9811131	Cre-mvk-1	CRE-MVK-1 protein	308499256	unreviewed	CRE-MVK-1 protein	Cre-mvk-1 CRE_02919	Caenorhabditis remanei (Caenorhabditis vulgaris)	685	NA	NA	cytoplasm [GO:0005737]; ATP binding [GO:0005524]; mevalonate kinase activity [GO:0004496]; isoprenoid biosynthetic process [GO:0008299]	GO:0005524; GO:0005737; GO:0008299; GO:0004496	GHMP kinase family	NA	IPR013750;IPR006204;IPR006205;IPR006206;IPR020568;IPR014721;	NA	NA	NA	NA	NA	NA	XP_003111814.1;	NA	NA	NA	NA	NA	PTHR10457:SF4;	PF08544;PF00288;	NA	NA	NA	NA
NO Significance	0.677481	0.6075	1	1175	1285.63	953	870.991	c14474_g1_i3	3078	1052634593799	39.8635	308499256	91	6e-96	E3LWP3	9811131	Cre-mvk-1	CRE-MVK-1 protein	308499256	unreviewed	CRE-MVK-1 protein	Cre-mvk-1 CRE_02919	Caenorhabditis remanei (Caenorhabditis vulgaris)	685	NA	NA	cytoplasm [GO:0005737]; ATP binding [GO:0005524]; mevalonate kinase activity [GO:0004496]; isoprenoid biosynthetic process [GO:0008299]	GO:0005524; GO:0005737; GO:0008299; GO:0004496	GHMP kinase family	NA	IPR013750;IPR006204;IPR006205;IPR006206;IPR020568;IPR014721;	NA	NA	NA	NA	NA	NA	XP_003111814.1;	NA	NA	NA	NA	NA	PTHR10457:SF4;	PF08544;PF00288;	NA	NA	NA	NA
NO Significance	0.686254	0.61938	1	1289	1410.37	1059	967.87	c14474_g1_i2	3243	1096679630838	40.3639	568292628	94	9e-75	W2TEH0	NA	NA	mevalonate kinase [Necator americanus]	ETN79984.1	unreviewed	Mevalonate kinase	NECAME_02461	Necator americanus (Human hookworm)	505	NA	NA	cytoplasm [GO:0005737]; ATP binding [GO:0005524]; mevalonate kinase activity [GO:0004496]; isoprenoid biosynthetic process [GO:0008299]	GO:0005524; GO:0005737; GO:0008299; GO:0004496	GHMP kinase family	NA	IPR013750;IPR006204;IPR006205;IPR006206;IPR020568;IPR014721;	NA	NA	NA	NA	NA	NA	NA	NA	NA	NA	NA	NA	PTHR10457:SF4;	PF08544;PF00288;	NA	NA	NA	NA
NO Significance	0.682777	0.61467	1	1287	1408.18	1052	961.472	c14474_g1_i17	2953	1014605572762	39.8578	597865671	92	1e-118	A0A016UKR8	NA	NA	hypothetical protein Y032_0038g3612 [Ancylostoma ceylanicum]	EYC15068.1	unreviewed	Uncharacterized protein	Acey_s0038.g3612 Y032_0038g3612	Ancylostoma ceylanicum	565	NA	NA	cytoplasm [GO:0005737]; ATP binding [GO:0005524]; mevalonate kinase activity [GO:0004496]; isoprenoid biosynthetic process [GO:0008299]	GO:0005524; GO:0005737; GO:0008299; GO:0004496	GHMP kinase family	NA	IPR013750;IPR006204;IPR006205;IPR006206;IPR020568;IPR014721;	NA	NA	NA	NA	NA	NA	NA	NA	NA	NA	NA	NA	PTHR10457:SF4;	PF08544;PF00288;	NA	NA	NA	NA
NO Significance	2.14144	0.3288	1	1162	1271.41	2979	2722.65	c14474_g1_i16	1078	330258238252	46.0111	597865672	86	0	A0A016UI98	NA	NA	hypothetical protein Y032_0038g3612 [Ancylostoma ceylanicum]	EYC15069.1	unreviewed	Uncharacterized protein	Acey_s0038.g3612 Y032_0038g3612	Ancylostoma ceylanicum	559	NA	NA	cytoplasm [GO:0005737]; ATP binding [GO:0005524]; mevalonate kinase activity [GO:0004496]; isoprenoid biosynthetic process [GO:0008299]	GO:0005524; GO:0005737; GO:0008299; GO:0004496	GHMP kinase family	NA	IPR013750;IPR006204;IPR006205;IPR006206;IPR020568;IPR014721;	NA	NA	NA	NA	NA	NA	NA	NA	NA	NA	NA	NA	PTHR10457:SF4;	PF08544;PF00288;	NA	NA	NA	NA
NO Significance	0.607816	0.51217	1	1164	1273.6	847	774.113	c14474_g1_i15	2832	961551503817	37.2175	597865667	95	2e-56	A0A016UI94	NA	NA	hypothetical protein Y032_0038g3612 [Ancylostoma ceylanicum]	EYC15064.1	unreviewed	Uncharacterized protein	Acey_s0038.g3612 Y032_0038g3612	Ancylostoma ceylanicum	125	NA	NA	cytoplasm [GO:0005737]; ATP binding [GO:0005524]; mevalonate kinase activity [GO:0004496]; isoprenoid biosynthetic process [GO:0008299]	GO:0005524; GO:0005737; GO:0008299; GO:0004496	NA	NA	IPR013750;IPR006205;	NA	NA	NA	NA	NA	NA	NA	NA	NA	NA	NA	NA	PTHR10457:SF4;	PF08544;	NA	NA	NA	NA
NO Significance	0.703158	0.64255	1	1397	1528.54	1176	1074.8	c14474_g1_i14	2865	976590568731	40.4188	597865670	92	3e-143	A0A016UJS5	NA	NA	hypothetical protein Y032_0038g3612 [Ancylostoma ceylanicum]	EYC15067.1	unreviewed	Uncharacterized protein	Acey_s0038.g3612 Y032_0038g3612	Ancylostoma ceylanicum	540	NA	NA	cytoplasm [GO:0005737]; ATP binding [GO:0005524]; mevalonate kinase activity [GO:0004496]; isoprenoid biosynthetic process [GO:0008299]	GO:0005524; GO:0005737; GO:0008299; GO:0004496	GHMP kinase family	NA	IPR013750;IPR006204;IPR006205;IPR006206;IPR020568;IPR014721;	NA	NA	NA	NA	NA	NA	NA	NA	NA	NA	NA	NA	PTHR10457:SF4;	PF08544;PF00288;	NA	NA	NA	NA
NO Significance	0.655351	0.57757	1	1374	1503.37	1078	985.235	c14474_g1_i13	3336	1130700641865	40.1978	568292628	94	1e-74	W2TEH0	NA	NA	mevalonate kinase [Necator americanus]	ETN79984.1	unreviewed	Mevalonate kinase	NECAME_02461	Necator americanus (Human hookworm)	505	NA	NA	cytoplasm [GO:0005737]; ATP binding [GO:0005524]; mevalonate kinase activity [GO:0004496]; isoprenoid biosynthetic process [GO:0008299]	GO:0005524; GO:0005737; GO:0008299; GO:0004496	GHMP kinase family	NA	IPR013750;IPR006204;IPR006205;IPR006206;IPR020568;IPR014721;	NA	NA	NA	NA	NA	NA	NA	NA	NA	NA	NA	NA	PTHR10457:SF4;	PF08544;PF00288;	NA	NA	NA	NA
NO Significance	0.838623	0.81846	1	1759	1924.62	1766	1614.03	c14474_g1_i10	1709	528368362451	42.715	597865670	93	0	A0A016UJS5	NA	NA	hypothetical protein Y032_0038g3612 [Ancylostoma ceylanicum]	EYC15067.1	unreviewed	Uncharacterized protein	Acey_s0038.g3612 Y032_0038g3612	Ancylostoma ceylanicum	540	NA	NA	cytoplasm [GO:0005737]; ATP binding [GO:0005524]; mevalonate kinase activity [GO:0004496]; isoprenoid biosynthetic process [GO:0008299]	GO:0005524; GO:0005737; GO:0008299; GO:0004496	GHMP kinase family	NA	IPR013750;IPR006204;IPR006205;IPR006206;IPR020568;IPR014721;	NA	NA	NA	NA	NA	NA	NA	NA	NA	NA	NA	NA	PTHR10457:SF4;	PF08544;PF00288;	NA	NA	NA	NA
HMG-CoA reductase
Significance	Fold_change	P_value	Adj_Pvalue	F2_Read_Count	F2_FPKM	A1_Read_Count	A1_FPKM	Transcript_ID	Length_Transcript	# Total_A,# Total_C,# Total_G,#Total_T	GC%	NCBI Accession	% Identity	E-value	Uniprot Accession	Gene ID	Gene Symbol	Gene Description	Protein ID	Status	Protein names	Gene names	Organism	Length	EC number	Domain [CC]	Gene ontology (GO)	Gene ontology IDs	Protein families	Pathway	Cross-reference (InterPro)	Developmental stage	Temperature dependence	Tissue specificity	pH dependence	Cross-reference (KEGG)	Cross-reference (PDB)	Cross-reference (RefSeq)	Cross-reference (eggNOG)	Cross-reference (OrthoDB)	Cross-reference (BioCyc)	Cross-reference (BRENDA)	Cross-reference (UniPathway)	Cross-reference (PANTHER)	Cross-reference (Pfam)	Cross-reference (TIGRFAMs)	Cross-reference (PROSITE)	Cross-reference (TAIR)	Subcellular location [CC]
Upregulated in A1	Inf	0.00257	0.149908	0	0	149	136.178	c6735_g1_i1	2384	572517593702	46.5604	597897529	52	1e-113	A0A016X252	NA	NA	hypothetical protein Y032_0423g1206 [Ancylostoma ceylanicum]	EYC45572.1	unreviewed	3-hydroxy-3-methylglutaryl coenzyme A reductase (HMG-CoA reductase) (EC 1.1.1.34)	Acey_s0423.g1206 Y032_0423g1206	Ancylostoma ceylanicum	553	1.1.1.34	NA	endoplasmic reticulum membrane [GO:0005789]; integral component of membrane [GO:0016021]; hydroxymethylglutaryl-CoA reductase (NADPH) activity [GO:0004420]; NADP binding [GO:0050661]; coenzyme A metabolic process [GO:0015936]; isoprenoid biosynthetic process [GO:0008299]	GO:0050661; GO:0015936; GO:0005789; GO:0004420; GO:0016021; GO:0008299	HMG-CoA reductase family	PATHWAY: Metabolic intermediate biosynthesis; (R)-mevalonate biosynthesis; (R)-mevalonate from acetyl-CoA: step 3/3. {ECO:0000256|RuleBase:RU361219}.	IPR002202;IPR023074;IPR023076;IPR004554;IPR023282;IPR009023;IPR009029;	NA	NA	NA	NA	NA	NA	NA	NA	NA	NA	NA	NA	PTHR10572;	PF00368;	TIGR00533;	PS00066;PS00318;PS50065;	NA	SUBCELLULAR LOCATION: Endoplasmic reticulum membrane {ECO:0000256|RuleBase:RU361219}; Multi-pass membrane protein {ECO:0000256|RuleBase:RU361219}.
NO Significance	0.987443	0.99097	1	280	306.364	331	302.516	c12729_g1_i8	2187	679502377629	40.192	597897529	72	0	A0A016X252	NA	NA	hypothetical protein Y032_0423g1206 [Ancylostoma ceylanicum]	EYC45572.1	unreviewed	3-hydroxy-3-methylglutaryl coenzyme A reductase (HMG-CoA reductase) (EC 1.1.1.34)	Acey_s0423.g1206 Y032_0423g1206	Ancylostoma ceylanicum	553	1.1.1.34	NA	endoplasmic reticulum membrane [GO:0005789]; integral component of membrane [GO:0016021]; hydroxymethylglutaryl-CoA reductase (NADPH) activity [GO:0004420]; NADP binding [GO:0050661]; coenzyme A metabolic process [GO:0015936]; isoprenoid biosynthetic process [GO:0008299]	GO:0050661; GO:0015936; GO:0005789; GO:0004420; GO:0016021; GO:0008299	HMG-CoA reductase family	PATHWAY: Metabolic intermediate biosynthesis; (R)-mevalonate biosynthesis; (R)-mevalonate from acetyl-CoA: step 3/3. {ECO:0000256|RuleBase:RU361219}.	IPR002202;IPR023074;IPR023076;IPR004554;IPR023282;IPR009023;IPR009029;	NA	NA	NA	NA	NA	NA	NA	NA	NA	NA	NA	NA	PTHR10572;	PF00368;	TIGR00533;	PS00066;PS00318;PS50065;	NA	SUBCELLULAR LOCATION: Endoplasmic reticulum membrane {ECO:0000256|RuleBase:RU361219}; Multi-pass membrane protein {ECO:0000256|RuleBase:RU361219}.
NO Significance	0.754464	0.74747	1	279	305.269	252	230.315	c12729_g1_i7	3105	1032616500957	35.942	510855852	75	1e-56	A0A0D6LVJ8	NA	NA	Hydroxymethylglutaryl-coenzyme A reductase [Ancylostoma ceylanicum]	EPB71662.1	unreviewed	Hydroxymethylglutaryl-coenzyme A reductase	ANCCEY_09237	Ancylostoma ceylanicum	464	NA	NA	coenzyme binding [GO:0050662]; hydroxymethylglutaryl-CoA reductase (NADPH) activity [GO:0004420]; coenzyme A metabolic process [GO:0015936]	GO:0015936; GO:0050662; GO:0004420	HMG-CoA reductase family	NA	IPR002202;IPR023074;IPR023076;IPR023282;IPR009023;IPR009029;	NA	NA	NA	NA	NA	NA	NA	NA	NA	NA	NA	NA	PTHR10572;	PF00368;	NA	PS00066;PS00318;PS50065;	NA	NA
NO Significance	0.90516	0.91001	1	275	300.893	298	272.356	c12729_g1_i5	2327	742520388677	39.0202	597897529	69	2e-147	A0A016X252	NA	NA	hypothetical protein Y032_0423g1206 [Ancylostoma ceylanicum]	EYC45572.1	unreviewed	3-hydroxy-3-methylglutaryl coenzyme A reductase (HMG-CoA reductase) (EC 1.1.1.34)	Acey_s0423.g1206 Y032_0423g1206	Ancylostoma ceylanicum	553	1.1.1.34	NA	endoplasmic reticulum membrane [GO:0005789]; integral component of membrane [GO:0016021]; hydroxymethylglutaryl-CoA reductase (NADPH) activity [GO:0004420]; NADP binding [GO:0050661]; coenzyme A metabolic process [GO:0015936]; isoprenoid biosynthetic process [GO:0008299]	GO:0050661; GO:0015936; GO:0005789; GO:0004420; GO:0016021; GO:0008299	HMG-CoA reductase family	PATHWAY: Metabolic intermediate biosynthesis; (R)-mevalonate biosynthesis; (R)-mevalonate from acetyl-CoA: step 3/3. {ECO:0000256|RuleBase:RU361219}.	IPR002202;IPR023074;IPR023076;IPR004554;IPR023282;IPR009023;IPR009029;	NA	NA	NA	NA	NA	NA	NA	NA	NA	NA	NA	NA	PTHR10572;	PF00368;	TIGR00533;	PS00066;PS00318;PS50065;	NA	SUBCELLULAR LOCATION: Endoplasmic reticulum membrane {ECO:0000256|RuleBase:RU361219}; Multi-pass membrane protein {ECO:0000256|RuleBase:RU361219}.
NO Significance	1.1838	0.83134	1	453	495.652	642	586.754	c12729_g1_i4	4034	1276,859,665,1234	37.7789	597897529	67	0	A0A016X252	NA	NA	hypothetical protein Y032_0423g1206 [Ancylostoma ceylanicum]	EYC45572.1	unreviewed	3-hydroxy-3-methylglutaryl coenzyme A reductase (HMG-CoA reductase) (EC 1.1.1.34)	Acey_s0423.g1206 Y032_0423g1206	Ancylostoma ceylanicum	553	1.1.1.34	NA	endoplasmic reticulum membrane [GO:0005789]; integral component of membrane [GO:0016021]; hydroxymethylglutaryl-CoA reductase (NADPH) activity [GO:0004420]; NADP binding [GO:0050661]; coenzyme A metabolic process [GO:0015936]; isoprenoid biosynthetic process [GO:0008299]	GO:0050661; GO:0015936; GO:0005789; GO:0004420; GO:0016021; GO:0008299	HMG-CoA reductase family	PATHWAY: Metabolic intermediate biosynthesis; (R)-mevalonate biosynthesis; (R)-mevalonate from acetyl-CoA: step 3/3. {ECO:0000256|RuleBase:RU361219}.	IPR002202;IPR023074;IPR023076;IPR004554;IPR023282;IPR009023;IPR009029;	NA	NA	NA	NA	NA	NA	NA	NA	NA	NA	NA	NA	PTHR10572;	PF00368;	TIGR00533;	PS00066;PS00318;PS50065;	NA	SUBCELLULAR LOCATION: Endoplasmic reticulum membrane {ECO:0000256|RuleBase:RU361219}; Multi-pass membrane protein {ECO:0000256|RuleBase:RU361219}.
NO Significance	0.795694	0.8011	1	232	253.844	221	201.982	c12729_g1_i3	3059	1016597488958	35.4691	510855852	75	1e-56	A0A0D6LVJ8	NA	NA	Hydroxymethylglutaryl-coenzyme A reductase [Ancylostoma ceylanicum]	EPB71662.1	unreviewed	Hydroxymethylglutaryl-coenzyme A reductase	ANCCEY_09237	Ancylostoma ceylanicum	464	NA	NA	coenzyme binding [GO:0050662]; hydroxymethylglutaryl-CoA reductase (NADPH) activity [GO:0004420]; coenzyme A metabolic process [GO:0015936]	GO:0015936; GO:0050662; GO:0004420	HMG-CoA reductase family	NA	IPR002202;IPR023074;IPR023076;IPR023282;IPR009023;IPR009029;	NA	NA	NA	NA	NA	NA	NA	NA	NA	NA	NA	NA	PTHR10572;	PF00368;	NA	PS00066;PS00318;PS50065;	NA	NA
NO Significance	1.04797	0.95736	1	326	356.695	409	373.804	c12729_g1_i2	3253	1003710571969	39.379	597897529	66	0	A0A016X252	NA	NA	hypothetical protein Y032_0423g1206 [Ancylostoma ceylanicum]	EYC45572.1	unreviewed	3-hydroxy-3-methylglutaryl coenzyme A reductase (HMG-CoA reductase) (EC 1.1.1.34)	Acey_s0423.g1206 Y032_0423g1206	Ancylostoma ceylanicum	553	1.1.1.34	NA	endoplasmic reticulum membrane [GO:0005789]; integral component of membrane [GO:0016021]; hydroxymethylglutaryl-CoA reductase (NADPH) activity [GO:0004420]; NADP binding [GO:0050661]; coenzyme A metabolic process [GO:0015936]; isoprenoid biosynthetic process [GO:0008299]	GO:0050661; GO:0015936; GO:0005789; GO:0004420; GO:0016021; GO:0008299	HMG-CoA reductase family	PATHWAY: Metabolic intermediate biosynthesis; (R)-mevalonate biosynthesis; (R)-mevalonate from acetyl-CoA: step 3/3. {ECO:0000256|RuleBase:RU361219}.	IPR002202;IPR023074;IPR023076;IPR004554;IPR023282;IPR009023;IPR009029;	NA	NA	NA	NA	NA	NA	NA	NA	NA	NA	NA	NA	PTHR10572;	PF00368;	TIGR00533;	PS00066;PS00318;PS50065;	NA	SUBCELLULAR LOCATION: Endoplasmic reticulum membrane {ECO:0000256|RuleBase:RU361219}; Multi-pass membrane protein {ECO:0000256|RuleBase:RU361219}.
NO Significance	0.908805	0.90858	1	375	410.308	408	372.89	c12729_g1_i12	3636	1134,780,608,1114	38.1738	597897529	65	0	A0A016X252	NA	NA	hypothetical protein Y032_0423g1206 [Ancylostoma ceylanicum]	EYC45572.1	unreviewed	3-hydroxy-3-methylglutaryl coenzyme A reductase (HMG-CoA reductase) (EC 1.1.1.34)	Acey_s0423.g1206 Y032_0423g1206	Ancylostoma ceylanicum	553	1.1.1.34	NA	endoplasmic reticulum membrane [GO:0005789]; integral component of membrane [GO:0016021]; hydroxymethylglutaryl-CoA reductase (NADPH) activity [GO:0004420]; NADP binding [GO:0050661]; coenzyme A metabolic process [GO:0015936]; isoprenoid biosynthetic process [GO:0008299]	GO:0050661; GO:0015936; GO:0005789; GO:0004420; GO:0016021; GO:0008299	HMG-CoA reductase family	PATHWAY: Metabolic intermediate biosynthesis; (R)-mevalonate biosynthesis; (R)-mevalonate from acetyl-CoA: step 3/3. {ECO:0000256|RuleBase:RU361219}.	IPR002202;IPR023074;IPR023076;IPR004554;IPR023282;IPR009023;IPR009029;	NA	NA	NA	NA	NA	NA	NA	NA	NA	NA	NA	NA	PTHR10572;	PF00368;	TIGR00533;	PS00066;PS00318;PS50065;	NA	SUBCELLULAR LOCATION: Endoplasmic reticulum membrane {ECO:0000256|RuleBase:RU361219}; Multi-pass membrane protein {ECO:0000256|RuleBase:RU361219}.
NO Significance	1.2772	0.79549	1	155	169.594	237	216.605	c12729_g1_i11	1391	411334264382	42.9907	597897529	74	0	A0A016X252	NA	NA	hypothetical protein Y032_0423g1206 [Ancylostoma ceylanicum]	EYC45572.1	unreviewed	3-hydroxy-3-methylglutaryl coenzyme A reductase (HMG-CoA reductase) (EC 1.1.1.34)	Acey_s0423.g1206 Y032_0423g1206	Ancylostoma ceylanicum	553	1.1.1.34	NA	endoplasmic reticulum membrane [GO:0005789]; integral component of membrane [GO:0016021]; hydroxymethylglutaryl-CoA reductase (NADPH) activity [GO:0004420]; NADP binding [GO:0050661]; coenzyme A metabolic process [GO:0015936]; isoprenoid biosynthetic process [GO:0008299]	GO:0050661; GO:0015936; GO:0005789; GO:0004420; GO:0016021; GO:0008299	HMG-CoA reductase family	PATHWAY: Metabolic intermediate biosynthesis; (R)-mevalonate biosynthesis; (R)-mevalonate from acetyl-CoA: step 3/3. {ECO:0000256|RuleBase:RU361219}.	IPR002202;IPR023074;IPR023076;IPR004554;IPR023282;IPR009023;IPR009029;	NA	NA	NA	NA	NA	NA	NA	NA	NA	NA	NA	NA	PTHR10572;	PF00368;	TIGR00533;	PS00066;PS00318;PS50065;	NA	SUBCELLULAR LOCATION: Endoplasmic reticulum membrane {ECO:0000256|RuleBase:RU361219}; Multi-pass membrane protein {ECO:0000256|RuleBase:RU361219}.
NO Significance	0.788894	0.78017	1	324	354.506	306	279.668	c12729_g1_i10	2282	726515386655	39.4829	597897529	76	0	A0A016X252	NA	NA	hypothetical protein Y032_0423g1206 [Ancylostoma ceylanicum]	EYC45572.1	unreviewed	3-hydroxy-3-methylglutaryl coenzyme A reductase (HMG-CoA reductase) (EC 1.1.1.34)	Acey_s0423.g1206 Y032_0423g1206	Ancylostoma ceylanicum	553	1.1.1.34	NA	endoplasmic reticulum membrane [GO:0005789]; integral component of membrane [GO:0016021]; hydroxymethylglutaryl-CoA reductase (NADPH) activity [GO:0004420]; NADP binding [GO:0050661]; coenzyme A metabolic process [GO:0015936]; isoprenoid biosynthetic process [GO:0008299]	GO:0050661; GO:0015936; GO:0005789; GO:0004420; GO:0016021; GO:0008299	HMG-CoA reductase family	PATHWAY: Metabolic intermediate biosynthesis; (R)-mevalonate biosynthesis; (R)-mevalonate from acetyl-CoA: step 3/3. {ECO:0000256|RuleBase:RU361219}.	IPR002202;IPR023074;IPR023076;IPR004554;IPR023282;IPR009023;IPR009029;	NA	NA	NA	NA	NA	NA	NA	NA	NA	NA	NA	NA	PTHR10572;	PF00368;	TIGR00533;	PS00066;PS00318;PS50065;	NA	SUBCELLULAR LOCATION: Endoplasmic reticulum membrane {ECO:0000256|RuleBase:RU361219}; Multi-pass membrane protein {ECO:0000256|RuleBase:RU361219}.
Phosphomevalonate kinase
Significance	Fold_change	P_value	Adj_Pvalue	F2_Read_Count	F2_FPKM	A1_Read_Count	A1_FPKM	Transcript_ID	Length_Transcript	# Total_A,# Total_C,# Total_G,#Total_T	GC%	NCBI Accession	% Identity	E-value	Uniprot Accession	Gene ID	Gene Symbol	Gene Description	Protein ID	Status	Protein names	Gene names	Organism	Length	EC number	Domain [CC]	Gene ontology (GO)	Gene ontology IDs	Protein families	Pathway	Cross-reference (InterPro)	Developmental stage	Temperature dependence	Tissue specificity	pH dependence	Cross-reference (KEGG)	Cross-reference (PDB)	Cross-reference (RefSeq)	Cross-reference (eggNOG)	Cross-reference (OrthoDB)	Cross-reference (BioCyc)	Cross-reference (BRENDA)	Cross-reference (UniPathway)	Cross-reference (PANTHER)	Cross-reference (Pfam)	Cross-reference (TIGRFAMs)	Cross-reference (PROSITE)	Cross-reference (TAIR)	Subcellular location [CC]
NO Significance	0.699307	0.63752	1	1425	1559.17	1193	1090.34	c10329_g1_i3	2187	794357344692	32.053	28315978	44	1e-34	Q86NH2	179508	F32D8.13	Protein F32D8.13	28315978	unreviewed	F32D8.13, isoform a	CELE_F32D8.13 F32D8.13	Caenorhabditis elegans	187	NA	NA	cytoplasm [GO:0005737]; phosphomevalonate kinase activity [GO:0004631]; cholesterol biosynthetic process [GO:0006695]	GO:0006695; GO:0005737; GO:0004631	NA	NA	IPR027417;IPR005919;	NA	NA	NA	NA	cel:CELE_F32D8.13;	NA	NP_001256277.1;	NOG71763;	EOG7Z95NC;	NA	NA	NA	PTHR13101;	PF04275;	NA	NA	NA	NA
NO Significance	0.647748	0.57148	1	1924	2105.15	1492	1363.61	c10329_g1_i2	2095	758345329663	32.1718	597832316	51	4e-41	A0A016RUR2	NA	NA	hypothetical protein Y032_0368g65 [Ancylostoma ceylanicum]	EYB82043.1	unreviewed	Uncharacterized protein	Acey_s0368.g65 Y032_0368g65	Ancylostoma ceylanicum	150	NA	NA	cytoplasm [GO:0005737]; phosphomevalonate kinase activity [GO:0004631]; cholesterol biosynthetic process [GO:0006695]	GO:0006695; GO:0005737; GO:0004631	NA	NA	IPR027417;IPR005919;	NA	NA	NA	NA	NA	NA	NA	NA	NA	NA	NA	NA	PTHR13101;	PF04275;	NA	NA	NA	NA
NO Significance	0.656674	0.59945	1	3250	3556	2555	2335.13	c10329_g1_i1	2007	718332320637	32.4863	28315978	45	3e-50	Q86NH2	179508	F32D8.13	Protein F32D8.13	28315978	unreviewed	F32D8.13, isoform a	CELE_F32D8.13 F32D8.13	Caenorhabditis elegans	187	NA	NA	cytoplasm [GO:0005737]; phosphomevalonate kinase activity [GO:0004631]; cholesterol biosynthetic process [GO:0006695]	GO:0006695; GO:0005737; GO:0004631	NA	NA	IPR027417;IPR005919;	NA	NA	NA	NA	cel:CELE_F32D8.13;	NA	NP_001256277.1;	NOG71763;	EOG7Z95NC;	NA	NA	NA	PTHR13101;	PF04275;	NA	NA	NA	NA
NO Significance	Inf	0.03131	0.735083	0	0	70	63.9763	c15185_g1_i1	1333	368340299326	47.937	150951271	51	2e-133	A3GGL6	4851415	ERG8	Phosphomevalonate kinase	150951271	unreviewed	Phosphomevalonate kinase (EC 2.7.4.2)	ERG8 PICST_52257	Scheffersomyces stipitis (strain ATCC 58785 / CBS 6054 / NBRC 10063 / NRRL Y-11545) (Yeast) (Pichia stipitis)	452	2.7.4.2	NA	ATP binding [GO:0005524]; phosphomevalonate kinase activity [GO:0004631]	GO:0005524; GO:0004631	GHMP kinase family	NA	IPR013750;IPR006204;IPR016005;IPR020568;IPR014721;	NA	NA	NA	NA	pic:PICST_52257;	NA	XP_001387567.2;	NA	EOG7FZ099;	NA	NA	NA	NA	PF08544;PF00288;	NA	NA	NA	NA
Squalene synthase
Significance	Fold_change	P_value	Adj_Pvalue	F2_Read_Count	F2_FPKM	A1_Read_Count	A1_FPKM	Transcript_ID	Length_Transcript	# Total_A,# Total_C,# Total_G,#Total_T	GC%	NCBI Accession	% Identity	E-value	Uniprot Accession	Gene ID	Gene Symbol	Gene Description	Protein ID	Status	Protein names	Gene names	Organism	Length	EC number	Domain [CC]	Gene ontology (GO)	Gene ontology IDs	Protein families	Pathway	Cross-reference (InterPro)	Developmental stage	Temperature dependence	Tissue specificity	pH dependence	Cross-reference (KEGG)	Cross-reference (PDB)	Cross-reference (RefSeq)	Cross-reference (eggNOG)	Cross-reference (OrthoDB)	Cross-reference (BioCyc)	Cross-reference (BRENDA)	Cross-reference (UniPathway)	Cross-reference (PANTHER)	Cross-reference (Pfam)	Cross-reference (TIGRFAMs)	Cross-reference (PROSITE)	Cross-reference (TAIR)	Subcellular location [CC]
Upregulated in A1	Inf	0.00217	0.133551	0	0	155	141.662	c16167_g1_i1	1435	422331299383	43.9024	126135220	69	0	A3LTQ5	4838447	ERG9	farnesyl-diphosphate farnesyltransferase	126135220	unreviewed	Farnesyl-diphosphate farnesyltransferase (EC 2.5.1.21)	ERG9 PICST_83429	Scheffersomyces stipitis (strain ATCC 58785 / CBS 6054 / NBRC 10063 / NRRL Y-11545) (Yeast) (Pichia stipitis)	448	2.5.1.21	NA	integral component of membrane [GO:0016021]; farnesyl-diphosphate farnesyltransferase activity [GO:0004310]; squalene synthase activity [GO:0051996]; lipid biosynthetic process [GO:0008610]	GO:0004310; GO:0016021; GO:0008610; GO:0051996	NA	NA	IPR008949;IPR002060;IPR006449;IPR019845;	NA	NA	NA	NA	pic:PICST_83429;	NA	XP_001384134.1;	NA	EOG7GJ6P5;	NA	NA	NA	NA	PF00494;	TIGR01559;	PS01045;	NA	NA

## Sheet: GAPDH
glyceraldehyde-3-phosphate dehydrogenase
Significance	Fold_change	P_value	Adj_Pvalue	F2_Read_Count	F2_FPKM	A1_Read_Count	A1_FPKM	Transcript_ID	Length_Transcript	# Total_A,# Total_C,# Total_G,#Total_T	GC%	NCBI Accession	% Identity	E-value	Uniprot Accession	Gene ID	Gene Symbol	Gene Description	Protein ID	Status	Protein names	Gene names	Organism	Length	EC number	Domain [CC]	Gene ontology (GO)	Gene ontology IDs	Protein families	Pathway	Cross-reference (InterPro)	Developmental stage	Temperature dependence	Tissue specificity	pH dependence	Cross-reference (KEGG)	Cross-reference (PDB)	Cross-reference (RefSeq)	Cross-reference (eggNOG)	Cross-reference (OrthoDB)	Cross-reference (BioCyc)	Cross-reference (BRENDA)	Cross-reference (UniPathway)	Cross-reference (PANTHER)	Cross-reference (Pfam)	Cross-reference (TIGRFAMs)	Cross-reference (PROSITE)	Cross-reference (TAIR)	Subcellular location [CC]
Upregulated in A1	Inf	0	7.13749677374123e-07	0	0	2514	2297.66	c635_g1_i1	1293	296320301376	48.0278	308510959	71	9e-147	E3LCP3	9824716	Cre-gpd-3	CRE-GPD-3 protein	308510959	unreviewed	Glyceraldehyde-3-phosphate dehydrogenase (EC 1.2.1.12)	Cre-gpd-3 CRE_00433	Caenorhabditis remanei (Caenorhabditis vulgaris)	341	1.2.1.12	NA	glyceraldehyde-3-phosphate dehydrogenase (NAD+) (phosphorylating) activity [GO:0004365]; NAD binding [GO:0051287]; NADP binding [GO:0050661]; glucose metabolic process [GO:0006006]; glycolytic process [GO:0006096]	GO:0051287; GO:0050661; GO:0006006; GO:0004365; GO:0006096	Glyceraldehyde-3-phosphate dehydrogenase family	PATHWAY: Carbohydrate degradation; glycolysis; pyruvate from D-glyceraldehyde 3-phosphate: step 1/5. {ECO:0000256|RuleBase:RU361160}.	IPR020831;IPR020830;IPR020829;IPR020828;IPR006424;IPR016040;	NA	NA	NA	NA	NA	NA	XP_003117662.1;	NA	NA	NA	NA	NA	PTHR10836;	PF02800;PF00044;	TIGR01534;	PS00071;	NA	NA
Downregulated in A1	0	0.0044	0.21824	103	112.698	0	0	c9561_g1_i1	945	259162212312	39.5767	510862973	63	5e-139	A0A0D6M2H4	NA	NA	glyceraldehyde-3-phosphate dehydrogenase, type I [Ancylostoma ceylanicum]	EPB78304.1	unreviewed	Glyceraldehyde-3-phosphate dehydrogenase (EC 1.2.1.12)	ANCCEY_02606	Ancylostoma ceylanicum	341	1.2.1.12	NA	glyceraldehyde-3-phosphate dehydrogenase (NAD+) (phosphorylating) activity [GO:0004365]; NAD binding [GO:0051287]; NADP binding [GO:0050661]; glucose metabolic process [GO:0006006]; glycolytic process [GO:0006096]	GO:0051287; GO:0050661; GO:0006006; GO:0004365; GO:0006096	Glyceraldehyde-3-phosphate dehydrogenase family	PATHWAY: Carbohydrate degradation; glycolysis; pyruvate from D-glyceraldehyde 3-phosphate: step 1/5. {ECO:0000256|RuleBase:RU361160}.	IPR020831;IPR020830;IPR020829;IPR020828;IPR006424;IPR016040;	NA	NA	NA	NA	NA	NA	NA	NA	NA	NA	NA	NA	PTHR10836;	PF02800;PF00044;	TIGR01534;	PS00071;	NA	NA
Downregulated in A1	0	0.00206	0.129153	123	134.581	0	0	c9397_g1_i1	1266	336306304320	48.1833	393908416	48	2e-81	J0DYC8	NA	NA	glyceraldehyde-3-phosphate dehydrogenase [Loa loa]	EJD75047.1	unreviewed	Glyceraldehyde-3-phosphate dehydrogenase (EC 1.2.1.12)	LOAG_17731	Loa loa (Eye worm) (Filaria loa)	339	1.2.1.12	NA	glyceraldehyde-3-phosphate dehydrogenase (NAD+) (phosphorylating) activity [GO:0004365]; NAD binding [GO:0051287]; NADP binding [GO:0050661]; glucose metabolic process [GO:0006006]; glycolytic process [GO:0006096]	GO:0051287; GO:0050661; GO:0006006; GO:0004365; GO:0006096	Glyceraldehyde-3-phosphate dehydrogenase family	PATHWAY: Carbohydrate degradation; glycolysis; pyruvate from D-glyceraldehyde 3-phosphate: step 1/5. {ECO:0000256|RuleBase:RU361160}.	IPR020831;IPR020830;IPR020829;IPR020828;IPR006424;IPR016040;	NA	NA	NA	NA	NA	NA	NA	NA	NA	NA	NA	NA	PTHR10836;	PF02800;PF00044;	TIGR01534;	PS00071;	NA	NA
Downregulated in A1	0	0.00092	0.0733651	147	160.841	0	0	c9022_g1_i1	1154	285261259349	45.0607	308510959	68	5e-145	E3LCP3	9824716	Cre-gpd-3	CRE-GPD-3 protein	308510959	unreviewed	Glyceraldehyde-3-phosphate dehydrogenase (EC 1.2.1.12)	Cre-gpd-3 CRE_00433	Caenorhabditis remanei (Caenorhabditis vulgaris)	341	1.2.1.12	NA	glyceraldehyde-3-phosphate dehydrogenase (NAD+) (phosphorylating) activity [GO:0004365]; NAD binding [GO:0051287]; NADP binding [GO:0050661]; glucose metabolic process [GO:0006006]; glycolytic process [GO:0006096]	GO:0051287; GO:0050661; GO:0006006; GO:0004365; GO:0006096	Glyceraldehyde-3-phosphate dehydrogenase family	PATHWAY: Carbohydrate degradation; glycolysis; pyruvate from D-glyceraldehyde 3-phosphate: step 1/5. {ECO:0000256|RuleBase:RU361160}.	IPR020831;IPR020830;IPR020829;IPR020828;IPR006424;IPR016040;	NA	NA	NA	NA	NA	NA	XP_003117662.1;	NA	NA	NA	NA	NA	PTHR10836;	PF02800;PF00044;	TIGR01534;	PS00071;	NA	NA
Downregulated in A1	0	0.00011	0.0158477	219	239.62	0	0	c7481_g1_i1	1301	416275289321	43.3513	393908416	58	3e-116	J0DYC8	NA	NA	glyceraldehyde-3-phosphate dehydrogenase [Loa loa]	EJD75047.1	unreviewed	Glyceraldehyde-3-phosphate dehydrogenase (EC 1.2.1.12)	LOAG_17731	Loa loa (Eye worm) (Filaria loa)	339	1.2.1.12	NA	glyceraldehyde-3-phosphate dehydrogenase (NAD+) (phosphorylating) activity [GO:0004365]; NAD binding [GO:0051287]; NADP binding [GO:0050661]; glucose metabolic process [GO:0006006]; glycolytic process [GO:0006096]	GO:0051287; GO:0050661; GO:0006006; GO:0004365; GO:0006096	Glyceraldehyde-3-phosphate dehydrogenase family	PATHWAY: Carbohydrate degradation; glycolysis; pyruvate from D-glyceraldehyde 3-phosphate: step 1/5. {ECO:0000256|RuleBase:RU361160}.	IPR020831;IPR020830;IPR020829;IPR020828;IPR006424;IPR016040;	NA	NA	NA	NA	NA	NA	NA	NA	NA	NA	NA	NA	PTHR10836;	PF02800;PF00044;	TIGR01534;	PS00071;	NA	NA
NO Significance	1.59796	0.78523	1	23	25.1656	44	40.2137	c29728_g1_i1	826	182232241171	57.2639	393908417	81	1e-61	J0XHR1	NA	NA	glyceraldehyde-3-phosphate dehydrogenase, variant [Loa loa]	EJD75048.1	unreviewed	Glyceraldehyde-3-phosphate dehydrogenase (EC 1.2.1.12)	LOAG_17731	Loa loa (Eye worm) (Filaria loa)	294	1.2.1.12	NA	glyceraldehyde-3-phosphate dehydrogenase (NAD+) (phosphorylating) activity [GO:0004365]; NAD binding [GO:0051287]; NADP binding [GO:0050661]; glucose metabolic process [GO:0006006]; glycolytic process [GO:0006096]	GO:0051287; GO:0050661; GO:0006006; GO:0004365; GO:0006096	Glyceraldehyde-3-phosphate dehydrogenase family	PATHWAY: Carbohydrate degradation; glycolysis; pyruvate from D-glyceraldehyde 3-phosphate: step 1/5. {ECO:0000256|RuleBase:RU361160}.	IPR020831;IPR020830;IPR020829;IPR020828;IPR006424;IPR016040;	NA	NA	NA	NA	NA	NA	NA	NA	NA	NA	NA	NA	PTHR10836;	PF02800;PF00044;	TIGR01534;	PS00071;	NA	NA
NO Significance	0.61951	0.56258	1	4258	4658.91	3158	2886.24	c12475_g1_i2	2540	782538514706	41.4173	568294101	84	0	W2TGU3	NA	NA	glyceraldehyde-3-phosphate dehydrogenase, type I [Necator americanus]	ETN81063.1	unreviewed	Glyceraldehyde-3-phosphate dehydrogenase (EC 1.2.1.12)	NECAME_08765	Necator americanus (Human hookworm)	361	1.2.1.12	NA	glyceraldehyde-3-phosphate dehydrogenase (NAD+) (phosphorylating) activity [GO:0004365]; NAD binding [GO:0051287]; NADP binding [GO:0050661]; glucose metabolic process [GO:0006006]; glycolytic process [GO:0006096]	GO:0051287; GO:0050661; GO:0006006; GO:0004365; GO:0006096	Glyceraldehyde-3-phosphate dehydrogenase family	PATHWAY: Carbohydrate degradation; glycolysis; pyruvate from D-glyceraldehyde 3-phosphate: step 1/5. {ECO:0000256|RuleBase:RU361160}.	IPR020831;IPR020830;IPR020829;IPR020828;IPR006424;IPR016040;	NA	NA	NA	NA	NA	NA	NA	NA	NA	NA	NA	NA	PTHR10836;	PF02800;PF00044;	TIGR01534;	PS00071;	NA	NA

## Sheet: Amino-acid metabolism
Saccharopine pathway
Aspartate-semialdehyde dehydrogenase
Significance	Fold_change	P_value	Adj_Pvalue	F2_Read_Count	F2_FPKM	A1_Read_Count	A1_FPKM	Transcript_ID	Length_Transcript	# Total_A,# Total_C,# Total_G,#Total_T	GC%	NCBI Accession	% Identity	E-value	Uniprot Accession	Gene ID	Gene Symbol	Gene Description	Protein ID	Status	Protein names	Gene names	Organism	Length	EC number	Domain [CC]	Gene ontology (GO)	Gene ontology IDs	Protein families	Pathway	Cross-reference (InterPro)	Developmental stage	Temperature dependence	Tissue specificity	pH dependence	Cross-reference (KEGG)	Cross-reference (PDB)	Cross-reference (RefSeq)	Cross-reference (eggNOG)	Cross-reference (OrthoDB)	Cross-reference (BioCyc)	Cross-reference (BRENDA)	Cross-reference (UniPathway)	Cross-reference (PANTHER)	Cross-reference (Pfam)	Cross-reference (TIGRFAMs)	Cross-reference (PROSITE)	Cross-reference (TAIR)	Subcellular location [CC]
Upregulated in A1	Inf	0.00063	0.0565742	0	0	203	185.531	c22977_g1_i1	1047	295267224261	46.8959	50420841	83	0	Q6BS59	2901778	DEHA2D11396g	DEHA2D11396p	50420841	unreviewed	Aspartate-semialdehyde dehydrogenase (EC 1.2.1.11)	DEHA2D11396g	Debaryomyces hansenii (strain ATCC 36239 / CBS 767 / JCM 1990 / NBRC 0083 / IGC 2968) (Yeast) (Torulaspora hansenii)	365	1.2.1.11	NA	cytoplasm [GO:0005737]; aspartate-semialdehyde dehydrogenase activity [GO:0004073]; N-acetyl-gamma-glutamyl-phosphate reductase activity [GO:0003942]; NAD binding [GO:0051287]; NADP binding [GO:0050661]; aspartate metabolic process [GO:0006531]; isoleucine biosynthetic process [GO:0009097]; lysine biosynthetic process via diaminopimelate [GO:0009089]; methionine biosynthetic process [GO:0009086];…	GO:0003942; GO:0051287; GO:0050661; GO:0006531; GO:0004073; GO:0005737; GO:0009097; GO:0009089; GO:0009086; GO:0009088	Aspartate-semialdehyde dehydrogenase family	PATHWAY: Amino-acid biosynthesis; L-lysine biosynthesis via DAP pathway; (S)-tetrahydrodipicolinate from L-aspartate: step 2/4. {ECO:0000256|RuleBase:RU004502}.; PATHWAY: Amino-acid biosynthesis; L-methionine biosynthesis via de novo pathway; L-homoserine from L-aspartate: step 2/3. {ECO:0000256|RuleBase:RU004502}.; PATHWAY: Amino-acid biosynthesis; L-threonine biosynthesis; L-threonine from L-as…	IPR000319;IPR005676;IPR012080;IPR016040;IPR000534;IPR012280;	NA	NA	NA	NA	dha:DEHA2D11396g;	NA	XP_458961.1;	NA	EOG7XDBRM;	NA	NA	NA	NA	PF01118;PF02774;	TIGR00978;	PS01103;	NA	NA
Homoaconitate hydratase
Significance	Fold_change	P_value	Adj_Pvalue	F2_Read_Count	F2_FPKM	A1_Read_Count	A1_FPKM	Transcript_ID	Length_Transcript	# Total_A,# Total_C,# Total_G,#Total_T	GC%	NCBI Accession	% Identity	E-value	Uniprot Accession	Gene ID	Gene Symbol	Gene Description	Protein ID	Status	Protein names	Gene names	Organism	Length	EC number	Domain [CC]	Gene ontology (GO)	Gene ontology IDs	Protein families	Pathway	Cross-reference (InterPro)	Developmental stage	Temperature dependence	Tissue specificity	pH dependence	Cross-reference (KEGG)	Cross-reference (PDB)	Cross-reference (RefSeq)	Cross-reference (eggNOG)	Cross-reference (OrthoDB)	Cross-reference (BioCyc)	Cross-reference (BRENDA)	Cross-reference (UniPathway)	Cross-reference (PANTHER)	Cross-reference (Pfam)	Cross-reference (TIGRFAMs)	Cross-reference (PROSITE)	Cross-reference (TAIR)	Subcellular location [CC]
NO Significance	Inf	0.06138	1	0	0	51	46.6113	c7920_g2_i1	691	173145192181	48.7699	459366676	80	3e-115	M3JSZ4	NA	NA	Homoaconitase, mitochondrial, partial [Candida maltosa Xu316]	EMG45950.1	unreviewed	Homoaconitase, mitochondrial (EC 4.2.1.36) (Homoaconitate hydratase) (Fragment)	G210_3825	Candida maltosa (strain Xu316) (Yeast)	676	4.2.1.36	NA	mitochondrion [GO:0005739]; 4 iron, 4 sulfur cluster binding [GO:0051539]; homoaconitate hydratase activity [GO:0004409]; metal ion binding [GO:0046872]; lysine biosynthetic process via aminoadipic acid [GO:0019878]	GO:0051539; GO:0004409; GO:0019878; GO:0046872; GO:0005739	Aconitase/IPM isomerase family	PATHWAY: Amino-acid biosynthesis; L-lysine biosynthesis via AAA pathway; L-alpha-aminoadipate from 2-oxoglutarate: step 3/5. {ECO:0000256|RuleBase:RU362038}.	IPR015931;IPR015937;IPR001030;IPR015928;IPR015932;IPR018136;IPR000573;IPR004418;	NA	NA	NA	NA	NA	NA	NA	NA	NA	NA	NA	NA	PTHR11670;PTHR11670:SF8;	PF00330;PF00694;	TIGR00139;	PS00450;PS01244;	NA	SUBCELLULAR LOCATION: Mitochondrion {ECO:0000256|RuleBase:RU362038}.
Saccharopine dehydrogenase
Significance	Fold_change	P_value	Adj_Pvalue	F2_Read_Count	F2_FPKM	A1_Read_Count	A1_FPKM	Transcript_ID	Length_Transcript	# Total_A,# Total_C,# Total_G,#Total_T	GC%	NCBI Accession	% Identity	E-value	Uniprot Accession	Gene ID	Gene Symbol	Gene Description	Protein ID	Status	Protein names	Gene names	Organism	Length	EC number	Domain [CC]	Gene ontology (GO)	Gene ontology IDs	Protein families	Pathway	Cross-reference (InterPro)	Developmental stage	Temperature dependence	Tissue specificity	pH dependence	Cross-reference (KEGG)	Cross-reference (PDB)	Cross-reference (RefSeq)	Cross-reference (eggNOG)	Cross-reference (OrthoDB)	Cross-reference (BioCyc)	Cross-reference (BRENDA)	Cross-reference (UniPathway)	Cross-reference (PANTHER)	Cross-reference (Pfam)	Cross-reference (TIGRFAMs)	Cross-reference (PROSITE)	Cross-reference (TAIR)	Subcellular location [CC]
Upregulated in A1	Inf	0.00456	0.223708	0	0	130	118.813	c15106_g1_i1	1105	278253277297	47.9638	50418933	86	0	Q6BUY2	2900255	DEHA2C07018g	DEHA2C07018p	50418933	unreviewed	Saccharopine dehydrogenase [NAD(+), L-lysine-forming] (SDH) (EC 1.5.1.7) (Lysine--2-oxoglutarate reductase)	DEHA2C07018g	Debaryomyces hansenii (strain ATCC 36239 / CBS 767 / JCM 1990 / NBRC 0083 / IGC 2968) (Yeast) (Torulaspora hansenii)	370	1.5.1.7	NA	saccharopine dehydrogenase (NAD+, L-lysine-forming) activity [GO:0004754]; lysine biosynthetic process via aminoadipic acid [GO:0019878]	GO:0019878; GO:0004754	AlaDH/PNT family	PATHWAY: Amino-acid biosynthesis; L-lysine biosynthesis via AAA pathway; L-lysine from L-alpha-aminoadipate (fungal route): step 3/3. {ECO:0000256|PIRNR:PIRNR018250}.	IPR007886;IPR007698;IPR027281;	NA	NA	NA	NA	dha:DEHA2C07018g;	NA	XP_457987.1;	NA	EOG74R21N;	NA	NA	NA	NA	PF01262;PF05222;	NA	NA	NA	NA
NO Significance	1.1562	0.84983	1	708	774.662	980	895.668	c12665_g1_i4	3675	1303,755,527,1090	34.8844	568295056	82	2e-169	W2TL94	NA	NA	saccharopine dehydrogenase [Necator americanus]	ETN81777.1	unreviewed	Saccharopine dehydrogenase	NECAME_02067	Necator americanus (Human hookworm)	946	NA	NA	oxidoreductase activity [GO:0016491]	GO:0016491	NA	NA	IPR007886;IPR007698;IPR016040;IPR005097;	NA	NA	NA	NA	NA	NA	NA	NA	NA	NA	NA	NA	NA	PF01262;PF05222;PF03435;	NA	NA	NA	NA
NO Significance	1.11335	0.88893	1	727	795.451	969	885.615	c12665_g1_i2	3772	1334,775,535,1128	34.7296	568295056	82	4e-169	W2TL94	NA	NA	saccharopine dehydrogenase [Necator americanus]	ETN81777.1	unreviewed	Saccharopine dehydrogenase	NECAME_02067	Necator americanus (Human hookworm)	946	NA	NA	oxidoreductase activity [GO:0016491]	GO:0016491	NA	NA	IPR007886;IPR007698;IPR016040;IPR005097;	NA	NA	NA	NA	NA	NA	NA	NA	NA	NA	NA	NA	NA	PF01262;PF05222;PF03435;	NA	NA	NA	NA
pyrroline-5-carboxylate synthetase
Significance	Fold_change	P_value	Adj_Pvalue	F2_Read_Count	F2_FPKM	A1_Read_Count	A1_FPKM	Transcript_ID	Length_Transcript	# Total_A,# Total_C,# Total_G,#Total_T	GC%	NCBI Accession	% Identity	E-value	Uniprot Accession	Gene ID	Gene Symbol	Gene Description	Protein ID	Status	Protein names	Gene names	Organism	Length	EC number	Domain [CC]	Gene ontology (GO)	Gene ontology IDs	Protein families	Pathway	Cross-reference (InterPro)	Developmental stage	Temperature dependence	Tissue specificity	pH dependence	Cross-reference (KEGG)	Cross-reference (PDB)	Cross-reference (RefSeq)	Cross-reference (eggNOG)	Cross-reference (OrthoDB)	Cross-reference (BioCyc)	Cross-reference (BRENDA)	Cross-reference (UniPathway)	Cross-reference (PANTHER)	Cross-reference (Pfam)	Cross-reference (TIGRFAMs)	Cross-reference (PROSITE)	Cross-reference (TAIR)	Subcellular location [CC]
NO Significance	0.398408	0.29142	1	369	403.743	176	160.855	c10677_g1_i1	3029	963561626879	39.1879	568267313	92	0	W2SHD3	NA	NA	delta l-pyrroline-5-carboxylate synthetase, partial [Necator americanus]	ETN68963.1	unreviewed	Delta l-pyrroline-5-carboxylate synthetase (Fragment)	NECAME_01073	Necator americanus (Human hookworm)	741	NA	NA	cytoplasm [GO:0005737]; glutamate 5-kinase activity [GO:0004349]; glutamate-5-semialdehyde dehydrogenase activity [GO:0004350]; proline biosynthetic process [GO:0006561]	GO:0005737; GO:0004349; GO:0004350; GO:0006561	NA	NA	IPR016161;IPR016163;IPR016162;IPR015590;IPR001048;IPR020593;IPR001057;IPR005715;IPR019797;IPR000965;IPR005766;	NA	NA	NA	NA	NA	NA	NA	NA	NA	NA	NA	NA	NA	PF00696;PF00171;	TIGR01092;TIGR00407;TIGR01027;	PS00902;PS01223;	NA	NA
pyrroline-5-carboxylate reductase
Significance	Fold_change	P_value	Adj_Pvalue	F2_Read_Count	F2_FPKM	A1_Read_Count	A1_FPKM	Transcript_ID	Length_Transcript	# Total_A,# Total_C,# Total_G,#Total_T	GC%	NCBI Accession	% Identity	E-value	Uniprot Accession	Gene ID	Gene Symbol	Gene Description	Protein ID	Status	Protein names	Gene names	Organism	Length	EC number	Domain [CC]	Gene ontology (GO)	Gene ontology IDs	Protein families	Pathway	Cross-reference (InterPro)	Developmental stage	Temperature dependence	Tissue specificity	pH dependence	Cross-reference (KEGG)	Cross-reference (PDB)	Cross-reference (RefSeq)	Cross-reference (eggNOG)	Cross-reference (OrthoDB)	Cross-reference (BioCyc)	Cross-reference (BRENDA)	Cross-reference (UniPathway)	Cross-reference (PANTHER)	Cross-reference (Pfam)	Cross-reference (TIGRFAMs)	Cross-reference (PROSITE)	Cross-reference (TAIR)	Subcellular location [CC]
Upregulated in A1	Inf	0.00624	0.277165	0	0	120	109.674	c31455_g1_i1	854	236217184217	46.9555	597875119	49	2e-17	A0A016VAN6	NA	NA	hypothetical protein Y032_0013g1930 [Ancylostoma ceylanicum]	EYC24490.1	unreviewed	Uncharacterized protein	Acey_s0013.g1930 Y032_0013g1930	Ancylostoma ceylanicum	87	NA	NA	pyrroline-5-carboxylate reductase activity [GO:0004735]; proline biosynthetic process [GO:0006561]	GO:0006561; GO:0004735	NA	NA	IPR008927;IPR029036;IPR000304;	NA	NA	NA	NA	NA	NA	NA	NA	NA	NA	NA	NA	PTHR11645;	PF14748;	NA	PS00521;	NA	NA
Shikimate pathway
DAHP synthase
Significance	Fold_change	P_value	Adj_Pvalue	F2_Read_Count	F2_FPKM	A1_Read_Count	A1_FPKM	Transcript_ID	Length_Transcript	# Total_A,# Total_C,# Total_G,#Total_T	GC%	NCBI Accession	% Identity	E-value	Uniprot Accession	Gene ID	Gene Symbol	Gene Description	Protein ID	Status	Protein names	Gene names	Organism	Length	EC number	Domain [CC]	Gene ontology (GO)	Gene ontology IDs	Protein families	Pathway	Cross-reference (InterPro)	Developmental stage	Temperature dependence	Tissue specificity	pH dependence	Cross-reference (KEGG)	Cross-reference (PDB)	Cross-reference (RefSeq)	Cross-reference (eggNOG)	Cross-reference (OrthoDB)	Cross-reference (BioCyc)	Cross-reference (BRENDA)	Cross-reference (UniPathway)	Cross-reference (PANTHER)	Cross-reference (Pfam)	Cross-reference (TIGRFAMs)	Cross-reference (PROSITE)	Cross-reference (TAIR)	Subcellular location [CC]
Upregulated in A1	Inf	0.00015	0.0202329	0	0	264	241.282	c7935_g1_i1	1226	334228326338	45.1876	575510623	83	0	G3AZ49	NA	NA	2-dehydro-3-deoxy phosphoheptonate aldolase [Candida tenuis ATCC 10573]	XP_006684582.1	unreviewed	Phospho-2-dehydro-3-deoxyheptonate aldolase (EC 2.5.1.54) (3-deoxy-D-arabino-heptulosonate 7-phosphate synthase) (DAHP synthase) (Phospho-2-keto-3-deoxyheptonate aldolase)	CANTEDRAFT_112875	Candida tenuis (strain ATCC 10573 / BCRC 21748 / CBS 615 / JCM 9827 / NBRC 10315 / NRRL Y-1498 / VKM Y-70) (Yeast)	371	2.5.1.54	NA	3-deoxy-7-phosphoheptulonate synthase activity [GO:0003849]; aromatic amino acid family biosynthetic process [GO:0009073]; chorismate biosynthetic process [GO:0009423]	GO:0003849; GO:0009073; GO:0009423	Class-I DAHP synthase family	PATHWAY: Metabolic intermediate biosynthesis; chorismate biosynthesis; chorismate from D-erythrose 4-phosphate and phosphoenolpyruvate: step 1/7. {ECO:0000256|PIRNR:PIRNR001361}.	IPR013785;IPR006218;IPR006219;	NA	NA	NA	NA	cten:CANTEDRAFT_112875;	NA	XP_006684582.1;	NA	EOG76DV30;	NA	NA	NA	PTHR21225;	PF00793;	TIGR00034;	NA	NA	NA
Upregulated in A1	Inf	0.00326	0.176929	0	0	141	128.867	c3932_g2_i1	783	203167201212	46.9987	126274185	87	1e-163	A3GG00	4851199	ARO4	3-deoxy-D-arabino-heptulosonate 7-phosphate (DAHP) synthase isoenzyme	126274185	unreviewed	Phospho-2-dehydro-3-deoxyheptonate aldolase (EC 2.5.1.54) (3-deoxy-D-arabino-heptulosonate 7-phosphate synthase) (DAHP synthase) (Phospho-2-keto-3-deoxyheptonate aldolase)	ARO4 PICST_80434	Scheffersomyces stipitis (strain ATCC 58785 / CBS 6054 / NBRC 10063 / NRRL Y-11545) (Yeast) (Pichia stipitis)	365	2.5.1.54	NA	3-deoxy-7-phosphoheptulonate synthase activity [GO:0003849]; aromatic amino acid family biosynthetic process [GO:0009073]; chorismate biosynthetic process [GO:0009423]	GO:0003849; GO:0009073; GO:0009423	Class-I DAHP synthase family	PATHWAY: Metabolic intermediate biosynthesis; chorismate biosynthesis; chorismate from D-erythrose 4-phosphate and phosphoenolpyruvate: step 1/7. {ECO:0000256|PIRNR:PIRNR001361}.	IPR013785;IPR006218;IPR006219;	NA	NA	NA	NA	pic:PICST_80434;	NA	XP_001387456.1;	NA	EOG76DV30;	NA	NA	NA	PTHR21225;	PF00793;	TIGR00034;	NA	NA	NA
Pentafunctional AROM polypeptide
Significance	Fold_change	P_value	Adj_Pvalue	F2_Read_Count	F2_FPKM	A1_Read_Count	A1_FPKM	Transcript_ID	Length_Transcript	# Total_A,# Total_C,# Total_G,#Total_T	GC%	NCBI Accession	% Identity	E-value	Uniprot Accession	Gene ID	Gene Symbol	Gene Description	Protein ID	Status	Protein names	Gene names	Organism	Length	EC number	Domain [CC]	Gene ontology (GO)	Gene ontology IDs	Protein families	Pathway	Cross-reference (InterPro)	Developmental stage	Temperature dependence	Tissue specificity	pH dependence	Cross-reference (KEGG)	Cross-reference (PDB)	Cross-reference (RefSeq)	Cross-reference (eggNOG)	Cross-reference (OrthoDB)	Cross-reference (BioCyc)	Cross-reference (BRENDA)	Cross-reference (UniPathway)	Cross-reference (PANTHER)	Cross-reference (Pfam)	Cross-reference (TIGRFAMs)	Cross-reference (PROSITE)	Cross-reference (TAIR)	Subcellular location [CC]
NO Significance	Inf	0.02249	0.609568	0	0	80	73.1158	c7165_g2_i1	1091	277233277304	46.7461	150864974	62	5e-121	A3LSZ2	4838646	PICST_89141	hypothetical protein	150864974	reviewed	Pentafunctional AROM polypeptide [Includes: 3-dehydroquinate synthase (DHQS) (EC 4.2.3.4); 3-phosphoshikimate 1-carboxyvinyltransferase (EC 2.5.1.19) (5-enolpyruvylshikimate-3-phosphate synthase) (EPSP synthase) (EPSPS); Shikimate kinase (SK) (EC 2.7.1.71); 3-dehydroquinate dehydratase (3-dehydroquinase) (EC 4.2.1.10); Shikimate dehydrogenase (EC 1.1.1.25)]	ARO1 PICST_89141	Scheffersomyces stipitis (strain ATCC 58785 / CBS 6054 / NBRC 10063 / NRRL Y-11545) (Yeast) (Pichia stipitis)	1571	4.2.3.4; 2.5.1.19; 2.7.1.71; 4.2.1.10; 1.1.1.25	NA	cytoplasm [GO:0005737]; 3-dehydroquinate dehydratase activity [GO:0003855]; 3-dehydroquinate synthase activity [GO:0003856]; 3-phosphoshikimate 1-carboxyvinyltransferase activity [GO:0003866]; ATP binding [GO:0005524]; metal ion binding [GO:0046872]; shikimate 3-dehydrogenase (NADP+) activity [GO:0004764]; shikimate kinase activity [GO:0004765]; aromatic amino acid family biosynthetic process [GO…	GO:0003855; GO:0003856; GO:0003866; GO:0005524; GO:0009073; GO:0009423; GO:0005737; GO:0046872; GO:0004764; GO:0004765	Dehydroquinate synthase family; EPSP synthase family; Shikimate kinase family; Type-I 3-dehydroquinase family; Shikimate dehydrogenase family	PATHWAY: Metabolic intermediate biosynthesis; chorismate biosynthesis; chorismate from D-erythrose 4-phosphate and phosphoenolpyruvate: step 2/7. {ECO:0000255|HAMAP-Rule:MF_03143}.; PATHWAY: Metabolic intermediate biosynthesis; chorismate biosynthesis; chorismate from D-erythrose 4-phosphate and phosphoenolpyruvate: step 3/7. {ECO:0000255|HAMAP-Rule:MF_03143}.; PATHWAY: Metabolic intermediate bio…	IPR013785;IPR016037;IPR030960;IPR001381;IPR001986;IPR006264;IPR023193;IPR016040;IPR027417;IPR008289;IPR013792;IPR013708;IPR010110;IPR000623;IPR006151;	NA	NA	NA	NA	pic:PICST_89141;	NA	XP_001384008.2;	COG0169;	EOG7KQ28X;	NA	NA	NA	NA	PF01761;PF01487;PF00275;PF01488;PF08501;PF01202;	TIGR01356;TIGR01357;TIGR01093;TIGR01809;	PS00104;PS00885;	NA	SUBCELLULAR LOCATION: Cytoplasm {ECO:0000255|HAMAP-Rule:MF_03143}.
Chorismate synthase
Significance	Fold_change	P_value	Adj_Pvalue	F2_Read_Count	F2_FPKM	A1_Read_Count	A1_FPKM	Transcript_ID	Length_Transcript	# Total_A,# Total_C,# Total_G,#Total_T	GC%	NCBI Accession	% Identity	E-value	Uniprot Accession	Gene ID	Gene Symbol	Gene Description	Protein ID	Status	Protein names	Gene names	Organism	Length	EC number	Domain [CC]	Gene ontology (GO)	Gene ontology IDs	Protein families	Pathway	Cross-reference (InterPro)	Developmental stage	Temperature dependence	Tissue specificity	pH dependence	Cross-reference (KEGG)	Cross-reference (PDB)	Cross-reference (RefSeq)	Cross-reference (eggNOG)	Cross-reference (OrthoDB)	Cross-reference (BioCyc)	Cross-reference (BRENDA)	Cross-reference (UniPathway)	Cross-reference (PANTHER)	Cross-reference (Pfam)	Cross-reference (TIGRFAMs)	Cross-reference (PROSITE)	Cross-reference (TAIR)	Subcellular location [CC]
Upregulated in A1	Inf	0.0005	0.0476642	0	0	212	193.757	c15257_g1_i1	1136	274302253307	48.8556	510851366	43	2e-19	A0A0D6LD98	NA	NA	putative chorismate synthase [Ancylostoma ceylanicum]	EPB67821.1	unreviewed	Putative chorismate synthase	ANCCEY_13089	Ancylostoma ceylanicum	268	NA	NA	chorismate synthase activity [GO:0004107]; aromatic amino acid family biosynthetic process [GO:0009073]	GO:0009073; GO:0004107	NA	NA	IPR000453;IPR020541;IPR001763;	NA	NA	NA	NA	NA	NA	NA	NA	NA	NA	NA	NA	PTHR21085;	PF01264;PF00581;	NA	PS00787;PS50206;	NA	NA
Anthranilate synthase
Significance	Fold_change	P_value	Adj_Pvalue	F2_Read_Count	F2_FPKM	A1_Read_Count	A1_FPKM	Transcript_ID	Length_Transcript	# Total_A,# Total_C,# Total_G,#Total_T	GC%	NCBI Accession	% Identity	E-value	Uniprot Accession	Gene ID	Gene Symbol	Gene Description	Protein ID	Status	Protein names	Gene names	Organism	Length	EC number	Domain [CC]	Gene ontology (GO)	Gene ontology IDs	Protein families	Pathway	Cross-reference (InterPro)	Developmental stage	Temperature dependence	Tissue specificity	pH dependence	Cross-reference (KEGG)	Cross-reference (PDB)	Cross-reference (RefSeq)	Cross-reference (eggNOG)	Cross-reference (OrthoDB)	Cross-reference (BioCyc)	Cross-reference (BRENDA)	Cross-reference (UniPathway)	Cross-reference (PANTHER)	Cross-reference (Pfam)	Cross-reference (TIGRFAMs)	Cross-reference (PROSITE)	Cross-reference (TAIR)	Subcellular location [CC]
Upregulated in A1	Inf	0.00644	0.283786	0	0	119	108.76	c29516_g1_i1	1699	493337438431	45.6151	126140438	77	0	A3M0I8	4841010	TRP2	anthranilate synthase component	126140438	unreviewed	Anthranilate synthase component (EC 4.1.3.27)	TRP2 PICST_85710	Scheffersomyces stipitis (strain ATCC 58785 / CBS 6054 / NBRC 10063 / NRRL Y-11545) (Yeast) (Pichia stipitis)	514	4.1.3.27	NA	anthranilate synthase activity [GO:0004049]; tryptophan biosynthetic process [GO:0000162]	GO:0004049; GO:0000162	NA	NA	IPR005801;IPR019999;IPR006805;IPR005256;IPR015890;	NA	NA	NA	NA	pic:PICST_85710;	NA	XP_001386741.1;	NA	EOG7BGHW7;	NA	NA	NA	NA	PF04715;PF00425;	TIGR00564;	NA	NA	NA
Tryptophan synthase
Significance	Fold_change	P_value	Adj_Pvalue	F2_Read_Count	F2_FPKM	A1_Read_Count	A1_FPKM	Transcript_ID	Length_Transcript	# Total_A,# Total_C,# Total_G,#Total_T	GC%	NCBI Accession	% Identity	E-value	Uniprot Accession	Gene ID	Gene Symbol	Gene Description	Protein ID	Status	Protein names	Gene names	Organism	Length	EC number	Domain [CC]	Gene ontology (GO)	Gene ontology IDs	Protein families	Pathway	Cross-reference (InterPro)	Developmental stage	Temperature dependence	Tissue specificity	pH dependence	Cross-reference (KEGG)	Cross-reference (PDB)	Cross-reference (RefSeq)	Cross-reference (eggNOG)	Cross-reference (OrthoDB)	Cross-reference (BioCyc)	Cross-reference (BRENDA)	Cross-reference (UniPathway)	Cross-reference (PANTHER)	Cross-reference (Pfam)	Cross-reference (TIGRFAMs)	Cross-reference (PROSITE)	Cross-reference (TAIR)	Subcellular location [CC]
Upregulated in A1	Inf	0.00024	0.0280228	0	0	244	223.003	c29484_g1_i1	2179	594548484553	47.3612	308445919	61	1e-154	E3NX21	9828783	CRE_25058	hypothetical protein	308445919	unreviewed	Putative uncharacterized protein	CRE_25058	Caenorhabditis remanei (Caenorhabditis vulgaris)	377	NA	NA	tryptophan synthase activity [GO:0004834]	GO:0004834	NA	NA	IPR006653;IPR006654;IPR023026;IPR001926;	NA	NA	NA	NA	NA	NA	XP_003087050.1;	NA	NA	NA	NA	NA	PTHR10314:SF3;	PF00291;	TIGR00263;	PS00168;	NA	NA
Kynurenine pathway
Tryptophan 2,3-dioxygenase
Significance	Fold_change	P_value	Adj_Pvalue	F2_Read_Count	F2_FPKM	A1_Read_Count	A1_FPKM	Transcript_ID	Length_Transcript	# Total_A,# Total_C,# Total_G,#Total_T	GC%	NCBI Accession	% Identity	E-value	Uniprot Accession	Gene ID	Gene Symbol	Gene Description	Protein ID	Status	Protein names	Gene names	Organism	Length	EC number	Domain [CC]	Gene ontology (GO)	Gene ontology IDs	Protein families	Pathway	Cross-reference (InterPro)	Developmental stage	Temperature dependence	Tissue specificity	pH dependence	Cross-reference (KEGG)	Cross-reference (PDB)	Cross-reference (RefSeq)	Cross-reference (eggNOG)	Cross-reference (OrthoDB)	Cross-reference (BioCyc)	Cross-reference (BRENDA)	Cross-reference (UniPathway)	Cross-reference (PANTHER)	Cross-reference (Pfam)	Cross-reference (TIGRFAMs)	Cross-reference (PROSITE)	Cross-reference (TAIR)	Subcellular location [CC]
Upregulated in A1	0.268297	0.44813	1	54197	59299.9	17408	15910	c14772_g1_i7	12998	4183,2422,2419,3974	37.2442	597873186	90	2e-162	A0A016V5P6	NA	NA	hypothetical protein Y032_0017g3425 [Ancylostoma ceylanicum]	EYC22561.1	unreviewed	Tryptophan 2,3-dioxygenase (TDO) (EC 1.13.11.11) (Tryptamin 2,3-dioxygenase) (Tryptophan oxygenase) (Tryptophan pyrrolase) (Tryptophanase)	Acey_s0017.g3425 Y032_0017g3425	Ancylostoma ceylanicum	405	1.13.11.11	NA	heme binding [GO:0020037]; metal ion binding [GO:0046872]; tryptophan 2,3-dioxygenase activity [GO:0004833]; tryptophan catabolic process to kynurenine [GO:0019441]	GO:0020037; GO:0046872; GO:0004833; GO:0019441	Tryptophan 2,3-dioxygenase family	PATHWAY: Amino-acid degradation; L-tryptophan degradation via kynurenine pathway; L-kynurenine from L-tryptophan: step 1/2. {ECO:0000256|HAMAP-Rule:MF_03020}.	IPR004981;	NA	NA	NA	NA	NA	NA	NA	NA	NA	NA	NA	NA	PTHR10138;	PF03301;	NA	NA	NA	NA
NO Significance	1.85782	0.41713	1	870	951.915	1935	1768.49	c14772_g1_i6	5799	1958,994,1123,1724	36.5063	597873186	90	4e-165	A0A016V5P6	NA	NA	hypothetical protein Y032_0017g3425 [Ancylostoma ceylanicum]	EYC22561.1	unreviewed	Tryptophan 2,3-dioxygenase (TDO) (EC 1.13.11.11) (Tryptamin 2,3-dioxygenase) (Tryptophan oxygenase) (Tryptophan pyrrolase) (Tryptophanase)	Acey_s0017.g3425 Y032_0017g3425	Ancylostoma ceylanicum	405	1.13.11.11	NA	heme binding [GO:0020037]; metal ion binding [GO:0046872]; tryptophan 2,3-dioxygenase activity [GO:0004833]; tryptophan catabolic process to kynurenine [GO:0019441]	GO:0020037; GO:0046872; GO:0004833; GO:0019441	Tryptophan 2,3-dioxygenase family	PATHWAY: Amino-acid degradation; L-tryptophan degradation via kynurenine pathway; L-kynurenine from L-tryptophan: step 1/2. {ECO:0000256|HAMAP-Rule:MF_03020}.	IPR004981;	NA	NA	NA	NA	NA	NA	NA	NA	NA	NA	NA	NA	PTHR10138;	PF03301;	NA	NA	NA	NA
NO Significance	14.5382	0.00384	0.199898	42	45.9545	731	668.095	c14772_g1_i20	1494	548233321392	37.0817	510850076	82	4e-80	A0A0D6L5U5	NA	NA	tryptophan 2,3-dioxygenase [Ancylostoma ceylanicum]	EPB66895.1	unreviewed	Tryptophan 2,3-dioxygenase (TDO) (EC 1.13.11.11) (Tryptamin 2,3-dioxygenase) (Tryptophan oxygenase) (Tryptophan pyrrolase) (Tryptophanase)	ANCCEY_14014	Ancylostoma ceylanicum	384	1.13.11.11	NA	heme binding [GO:0020037]; metal ion binding [GO:0046872]; tryptophan 2,3-dioxygenase activity [GO:0004833]; tryptophan catabolic process to kynurenine [GO:0019441]	GO:0020037; GO:0046872; GO:0004833; GO:0019441	Tryptophan 2,3-dioxygenase family	PATHWAY: Amino-acid degradation; L-tryptophan degradation via kynurenine pathway; L-kynurenine from L-tryptophan: step 1/2. {ECO:0000256|HAMAP-Rule:MF_03020}.	IPR004981;	NA	NA	NA	NA	NA	NA	NA	NA	NA	NA	NA	NA	PTHR10138;	PF03301;	NA	NA	NA	NA
NO Significance	6.98614	0.10612	1	22	24.0714	184	168.166	c14772_g1_i5	842	301119182240	35.7482	510850076	88	2e-54	A0A0D6L5U5	NA	NA	tryptophan 2,3-dioxygenase [Ancylostoma ceylanicum]	EPB66895.1	unreviewed	Tryptophan 2,3-dioxygenase (TDO) (EC 1.13.11.11) (Tryptamin 2,3-dioxygenase) (Tryptophan oxygenase) (Tryptophan pyrrolase) (Tryptophanase)	ANCCEY_14014	Ancylostoma ceylanicum	384	1.13.11.11	NA	heme binding [GO:0020037]; metal ion binding [GO:0046872]; tryptophan 2,3-dioxygenase activity [GO:0004833]; tryptophan catabolic process to kynurenine [GO:0019441]	GO:0020037; GO:0046872; GO:0004833; GO:0019441	Tryptophan 2,3-dioxygenase family	PATHWAY: Amino-acid degradation; L-tryptophan degradation via kynurenine pathway; L-kynurenine from L-tryptophan: step 1/2. {ECO:0000256|HAMAP-Rule:MF_03020}.	IPR004981;	NA	NA	NA	NA	NA	NA	NA	NA	NA	NA	NA	NA	PTHR10138;	PF03301;	NA	NA	NA	NA
NO Significance	1.60835	0.53301	1	993	1086.5	1912	1747.47	c14772_g1_i4	7341	2398,1280,1444,2219	37.1067	597873186	90	6e-164	A0A016V5P6	NA	NA	hypothetical protein Y032_0017g3425 [Ancylostoma ceylanicum]	EYC22561.1	unreviewed	Tryptophan 2,3-dioxygenase (TDO) (EC 1.13.11.11) (Tryptamin 2,3-dioxygenase) (Tryptophan oxygenase) (Tryptophan pyrrolase) (Tryptophanase)	Acey_s0017.g3425 Y032_0017g3425	Ancylostoma ceylanicum	405	1.13.11.11	NA	heme binding [GO:0020037]; metal ion binding [GO:0046872]; tryptophan 2,3-dioxygenase activity [GO:0004833]; tryptophan catabolic process to kynurenine [GO:0019441]	GO:0020037; GO:0046872; GO:0004833; GO:0019441	Tryptophan 2,3-dioxygenase family	PATHWAY: Amino-acid degradation; L-tryptophan degradation via kynurenine pathway; L-kynurenine from L-tryptophan: step 1/2. {ECO:0000256|HAMAP-Rule:MF_03020}.	IPR004981;	NA	NA	NA	NA	NA	NA	NA	NA	NA	NA	NA	NA	PTHR10138;	PF03301;	NA	NA	NA	NA
NO Significance	0.418245	0.36099	1	9826	10751.2	4920	4496.62	c14772_g1_i30	12802	4112,2391,2393,3906	37.3692	597873186	90	2e-162	A0A016V5P6	NA	NA	hypothetical protein Y032_0017g3425 [Ancylostoma ceylanicum]	EYC22561.1	unreviewed	Tryptophan 2,3-dioxygenase (TDO) (EC 1.13.11.11) (Tryptamin 2,3-dioxygenase) (Tryptophan oxygenase) (Tryptophan pyrrolase) (Tryptophanase)	Acey_s0017.g3425 Y032_0017g3425	Ancylostoma ceylanicum	405	1.13.11.11	NA	heme binding [GO:0020037]; metal ion binding [GO:0046872]; tryptophan 2,3-dioxygenase activity [GO:0004833]; tryptophan catabolic process to kynurenine [GO:0019441]	GO:0020037; GO:0046872; GO:0004833; GO:0019441	Tryptophan 2,3-dioxygenase family	PATHWAY: Amino-acid degradation; L-tryptophan degradation via kynurenine pathway; L-kynurenine from L-tryptophan: step 1/2. {ECO:0000256|HAMAP-Rule:MF_03020}.	IPR004981;	NA	NA	NA	NA	NA	NA	NA	NA	NA	NA	NA	NA	PTHR10138;	PF03301;	NA	NA	NA	NA
NO Significance	10.1994	0.04575	0.909425	19	20.789	232	212.036	c14772_g1_i3	1092	391170227304	36.3553	510850076	88	1e-106	A0A0D6L5U5	NA	NA	tryptophan 2,3-dioxygenase [Ancylostoma ceylanicum]	EPB66895.1	unreviewed	Tryptophan 2,3-dioxygenase (TDO) (EC 1.13.11.11) (Tryptamin 2,3-dioxygenase) (Tryptophan oxygenase) (Tryptophan pyrrolase) (Tryptophanase)	ANCCEY_14014	Ancylostoma ceylanicum	384	1.13.11.11	NA	heme binding [GO:0020037]; metal ion binding [GO:0046872]; tryptophan 2,3-dioxygenase activity [GO:0004833]; tryptophan catabolic process to kynurenine [GO:0019441]	GO:0020037; GO:0046872; GO:0004833; GO:0019441	Tryptophan 2,3-dioxygenase family	PATHWAY: Amino-acid degradation; L-tryptophan degradation via kynurenine pathway; L-kynurenine from L-tryptophan: step 1/2. {ECO:0000256|HAMAP-Rule:MF_03020}.	IPR004981;	NA	NA	NA	NA	NA	NA	NA	NA	NA	NA	NA	NA	PTHR10138;	PF03301;	NA	NA	NA	NA
NO Significance	0.427507	0.37466	1	9914	10847.5	5074	4637.37	c14772_g1_i29	12891	4137,2399,2408,3947	37.2896	597873186	90	2e-162	A0A016V5P6	NA	NA	hypothetical protein Y032_0017g3425 [Ancylostoma ceylanicum]	EYC22561.1	unreviewed	Tryptophan 2,3-dioxygenase (TDO) (EC 1.13.11.11) (Tryptamin 2,3-dioxygenase) (Tryptophan oxygenase) (Tryptophan pyrrolase) (Tryptophanase)	Acey_s0017.g3425 Y032_0017g3425	Ancylostoma ceylanicum	405	1.13.11.11	NA	heme binding [GO:0020037]; metal ion binding [GO:0046872]; tryptophan 2,3-dioxygenase activity [GO:0004833]; tryptophan catabolic process to kynurenine [GO:0019441]	GO:0020037; GO:0046872; GO:0004833; GO:0019441	Tryptophan 2,3-dioxygenase family	PATHWAY: Amino-acid degradation; L-tryptophan degradation via kynurenine pathway; L-kynurenine from L-tryptophan: step 1/2. {ECO:0000256|HAMAP-Rule:MF_03020}.	IPR004981;	NA	NA	NA	NA	NA	NA	NA	NA	NA	NA	NA	NA	PTHR10138;	PF03301;	NA	NA	NA	NA
NO Significance	1.90423	0.3982	1	783	856.724	1785	1631.4	c14772_g1_i28	5742	1950,979,1114,1699	36.4507	597873186	90	4e-165	A0A016V5P6	NA	NA	hypothetical protein Y032_0017g3425 [Ancylostoma ceylanicum]	EYC22561.1	unreviewed	Tryptophan 2,3-dioxygenase (TDO) (EC 1.13.11.11) (Tryptamin 2,3-dioxygenase) (Tryptophan oxygenase) (Tryptophan pyrrolase) (Tryptophanase)	Acey_s0017.g3425 Y032_0017g3425	Ancylostoma ceylanicum	405	1.13.11.11	NA	heme binding [GO:0020037]; metal ion binding [GO:0046872]; tryptophan 2,3-dioxygenase activity [GO:0004833]; tryptophan catabolic process to kynurenine [GO:0019441]	GO:0020037; GO:0046872; GO:0004833; GO:0019441	Tryptophan 2,3-dioxygenase family	PATHWAY: Amino-acid degradation; L-tryptophan degradation via kynurenine pathway; L-kynurenine from L-tryptophan: step 1/2. {ECO:0000256|HAMAP-Rule:MF_03020}.	IPR004981;	NA	NA	NA	NA	NA	NA	NA	NA	NA	NA	NA	NA	PTHR10138;	PF03301;	NA	NA	NA	NA
NO Significance	1.37563	0.68451	1	1852	2026.38	3050	2787.54	c14772_g1_i27	10712	3416,1913,2053,3330	37.0239	597873186	90	9e-163	A0A016V5P6	NA	NA	hypothetical protein Y032_0017g3425 [Ancylostoma ceylanicum]	EYC22561.1	unreviewed	Tryptophan 2,3-dioxygenase (TDO) (EC 1.13.11.11) (Tryptamin 2,3-dioxygenase) (Tryptophan oxygenase) (Tryptophan pyrrolase) (Tryptophanase)	Acey_s0017.g3425 Y032_0017g3425	Ancylostoma ceylanicum	405	1.13.11.11	NA	heme binding [GO:0020037]; metal ion binding [GO:0046872]; tryptophan 2,3-dioxygenase activity [GO:0004833]; tryptophan catabolic process to kynurenine [GO:0019441]	GO:0020037; GO:0046872; GO:0004833; GO:0019441	Tryptophan 2,3-dioxygenase family	PATHWAY: Amino-acid degradation; L-tryptophan degradation via kynurenine pathway; L-kynurenine from L-tryptophan: step 1/2. {ECO:0000256|HAMAP-Rule:MF_03020}.	IPR004981;	NA	NA	NA	NA	NA	NA	NA	NA	NA	NA	NA	NA	PTHR10138;	PF03301;	NA	NA	NA	NA
NO Significance	7.9075	0.11888	1	15	16.4123	142	129.78	c14772_g1_i26	1320	484196259381	34.4697	510850076	82	4e-72	A0A0D6L5U5	NA	NA	tryptophan 2,3-dioxygenase [Ancylostoma ceylanicum]	EPB66895.1	unreviewed	Tryptophan 2,3-dioxygenase (TDO) (EC 1.13.11.11) (Tryptamin 2,3-dioxygenase) (Tryptophan oxygenase) (Tryptophan pyrrolase) (Tryptophanase)	ANCCEY_14014	Ancylostoma ceylanicum	384	1.13.11.11	NA	heme binding [GO:0020037]; metal ion binding [GO:0046872]; tryptophan 2,3-dioxygenase activity [GO:0004833]; tryptophan catabolic process to kynurenine [GO:0019441]	GO:0020037; GO:0046872; GO:0004833; GO:0019441	Tryptophan 2,3-dioxygenase family	PATHWAY: Amino-acid degradation; L-tryptophan degradation via kynurenine pathway; L-kynurenine from L-tryptophan: step 1/2. {ECO:0000256|HAMAP-Rule:MF_03020}.	IPR004981;	NA	NA	NA	NA	NA	NA	NA	NA	NA	NA	NA	NA	PTHR10138;	PF03301;	NA	NA	NA	NA
NO Significance	9.62792	0.02114	0.586257	38	41.5779	438	400.309	c14772_g1_i24	2509	897425468719	35.5919	510850076	82	5e-77	A0A0D6L5U5	NA	NA	tryptophan 2,3-dioxygenase [Ancylostoma ceylanicum]	EPB66895.1	unreviewed	Tryptophan 2,3-dioxygenase (TDO) (EC 1.13.11.11) (Tryptamin 2,3-dioxygenase) (Tryptophan oxygenase) (Tryptophan pyrrolase) (Tryptophanase)	ANCCEY_14014	Ancylostoma ceylanicum	384	1.13.11.11	NA	heme binding [GO:0020037]; metal ion binding [GO:0046872]; tryptophan 2,3-dioxygenase activity [GO:0004833]; tryptophan catabolic process to kynurenine [GO:0019441]	GO:0020037; GO:0046872; GO:0004833; GO:0019441	Tryptophan 2,3-dioxygenase family	PATHWAY: Amino-acid degradation; L-tryptophan degradation via kynurenine pathway; L-kynurenine from L-tryptophan: step 1/2. {ECO:0000256|HAMAP-Rule:MF_03020}.	IPR004981;	NA	NA	NA	NA	NA	NA	NA	NA	NA	NA	NA	NA	PTHR10138;	PF03301;	NA	NA	NA	NA
NO Significance	0.288265	0.33244	1	27667	30272	9548	8726.37	c14772_g1_i23	13133	4233,2440,2440,4020	37.1583	597873186	90	2e-162	A0A016V5P6	NA	NA	hypothetical protein Y032_0017g3425 [Ancylostoma ceylanicum]	EYC22561.1	unreviewed	Tryptophan 2,3-dioxygenase (TDO) (EC 1.13.11.11) (Tryptamin 2,3-dioxygenase) (Tryptophan oxygenase) (Tryptophan pyrrolase) (Tryptophanase)	Acey_s0017.g3425 Y032_0017g3425	Ancylostoma ceylanicum	405	1.13.11.11	NA	heme binding [GO:0020037]; metal ion binding [GO:0046872]; tryptophan 2,3-dioxygenase activity [GO:0004833]; tryptophan catabolic process to kynurenine [GO:0019441]	GO:0020037; GO:0046872; GO:0004833; GO:0019441	Tryptophan 2,3-dioxygenase family	PATHWAY: Amino-acid degradation; L-tryptophan degradation via kynurenine pathway; L-kynurenine from L-tryptophan: step 1/2. {ECO:0000256|HAMAP-Rule:MF_03020}.	IPR004981;	NA	NA	NA	NA	NA	NA	NA	NA	NA	NA	NA	NA	PTHR10138;	PF03301;	NA	NA	NA	NA
NO Significance	1.92387	0.39159	1	841	920.185	1937	1770.32	c14772_g1_i21	5747	1931,997,1118,1701	36.8018	597873186	90	4e-165	A0A016V5P6	NA	NA	hypothetical protein Y032_0017g3425 [Ancylostoma ceylanicum]	EYC22561.1	unreviewed	Tryptophan 2,3-dioxygenase (TDO) (EC 1.13.11.11) (Tryptamin 2,3-dioxygenase) (Tryptophan oxygenase) (Tryptophan pyrrolase) (Tryptophanase)	Acey_s0017.g3425 Y032_0017g3425	Ancylostoma ceylanicum	405	1.13.11.11	NA	heme binding [GO:0020037]; metal ion binding [GO:0046872]; tryptophan 2,3-dioxygenase activity [GO:0004833]; tryptophan catabolic process to kynurenine [GO:0019441]	GO:0020037; GO:0046872; GO:0004833; GO:0019441	Tryptophan 2,3-dioxygenase family	PATHWAY: Amino-acid degradation; L-tryptophan degradation via kynurenine pathway; L-kynurenine from L-tryptophan: step 1/2. {ECO:0000256|HAMAP-Rule:MF_03020}.	IPR004981;	NA	NA	NA	NA	NA	NA	NA	NA	NA	NA	NA	NA	PTHR10138;	PF03301;	NA	NA	NA	NA
NO Significance	8.92842	0.02221	0.604786	45	49.237	481	439.608	c14772_g1_i2	2440	877410460693	35.6557	510850076	82	3e-77	A0A0D6L5U5	NA	NA	tryptophan 2,3-dioxygenase [Ancylostoma ceylanicum]	EPB66895.1	unreviewed	Tryptophan 2,3-dioxygenase (TDO) (EC 1.13.11.11) (Tryptamin 2,3-dioxygenase) (Tryptophan oxygenase) (Tryptophan pyrrolase) (Tryptophanase)	ANCCEY_14014	Ancylostoma ceylanicum	384	1.13.11.11	NA	heme binding [GO:0020037]; metal ion binding [GO:0046872]; tryptophan 2,3-dioxygenase activity [GO:0004833]; tryptophan catabolic process to kynurenine [GO:0019441]	GO:0020037; GO:0046872; GO:0004833; GO:0019441	Tryptophan 2,3-dioxygenase family	PATHWAY: Amino-acid degradation; L-tryptophan degradation via kynurenine pathway; L-kynurenine from L-tryptophan: step 1/2. {ECO:0000256|HAMAP-Rule:MF_03020}.	IPR004981;	NA	NA	NA	NA	NA	NA	NA	NA	NA	NA	NA	NA	PTHR10138;	PF03301;	NA	NA	NA	NA
NO Significance	1.59547	0.53932	1	945	1033.98	1805	1649.67	c14772_g1_i19	7607	2490,1327,1479,2311	36.8871	597873186	90	1e-163	A0A016V5P6	NA	NA	hypothetical protein Y032_0017g3425 [Ancylostoma ceylanicum]	EYC22561.1	unreviewed	Tryptophan 2,3-dioxygenase (TDO) (EC 1.13.11.11) (Tryptamin 2,3-dioxygenase) (Tryptophan oxygenase) (Tryptophan pyrrolase) (Tryptophanase)	Acey_s0017.g3425 Y032_0017g3425	Ancylostoma ceylanicum	405	1.13.11.11	NA	heme binding [GO:0020037]; metal ion binding [GO:0046872]; tryptophan 2,3-dioxygenase activity [GO:0004833]; tryptophan catabolic process to kynurenine [GO:0019441]	GO:0020037; GO:0046872; GO:0004833; GO:0019441	Tryptophan 2,3-dioxygenase family	PATHWAY: Amino-acid degradation; L-tryptophan degradation via kynurenine pathway; L-kynurenine from L-tryptophan: step 1/2. {ECO:0000256|HAMAP-Rule:MF_03020}.	IPR004981;	NA	NA	NA	NA	NA	NA	NA	NA	NA	NA	NA	NA	PTHR10138;	PF03301;	NA	NA	NA	NA
NO Significance	0.434098	0.3844	1	9979	10918.6	5186	4739.73	c14772_g1_i18	13013	4173,2424,2422,3994	37.2397	597873186	90	2e-162	A0A016V5P6	NA	NA	hypothetical protein Y032_0017g3425 [Ancylostoma ceylanicum]	EYC22561.1	unreviewed	Tryptophan 2,3-dioxygenase (TDO) (EC 1.13.11.11) (Tryptamin 2,3-dioxygenase) (Tryptophan oxygenase) (Tryptophan pyrrolase) (Tryptophanase)	Acey_s0017.g3425 Y032_0017g3425	Ancylostoma ceylanicum	405	1.13.11.11	NA	heme binding [GO:0020037]; metal ion binding [GO:0046872]; tryptophan 2,3-dioxygenase activity [GO:0004833]; tryptophan catabolic process to kynurenine [GO:0019441]	GO:0020037; GO:0046872; GO:0004833; GO:0019441	Tryptophan 2,3-dioxygenase family	PATHWAY: Amino-acid degradation; L-tryptophan degradation via kynurenine pathway; L-kynurenine from L-tryptophan: step 1/2. {ECO:0000256|HAMAP-Rule:MF_03020}.	IPR004981;	NA	NA	NA	NA	NA	NA	NA	NA	NA	NA	NA	NA	PTHR10138;	PF03301;	NA	NA	NA	NA
NO Significance	0.490269	0.44149	1	8391	9181.06	4925	4501.19	c14772_g1_i17	12272	3951,2268,2291,3762	37.1496	597873186	90	1e-162	A0A016V5P6	NA	NA	hypothetical protein Y032_0017g3425 [Ancylostoma ceylanicum]	EYC22561.1	unreviewed	Tryptophan 2,3-dioxygenase (TDO) (EC 1.13.11.11) (Tryptamin 2,3-dioxygenase) (Tryptophan oxygenase) (Tryptophan pyrrolase) (Tryptophanase)	Acey_s0017.g3425 Y032_0017g3425	Ancylostoma ceylanicum	405	1.13.11.11	NA	heme binding [GO:0020037]; metal ion binding [GO:0046872]; tryptophan 2,3-dioxygenase activity [GO:0004833]; tryptophan catabolic process to kynurenine [GO:0019441]	GO:0020037; GO:0046872; GO:0004833; GO:0019441	Tryptophan 2,3-dioxygenase family	PATHWAY: Amino-acid degradation; L-tryptophan degradation via kynurenine pathway; L-kynurenine from L-tryptophan: step 1/2. {ECO:0000256|HAMAP-Rule:MF_03020}.	IPR004981;	NA	NA	NA	NA	NA	NA	NA	NA	NA	NA	NA	NA	PTHR10138;	PF03301;	NA	NA	NA	NA
NO Significance	1.53541	0.58445	1	1693	1852.41	3112	2844.2	c14772_g1_i16	6341	2110,1099,1257,1875	37.155	597873186	90	2e-164	A0A016V5P6	NA	NA	hypothetical protein Y032_0017g3425 [Ancylostoma ceylanicum]	EYC22561.1	unreviewed	Tryptophan 2,3-dioxygenase (TDO) (EC 1.13.11.11) (Tryptamin 2,3-dioxygenase) (Tryptophan oxygenase) (Tryptophan pyrrolase) (Tryptophanase)	Acey_s0017.g3425 Y032_0017g3425	Ancylostoma ceylanicum	405	1.13.11.11	NA	heme binding [GO:0020037]; metal ion binding [GO:0046872]; tryptophan 2,3-dioxygenase activity [GO:0004833]; tryptophan catabolic process to kynurenine [GO:0019441]	GO:0020037; GO:0046872; GO:0004833; GO:0019441	Tryptophan 2,3-dioxygenase family	PATHWAY: Amino-acid degradation; L-tryptophan degradation via kynurenine pathway; L-kynurenine from L-tryptophan: step 1/2. {ECO:0000256|HAMAP-Rule:MF_03020}.	IPR004981;	NA	NA	NA	NA	NA	NA	NA	NA	NA	NA	NA	NA	PTHR10138;	PF03301;	NA	NA	NA	NA
NO Significance	0.473385	0.43988	1	10176	11134.1	5767	5270.73	c14772_g1_i15	12981	4164,2426,2416,3975	37.3007	597873186	90	2e-162	A0A016V5P6	NA	NA	hypothetical protein Y032_0017g3425 [Ancylostoma ceylanicum]	EYC22561.1	unreviewed	Tryptophan 2,3-dioxygenase (TDO) (EC 1.13.11.11) (Tryptamin 2,3-dioxygenase) (Tryptophan oxygenase) (Tryptophan pyrrolase) (Tryptophanase)	Acey_s0017.g3425 Y032_0017g3425	Ancylostoma ceylanicum	405	1.13.11.11	NA	heme binding [GO:0020037]; metal ion binding [GO:0046872]; tryptophan 2,3-dioxygenase activity [GO:0004833]; tryptophan catabolic process to kynurenine [GO:0019441]	GO:0020037; GO:0046872; GO:0004833; GO:0019441	Tryptophan 2,3-dioxygenase family	PATHWAY: Amino-acid degradation; L-tryptophan degradation via kynurenine pathway; L-kynurenine from L-tryptophan: step 1/2. {ECO:0000256|HAMAP-Rule:MF_03020}.	IPR004981;	NA	NA	NA	NA	NA	NA	NA	NA	NA	NA	NA	NA	PTHR10138;	PF03301;	NA	NA	NA	NA
NO Significance	6.57207	0.04981	0.944596	53	57.9902	417	381.116	c14772_g1_i14	3504	1204,627,638,1035	36.1016	510850076	89	5e-150	A0A0D6L5U5	NA	NA	tryptophan 2,3-dioxygenase [Ancylostoma ceylanicum]	EPB66895.1	unreviewed	Tryptophan 2,3-dioxygenase (TDO) (EC 1.13.11.11) (Tryptamin 2,3-dioxygenase) (Tryptophan oxygenase) (Tryptophan pyrrolase) (Tryptophanase)	ANCCEY_14014	Ancylostoma ceylanicum	384	1.13.11.11	NA	heme binding [GO:0020037]; metal ion binding [GO:0046872]; tryptophan 2,3-dioxygenase activity [GO:0004833]; tryptophan catabolic process to kynurenine [GO:0019441]	GO:0020037; GO:0046872; GO:0004833; GO:0019441	Tryptophan 2,3-dioxygenase family	PATHWAY: Amino-acid degradation; L-tryptophan degradation via kynurenine pathway; L-kynurenine from L-tryptophan: step 1/2. {ECO:0000256|HAMAP-Rule:MF_03020}.	IPR004981;	NA	NA	NA	NA	NA	NA	NA	NA	NA	NA	NA	NA	PTHR10138;	PF03301;	NA	NA	NA	NA
NO Significance	2.07853	0.56001	1	43	47.0487	107	97.7923	c14772_g1_i13	1052	375158210309	34.981	597873186	85	6e-49	A0A016V5P6	NA	NA	hypothetical protein Y032_0017g3425 [Ancylostoma ceylanicum]	EYC22561.1	unreviewed	Tryptophan 2,3-dioxygenase (TDO) (EC 1.13.11.11) (Tryptamin 2,3-dioxygenase) (Tryptophan oxygenase) (Tryptophan pyrrolase) (Tryptophanase)	Acey_s0017.g3425 Y032_0017g3425	Ancylostoma ceylanicum	405	1.13.11.11	NA	heme binding [GO:0020037]; metal ion binding [GO:0046872]; tryptophan 2,3-dioxygenase activity [GO:0004833]; tryptophan catabolic process to kynurenine [GO:0019441]	GO:0020037; GO:0046872; GO:0004833; GO:0019441	Tryptophan 2,3-dioxygenase family	PATHWAY: Amino-acid degradation; L-tryptophan degradation via kynurenine pathway; L-kynurenine from L-tryptophan: step 1/2. {ECO:0000256|HAMAP-Rule:MF_03020}.	IPR004981;	NA	NA	NA	NA	NA	NA	NA	NA	NA	NA	NA	NA	PTHR10138;	PF03301;	NA	NA	NA	NA
NO Significance	0.438947	0.3901	1	9903	10835.4	5204	4756.18	c14772_g1_i12	12936	4160,2414,2406,3956	37.2604	597873186	90	2e-162	A0A016V5P6	NA	NA	hypothetical protein Y032_0017g3425 [Ancylostoma ceylanicum]	EYC22561.1	unreviewed	Tryptophan 2,3-dioxygenase (TDO) (EC 1.13.11.11) (Tryptamin 2,3-dioxygenase) (Tryptophan oxygenase) (Tryptophan pyrrolase) (Tryptophanase)	Acey_s0017.g3425 Y032_0017g3425	Ancylostoma ceylanicum	405	1.13.11.11	NA	heme binding [GO:0020037]; metal ion binding [GO:0046872]; tryptophan 2,3-dioxygenase activity [GO:0004833]; tryptophan catabolic process to kynurenine [GO:0019441]	GO:0020037; GO:0046872; GO:0004833; GO:0019441	Tryptophan 2,3-dioxygenase family	PATHWAY: Amino-acid degradation; L-tryptophan degradation via kynurenine pathway; L-kynurenine from L-tryptophan: step 1/2. {ECO:0000256|HAMAP-Rule:MF_03020}.	IPR004981;	NA	NA	NA	NA	NA	NA	NA	NA	NA	NA	NA	NA	PTHR10138;	PF03301;	NA	NA	NA	NA
NO Significance	10.9782	0.05719	1	14	15.3182	184	168.166	c14772_g1_i11	1243	456186252349	35.2373	510850076	82	3e-72	A0A0D6L5U5	NA	NA	tryptophan 2,3-dioxygenase [Ancylostoma ceylanicum]	EPB66895.1	unreviewed	Tryptophan 2,3-dioxygenase (TDO) (EC 1.13.11.11) (Tryptamin 2,3-dioxygenase) (Tryptophan oxygenase) (Tryptophan pyrrolase) (Tryptophanase)	ANCCEY_14014	Ancylostoma ceylanicum	384	1.13.11.11	NA	heme binding [GO:0020037]; metal ion binding [GO:0046872]; tryptophan 2,3-dioxygenase activity [GO:0004833]; tryptophan catabolic process to kynurenine [GO:0019441]	GO:0020037; GO:0046872; GO:0004833; GO:0019441	Tryptophan 2,3-dioxygenase family	PATHWAY: Amino-acid degradation; L-tryptophan degradation via kynurenine pathway; L-kynurenine from L-tryptophan: step 1/2. {ECO:0000256|HAMAP-Rule:MF_03020}.	IPR004981;	NA	NA	NA	NA	NA	NA	NA	NA	NA	NA	NA	NA	PTHR10138;	PF03301;	NA	NA	NA	NA
NO Significance	1.596	0.55338	1	1758	1923.53	3359	3069.95	c14772_g1_i10	5720	1921,1000,1127,1672	37.1853	597873186	90	3e-165	A0A016V5P6	NA	NA	hypothetical protein Y032_0017g3425 [Ancylostoma ceylanicum]	EYC22561.1	unreviewed	Tryptophan 2,3-dioxygenase (TDO) (EC 1.13.11.11) (Tryptamin 2,3-dioxygenase) (Tryptophan oxygenase) (Tryptophan pyrrolase) (Tryptophanase)	Acey_s0017.g3425 Y032_0017g3425	Ancylostoma ceylanicum	405	1.13.11.11	NA	heme binding [GO:0020037]; metal ion binding [GO:0046872]; tryptophan 2,3-dioxygenase activity [GO:0004833]; tryptophan catabolic process to kynurenine [GO:0019441]	GO:0020037; GO:0046872; GO:0004833; GO:0019441	Tryptophan 2,3-dioxygenase family	PATHWAY: Amino-acid degradation; L-tryptophan degradation via kynurenine pathway; L-kynurenine from L-tryptophan: step 1/2. {ECO:0000256|HAMAP-Rule:MF_03020}.	IPR004981;	NA	NA	NA	NA	NA	NA	NA	NA	NA	NA	NA	NA	PTHR10138;	PF03301;	NA	NA	NA	NA
NO Significance	6.027	0.05348	0.977869	65	71.1201	469	428.641	c14772_g1_i1	3400	1169606632993	36.4118	597873186	90	4e-171	A0A016V5P6	NA	NA	hypothetical protein Y032_0017g3425 [Ancylostoma ceylanicum]	EYC22561.1	unreviewed	Tryptophan 2,3-dioxygenase (TDO) (EC 1.13.11.11) (Tryptamin 2,3-dioxygenase) (Tryptophan oxygenase) (Tryptophan pyrrolase) (Tryptophanase)	Acey_s0017.g3425 Y032_0017g3425	Ancylostoma ceylanicum	405	1.13.11.11	NA	heme binding [GO:0020037]; metal ion binding [GO:0046872]; tryptophan 2,3-dioxygenase activity [GO:0004833]; tryptophan catabolic process to kynurenine [GO:0019441]	GO:0020037; GO:0046872; GO:0004833; GO:0019441	Tryptophan 2,3-dioxygenase family	PATHWAY: Amino-acid degradation; L-tryptophan degradation via kynurenine pathway; L-kynurenine from L-tryptophan: step 1/2. {ECO:0000256|HAMAP-Rule:MF_03020}.	IPR004981;	NA	NA	NA	NA	NA	NA	NA	NA	NA	NA	NA	NA	PTHR10138;	PF03301;	NA	NA	NA	NA
NO Significance	1.09072	0.93684	1	121	132.393	158	144.404	c12622_g1_i5	2198	762417374645	35.9873	510862736	51	3e-88	A0A0D6M1C7	NA	NA	tryptophan 2,3-dioxygenase [Ancylostoma ceylanicum]	EPB78080.1	unreviewed	Tryptophan 2,3-dioxygenase	ANCCEY_02802	Ancylostoma ceylanicum	358	NA	NA	dioxygenase activity [GO:0051213]; heme binding [GO:0020037]	GO:0051213; GO:0020037	NA	NA	IPR000898;	NA	NA	NA	NA	NA	NA	NA	NA	NA	NA	NA	NA	NA	PF01231;	NA	PS00876;	NA	NA
kynureninase (flu-2)
Significance	Fold_change	P_value	Adj_Pvalue	F2_Read_Count	F2_FPKM	A1_Read_Count	A1_FPKM	Transcript_ID	Length_Transcript	# Total_A,# Total_C,# Total_G,#Total_T	GC%	NCBI Accession	% Identity	E-value	Uniprot Accession	Gene ID	Gene Symbol	Gene Description	Protein ID	Status	Protein names	Gene names	Organism	Length	EC number	Domain [CC]	Gene ontology (GO)	Gene ontology IDs	Protein families	Pathway	Cross-reference (InterPro)	Developmental stage	Temperature dependence	Tissue specificity	pH dependence	Cross-reference (KEGG)	Cross-reference (PDB)	Cross-reference (RefSeq)	Cross-reference (eggNOG)	Cross-reference (OrthoDB)	Cross-reference (BioCyc)	Cross-reference (BRENDA)	Cross-reference (UniPathway)	Cross-reference (PANTHER)	Cross-reference (Pfam)	Cross-reference (TIGRFAMs)	Cross-reference (PROSITE)	Cross-reference (TAIR)	Subcellular location [CC]
NO Significance	1.20024	0.86602	1	103	112.698	148	135.264	c12430_g2_i8	1424	424232316452	38.4831	268579665	70	0	A8XKT0	8586811	CBG14833	Hypothetical protein CBG14833	268579665	reviewed	Kynureninase (EC 3.7.1.3) (Abnormal fluorescence under UV illumination) (L-kynurenine hydrolase)	flu-2 CBG14833	Caenorhabditis briggsae	483	3.7.1.3	NA	cytoplasm [GO:0005737]; kynureninase activity [GO:0030429]; pyridoxal phosphate binding [GO:0030170]; 'de novo' NAD biosynthetic process from tryptophan [GO:0034354]; anthranilate metabolic process [GO:0043420]; L-kynurenine catabolic process [GO:0097053]; quinolinate biosynthetic process [GO:0019805]; tryptophan catabolic process [GO:0006569]	GO:0034354; GO:0097053; GO:0043420; GO:0005737; GO:0030429; GO:0030170; GO:0019805; GO:0006569	Kynureninase family	PATHWAY: Amino-acid degradation; L-kynurenine degradation; L-alanine and anthranilate from L-kynurenine: step 1/1. {ECO:0000255|HAMAP-Rule:MF_03017}.; PATHWAY: Cofactor biosynthesis; NAD(+) biosynthesis; quinolinate from L-kynurenine: step 2/3. {ECO:0000255|HAMAP-Rule:MF_03017}.	IPR000192;IPR010111;IPR015424;IPR015421;IPR015422;	NA	NA	NA	NA	cbr:CBG14833;	NA	XP_002644815.1;	COG3844;	EOG7D2FDV;	NA	NA	NA	PTHR14084;	PF00266;	TIGR01814;	NA	NA	SUBCELLULAR LOCATION: Cytoplasm {ECO:0000255|HAMAP-Rule:MF_03017}.
NO Significance	1.02442	0.98842	1	106	115.98	130	118.813	c12430_g2_i3	1276	371210302393	40.1254	268579665	70	0	A8XKT0	8586811	CBG14833	Hypothetical protein CBG14833	268579665	reviewed	Kynureninase (EC 3.7.1.3) (Abnormal fluorescence under UV illumination) (L-kynurenine hydrolase)	flu-2 CBG14833	Caenorhabditis briggsae	483	3.7.1.3	NA	cytoplasm [GO:0005737]; kynureninase activity [GO:0030429]; pyridoxal phosphate binding [GO:0030170]; 'de novo' NAD biosynthetic process from tryptophan [GO:0034354]; anthranilate metabolic process [GO:0043420]; L-kynurenine catabolic process [GO:0097053]; quinolinate biosynthetic process [GO:0019805]; tryptophan catabolic process [GO:0006569]	GO:0034354; GO:0097053; GO:0043420; GO:0005737; GO:0030429; GO:0030170; GO:0019805; GO:0006569	Kynureninase family	PATHWAY: Amino-acid degradation; L-kynurenine degradation; L-alanine and anthranilate from L-kynurenine: step 1/1. {ECO:0000255|HAMAP-Rule:MF_03017}.; PATHWAY: Cofactor biosynthesis; NAD(+) biosynthesis; quinolinate from L-kynurenine: step 2/3. {ECO:0000255|HAMAP-Rule:MF_03017}.	IPR000192;IPR010111;IPR015424;IPR015421;IPR015422;	NA	NA	NA	NA	cbr:CBG14833;	NA	XP_002644815.1;	COG3844;	EOG7D2FDV;	NA	NA	NA	PTHR14084;	PF00266;	TIGR01814;	NA	NA	SUBCELLULAR LOCATION: Cytoplasm {ECO:0000255|HAMAP-Rule:MF_03017}.
NO Significance	0.715971	0.80792	1	63	68.9318	54	49.3531	c12430_g2_i1	920	286130184320	34.1304	268579665	72	4e-99	A8XKT0	8586811	CBG14833	Hypothetical protein CBG14833	268579665	reviewed	Kynureninase (EC 3.7.1.3) (Abnormal fluorescence under UV illumination) (L-kynurenine hydrolase)	flu-2 CBG14833	Caenorhabditis briggsae	483	3.7.1.3	NA	cytoplasm [GO:0005737]; kynureninase activity [GO:0030429]; pyridoxal phosphate binding [GO:0030170]; 'de novo' NAD biosynthetic process from tryptophan [GO:0034354]; anthranilate metabolic process [GO:0043420]; L-kynurenine catabolic process [GO:0097053]; quinolinate biosynthetic process [GO:0019805]; tryptophan catabolic process [GO:0006569]	GO:0034354; GO:0097053; GO:0043420; GO:0005737; GO:0030429; GO:0030170; GO:0019805; GO:0006569	Kynureninase family	PATHWAY: Amino-acid degradation; L-kynurenine degradation; L-alanine and anthranilate from L-kynurenine: step 1/1. {ECO:0000255|HAMAP-Rule:MF_03017}.; PATHWAY: Cofactor biosynthesis; NAD(+) biosynthesis; quinolinate from L-kynurenine: step 2/3. {ECO:0000255|HAMAP-Rule:MF_03017}.	IPR000192;IPR010111;IPR015424;IPR015421;IPR015422;	NA	NA	NA	NA	cbr:CBG14833;	NA	XP_002644815.1;	COG3844;	EOG7D2FDV;	NA	NA	NA	PTHR14084;	PF00266;	TIGR01814;	NA	NA	SUBCELLULAR LOCATION: Cytoplasm {ECO:0000255|HAMAP-Rule:MF_03017}.
3-hydroxyanthranilic acid oxygenase (haao-1)
Significance	Fold_change	P_value	Adj_Pvalue	F2_Read_Count	F2_FPKM	A1_Read_Count	A1_FPKM	Transcript_ID	Length_Transcript	# Total_A,# Total_C,# Total_G,#Total_T	GC%	NCBI Accession	% Identity	E-value	Uniprot Accession	Gene ID	Gene Symbol	Gene Description	Protein ID	Status	Protein names	Gene names	Organism	Length	EC number	Domain [CC]	Gene ontology (GO)	Gene ontology IDs	Protein families	Pathway	Cross-reference (InterPro)	Developmental stage	Temperature dependence	Tissue specificity	pH dependence	Cross-reference (KEGG)	Cross-reference (PDB)	Cross-reference (RefSeq)	Cross-reference (eggNOG)	Cross-reference (OrthoDB)	Cross-reference (BioCyc)	Cross-reference (BRENDA)	Cross-reference (UniPathway)	Cross-reference (PANTHER)	Cross-reference (Pfam)	Cross-reference (TIGRFAMs)	Cross-reference (PROSITE)	Cross-reference (TAIR)	Subcellular location [CC]
NO Significance	0.657102	0.74462	1	75	82.0617	59	53.9229	c9949_g1_i4	1143	388187214354	35.0831	3878260	57	1e-72	Q19341	NA	NA	HAAO-1 [Caenorhabditis elegans]	CAA94787.1	reviewed	3-hydroxyanthranilate 3,4-dioxygenase (EC 1.13.11.6) (3-hydroxyanthranilate oxygenase) (3-HAO) (3-hydroxyanthranilic acid dioxygenase) (HAD)	haao-1 K06A4.5	Caenorhabditis elegans	281	1.13.11.6	NA	cytoplasm [GO:0005737]; 3-hydroxyanthranilate 3,4-dioxygenase activity [GO:0000334]; ferrous iron binding [GO:0008198]; 'de novo' NAD biosynthetic process from tryptophan [GO:0034354]; anthranilate metabolic process [GO:0043420]; quinolinate biosynthetic process [GO:0019805]; tryptophan catabolic process [GO:0006569]	GO:0034354; GO:0000334; GO:0043420; GO:0005737; GO:0008198; GO:0019805; GO:0006569	3-HAO family	PATHWAY: Cofactor biosynthesis; NAD(+) biosynthesis; quinolinate from L-kynurenine: step 3/3. {ECO:0000255|HAMAP-Rule:MF_03019}.	IPR010329;IPR016700;IPR014710;IPR011051;	NA	NA	NA	NA	cel:CELE_K06A4.5;	NA	NP_505450.1;	NOG77058;	EOG7FFMS4;	NA	NA	NA	PTHR15497;	PF06052;	TIGR03037;	NA	NA	SUBCELLULAR LOCATION: Cytoplasm {ECO:0000255|HAMAP-Rule:MF_03019}.
NO Significance	0.562728	0.63329	1	95	103.945	64	58.4926	c9949_g1_i3	986	331181200274	38.641	3878260	64	2e-107	Q19341	NA	NA	HAAO-1 [Caenorhabditis elegans]	CAA94787.1	reviewed	3-hydroxyanthranilate 3,4-dioxygenase (EC 1.13.11.6) (3-hydroxyanthranilate oxygenase) (3-HAO) (3-hydroxyanthranilic acid dioxygenase) (HAD)	haao-1 K06A4.5	Caenorhabditis elegans	281	1.13.11.6	NA	cytoplasm [GO:0005737]; 3-hydroxyanthranilate 3,4-dioxygenase activity [GO:0000334]; ferrous iron binding [GO:0008198]; 'de novo' NAD biosynthetic process from tryptophan [GO:0034354]; anthranilate metabolic process [GO:0043420]; quinolinate biosynthetic process [GO:0019805]; tryptophan catabolic process [GO:0006569]	GO:0034354; GO:0000334; GO:0043420; GO:0005737; GO:0008198; GO:0019805; GO:0006569	3-HAO family	PATHWAY: Cofactor biosynthesis; NAD(+) biosynthesis; quinolinate from L-kynurenine: step 3/3. {ECO:0000255|HAMAP-Rule:MF_03019}.	IPR010329;IPR016700;IPR014710;IPR011051;	NA	NA	NA	NA	cel:CELE_K06A4.5;	NA	NP_505450.1;	NOG77058;	EOG7FFMS4;	NA	NA	NA	PTHR15497;	PF06052;	TIGR03037;	NA	NA	SUBCELLULAR LOCATION: Cytoplasm {ECO:0000255|HAMAP-Rule:MF_03019}.
NO Significance	0.584709	0.6606	1	90	98.474	63	57.5787	c9949_g1_i2	1058	364183211300	37.2401	3878260	58	4e-102	Q19341	NA	NA	HAAO-1 [Caenorhabditis elegans]	CAA94787.1	reviewed	3-hydroxyanthranilate 3,4-dioxygenase (EC 1.13.11.6) (3-hydroxyanthranilate oxygenase) (3-HAO) (3-hydroxyanthranilic acid dioxygenase) (HAD)	haao-1 K06A4.5	Caenorhabditis elegans	281	1.13.11.6	NA	cytoplasm [GO:0005737]; 3-hydroxyanthranilate 3,4-dioxygenase activity [GO:0000334]; ferrous iron binding [GO:0008198]; 'de novo' NAD biosynthetic process from tryptophan [GO:0034354]; anthranilate metabolic process [GO:0043420]; quinolinate biosynthetic process [GO:0019805]; tryptophan catabolic process [GO:0006569]	GO:0034354; GO:0000334; GO:0043420; GO:0005737; GO:0008198; GO:0019805; GO:0006569	3-HAO family	PATHWAY: Cofactor biosynthesis; NAD(+) biosynthesis; quinolinate from L-kynurenine: step 3/3. {ECO:0000255|HAMAP-Rule:MF_03019}.	IPR010329;IPR016700;IPR014710;IPR011051;	NA	NA	NA	NA	cel:CELE_K06A4.5;	NA	NP_505450.1;	NOG77058;	EOG7FFMS4;	NA	NA	NA	PTHR15497;	PF06052;	TIGR03037;	NA	NA	SUBCELLULAR LOCATION: Cytoplasm {ECO:0000255|HAMAP-Rule:MF_03019}.
NO Significance	0.646683	0.71574	1	93	101.756	72	65.8042	c9949_g1_i1	891	297164190240	39.7306	3878260	60	2e-120	Q19341	NA	NA	HAAO-1 [Caenorhabditis elegans]	CAA94787.1	reviewed	3-hydroxyanthranilate 3,4-dioxygenase (EC 1.13.11.6) (3-hydroxyanthranilate oxygenase) (3-HAO) (3-hydroxyanthranilic acid dioxygenase) (HAD)	haao-1 K06A4.5	Caenorhabditis elegans	281	1.13.11.6	NA	cytoplasm [GO:0005737]; 3-hydroxyanthranilate 3,4-dioxygenase activity [GO:0000334]; ferrous iron binding [GO:0008198]; 'de novo' NAD biosynthetic process from tryptophan [GO:0034354]; anthranilate metabolic process [GO:0043420]; quinolinate biosynthetic process [GO:0019805]; tryptophan catabolic process [GO:0006569]	GO:0034354; GO:0000334; GO:0043420; GO:0005737; GO:0008198; GO:0019805; GO:0006569	3-HAO family	PATHWAY: Cofactor biosynthesis; NAD(+) biosynthesis; quinolinate from L-kynurenine: step 3/3. {ECO:0000255|HAMAP-Rule:MF_03019}.	IPR010329;IPR016700;IPR014710;IPR011051;	NA	NA	NA	NA	cel:CELE_K06A4.5;	NA	NP_505450.1;	NOG77058;	EOG7FFMS4;	NA	NA	NA	PTHR15497;	PF06052;	TIGR03037;	NA	NA	SUBCELLULAR LOCATION: Cytoplasm {ECO:0000255|HAMAP-Rule:MF_03019}.
Quinolinate phosphoribosyltransferase
Significance	Fold_change	P_value	Adj_Pvalue	F2_Read_Count	F2_FPKM	A1_Read_Count	A1_FPKM	Transcript_ID	Length_Transcript	# Total_A,# Total_C,# Total_G,#Total_T	GC%	NCBI Accession	% Identity	E-value	Uniprot Accession	Gene ID	Gene Symbol	Gene Description	Protein ID	Status	Protein names	Gene names	Organism	Length	EC number	Domain [CC]	Gene ontology (GO)	Gene ontology IDs	Protein families	Pathway	Cross-reference (InterPro)	Developmental stage	Temperature dependence	Tissue specificity	pH dependence	Cross-reference (KEGG)	Cross-reference (PDB)	Cross-reference (RefSeq)	Cross-reference (eggNOG)	Cross-reference (OrthoDB)	Cross-reference (BioCyc)	Cross-reference (BRENDA)	Cross-reference (UniPathway)	Cross-reference (PANTHER)	Cross-reference (Pfam)	Cross-reference (TIGRFAMs)	Cross-reference (PROSITE)	Cross-reference (TAIR)	Subcellular location [CC]
Upregulated in A1	Inf	0.00859	0.340446	0	0	110	100.534	c18599_g1_i1	1011	261251207292	45.3017	190346853	78	3e-167	A5DIM8	5126628	PGUG_03129	hypothetical protein	190346853	unreviewed	Nicotinate-nucleotide pyrophosphorylase [carboxylating] (EC 2.4.2.19) (Quinolinate phosphoribosyltransferase [decarboxylating])	PGUG_03129	Meyerozyma guilliermondii (strain ATCC 6260 / CBS 566 / DSM 6381 / JCM 1539 / NBRC 10279 / NRRL Y-324) (Yeast) (Candida guilliermondii)	296	2.4.2.19	NA	nicotinate-nucleotide diphosphorylase (carboxylating) activity [GO:0004514]; NAD biosynthetic process [GO:0009435]	GO:0009435; GO:0004514	NadC/ModD family	PATHWAY: Cofactor biosynthesis; NAD(+) biosynthesis; nicotinate D-ribonucleotide from quinolinate: step 1/1. {ECO:0000256|PIRNR:PIRNR006250}.	IPR013785;IPR004393;IPR027277;IPR002638;IPR022412;	NA	NA	NA	NA	pgu:PGUG_03129;	NA	XP_001485400.1;	NA	EOG7QNVX0;	NA	NA	NA	NA	PF01729;PF02749;	TIGR00078;	NA	NA	NA
Theonine biosynthesis pathway
Homoserine dehydrogenase
Upregulated in A1	Inf	0.00044	0.0435519	0	0	218	199.24	c29529_g1_i1	1088	302268259259	48.4375	50423669	84	0	Q6BN01	2903819	DEHA2F01298g	DEHA2F01298p	50423669	unreviewed	Homoserine dehydrogenase (EC 1.1.1.3)	DEHA2F01298g	Debaryomyces hansenii (strain ATCC 36239 / CBS 767 / JCM 1990 / NBRC 0083 / IGC 2968) (Yeast) (Torulaspora hansenii)	360	1.1.1.3	NA	homoserine dehydrogenase activity [GO:0004412]; NADP binding [GO:0050661]; isoleucine biosynthetic process [GO:0009097]; methionine biosynthetic process [GO:0009086]; threonine biosynthetic process [GO:0009088]	GO:0050661; GO:0004412; GO:0009097; GO:0009086; GO:0009088	Homoserine dehydrogenase family	PATHWAY: Amino-acid biosynthesis; L-methionine biosynthesis via de novo pathway; L-homoserine from L-aspartate: step 3/3. {ECO:0000256|RuleBase:RU000579}.; PATHWAY: Amino-acid biosynthesis; L-threonine biosynthesis; L-threonine from L-aspartate: step 3/5. {ECO:0000256|RuleBase:RU000579}.	IPR005106;IPR001342;IPR019811;IPR022697;IPR016040;	NA	NA	NA	NA	dha:DEHA2F01298g;	NA	XP_460419.1;	NA	EOG7BGHWP;	NA	NA	NA	NA	PF00742;PF03447;	NA	PS01042;	NA	NA
Homoserine Kinase
Upregulated in A1	Inf	0.00442	0.21824	0	0	131	119.727	c16255_g1_i1	1079	302210282285	45.5978	126139237	73	8e-176	A3LZ82	4840689	THR1	homoserine kinase	126139237	unreviewed	Homoserine kinase (EC 2.7.1.39)	THR1 PICST_85224	Scheffersomyces stipitis (strain ATCC 58785 / CBS 6054 / NBRC 10063 / NRRL Y-11545) (Yeast) (Pichia stipitis)	353	2.7.1.39	NA	ATP binding [GO:0005524]; homoserine kinase activity [GO:0004413]; threonine metabolic process [GO:0006566]	GO:0005524; GO:0004413; GO:0006566	GHMP kinase family	NA	IPR013750;IPR006204;IPR006203;IPR000870;IPR020568;IPR014721;	NA	NA	NA	NA	pic:PICST_85224;	NA	XP_001386141.1;	NA	EOG7Q8CXX;	NA	NA	NA	NA	PF00288;	TIGR00191;	PS00627;	NA	NA

## Sheet: One-carbon metabolism
Folate cycle
Serine hydroxymethyltransferase
Significance	Fold_change	P_value	Adj_Pvalue	F2_Read_Count	F2_FPKM	A1_Read_Count	A1_FPKM	Transcript_ID	Length_Transcript	# Total_A,# Total_C,# Total_G,#Total_T	GC%	NCBI Accession	% Identity	E-value	Uniprot Accession	Gene ID	Gene Symbol	Gene Description	Protein ID	Status	Protein names	Gene names	Organism	Length	EC number	Domain [CC]	Gene ontology (GO)	Gene ontology IDs	Protein families	Pathway	Cross-reference (InterPro)	Developmental stage	Temperature dependence	Tissue specificity	pH dependence	Cross-reference (KEGG)	Cross-reference (PDB)	Cross-reference (RefSeq)	Cross-reference (eggNOG)	Cross-reference (OrthoDB)	Cross-reference (BioCyc)	Cross-reference (BRENDA)	Cross-reference (UniPathway)	Cross-reference (PANTHER)	Cross-reference (Pfam)	Cross-reference (TIGRFAMs)	Cross-reference (PROSITE)	Cross-reference (TAIR)	Subcellular location [CC]
Upregulated in A1	Inf	2e-05	0.00503681	0	0	359	328.107	c8746_g1_i1	1472	386382346358	49.4565	309356633	56	0	Q60V73	NA	NA	Protein CBR-MEL-32 [Caenorhabditis briggsae]	CAP36877.2	reviewed	Serine hydroxymethyltransferase (SHMT) (EC 2.1.2.1) (Glycine hydroxymethyltransferase) (Maternal effect lethal protein 32) (Serine methylase)	mel-32 CBG19673	Caenorhabditis briggsae	511	2.1.2.1	NA	glycine hydroxymethyltransferase activity [GO:0004372]; pyridoxal phosphate binding [GO:0030170]; glycine metabolic process [GO:0006544]; L-serine metabolic process [GO:0006563]; serine family amino acid metabolic process [GO:0009069]; tetrahydrofolate interconversion [GO:0035999]	GO:0006563; GO:0004372; GO:0006544; GO:0030170; GO:0009069; GO:0035999	SHMT family	PATHWAY: One-carbon metabolism; tetrahydrofolate interconversion.	IPR015424;IPR015421;IPR015422;IPR001085;IPR019798;	NA	NA	NA	NA	NA	NA	NA	COG0112;	EOG7327NN;	NA	NA	NA	PTHR11680;	PF00464;	NA	PS00096;	NA	NA
Upregulated in A1	Inf	0.0001	0.015147	0	0	283	258.647	c8746_g2_i1	1484	392364350378	48.1132	309356633	59	0	Q60V73	NA	NA	Protein CBR-MEL-32 [Caenorhabditis briggsae]	CAP36877.2	reviewed	Serine hydroxymethyltransferase (SHMT) (EC 2.1.2.1) (Glycine hydroxymethyltransferase) (Maternal effect lethal protein 32) (Serine methylase)	mel-32 CBG19673	Caenorhabditis briggsae	511	2.1.2.1	NA	glycine hydroxymethyltransferase activity [GO:0004372]; pyridoxal phosphate binding [GO:0030170]; glycine metabolic process [GO:0006544]; L-serine metabolic process [GO:0006563]; serine family amino acid metabolic process [GO:0009069]; tetrahydrofolate interconversion [GO:0035999]	GO:0006563; GO:0004372; GO:0006544; GO:0030170; GO:0009069; GO:0035999	SHMT family	PATHWAY: One-carbon metabolism; tetrahydrofolate interconversion.	IPR015424;IPR015421;IPR015422;IPR001085;IPR019798;	NA	NA	NA	NA	NA	NA	NA	COG0112;	EOG7327NN;	NA	NA	NA	PTHR11680;	PF00464;	NA	PS00096;	NA	NA
NO Significance	0.791794	0.80551	1	192	210.078	182	166.338	c14430_g1_i9	938	278209189262	42.4307	597833816	76	6e-121	A0A016RZV9	NA	NA	hypothetical protein Y032_0334g2844 [Ancylostoma ceylanicum]	EYB83509.1	unreviewed	Serine hydroxymethyltransferase (EC 2.1.2.1)	Acey_s0334.g2844 Y032_0334g2844	Ancylostoma ceylanicum	532	2.1.2.1	NA	glycine hydroxymethyltransferase activity [GO:0004372]; pyridoxal phosphate binding [GO:0030170]; glycine metabolic process [GO:0006544]; L-serine metabolic process [GO:0006563]; tetrahydrofolate interconversion [GO:0035999]	GO:0006563; GO:0004372; GO:0006544; GO:0030170; GO:0035999	SHMT family	PATHWAY: One-carbon metabolism; tetrahydrofolate interconversion. {ECO:0000256|RuleBase:RU000585}.	IPR015424;IPR015421;IPR015422;IPR001085;IPR019798;	NA	NA	NA	NA	NA	NA	NA	NA	NA	NA	NA	NA	PTHR11680;	PF00464;	NA	PS00096;	NA	NA
NO Significance	0.688239	0.67007	1	284	310.74	234	213.864	c14430_g1_i7	1891	665355354517	37.4934	510860636	92	1e-120	A0A0D6LY17	NA	NA	glycine hydroxymethyltransferase [Ancylostoma ceylanicum]	EPB76088.1	unreviewed	Serine hydroxymethyltransferase (EC 2.1.2.1)	ANCCEY_04816	Ancylostoma ceylanicum	501	2.1.2.1	NA	glycine hydroxymethyltransferase activity [GO:0004372]; methyltransferase activity [GO:0008168]; pyridoxal phosphate binding [GO:0030170]; glycine metabolic process [GO:0006544]; L-serine metabolic process [GO:0006563]; tetrahydrofolate interconversion [GO:0035999]	GO:0006563; GO:0004372; GO:0006544; GO:0008168; GO:0030170; GO:0035999	SHMT family	PATHWAY: One-carbon metabolism; tetrahydrofolate interconversion. {ECO:0000256|RuleBase:RU000585}.	IPR015424;IPR015421;IPR015422;IPR001085;IPR019798;	NA	NA	NA	NA	NA	NA	NA	NA	NA	NA	NA	NA	PTHR11680;	PF00464;	NA	PS00096;	NA	NA
NO Significance	0.842724	0.8514	1	225	246.185	227	207.466	c14430_g1_i5	953	295208194256	42.1826	510860636	87	2e-106	A0A0D6LY17	NA	NA	glycine hydroxymethyltransferase [Ancylostoma ceylanicum]	EPB76088.1	unreviewed	Serine hydroxymethyltransferase (EC 2.1.2.1)	ANCCEY_04816	Ancylostoma ceylanicum	501	2.1.2.1	NA	glycine hydroxymethyltransferase activity [GO:0004372]; methyltransferase activity [GO:0008168]; pyridoxal phosphate binding [GO:0030170]; glycine metabolic process [GO:0006544]; L-serine metabolic process [GO:0006563]; tetrahydrofolate interconversion [GO:0035999]	GO:0006563; GO:0004372; GO:0006544; GO:0008168; GO:0030170; GO:0035999	SHMT family	PATHWAY: One-carbon metabolism; tetrahydrofolate interconversion. {ECO:0000256|RuleBase:RU000585}.	IPR015424;IPR015421;IPR015422;IPR001085;IPR019798;	NA	NA	NA	NA	NA	NA	NA	NA	NA	NA	NA	NA	PTHR11680;	PF00464;	NA	PS00096;	NA	NA
NO Significance	0.476677	0.38747	1	375	410.308	214	195.585	c14430_g1_i4	1439	439289285426	39.8888	597833816	69	5e-89	A0A016RZV9	NA	NA	hypothetical protein Y032_0334g2844 [Ancylostoma ceylanicum]	EYB83509.1	unreviewed	Serine hydroxymethyltransferase (EC 2.1.2.1)	Acey_s0334.g2844 Y032_0334g2844	Ancylostoma ceylanicum	532	2.1.2.1	NA	glycine hydroxymethyltransferase activity [GO:0004372]; pyridoxal phosphate binding [GO:0030170]; glycine metabolic process [GO:0006544]; L-serine metabolic process [GO:0006563]; tetrahydrofolate interconversion [GO:0035999]	GO:0006563; GO:0004372; GO:0006544; GO:0030170; GO:0035999	SHMT family	PATHWAY: One-carbon metabolism; tetrahydrofolate interconversion. {ECO:0000256|RuleBase:RU000585}.	IPR015424;IPR015421;IPR015422;IPR001085;IPR019798;	NA	NA	NA	NA	NA	NA	NA	NA	NA	NA	NA	NA	PTHR11680;	PF00464;	NA	PS00096;	NA	NA
NO Significance	0.56265	0.5048	1	337	368.73	227	207.466	c14430_g1_i3	1470	449294289438	39.6599	597833816	71	1e-116	A0A016RZV9	NA	NA	hypothetical protein Y032_0334g2844 [Ancylostoma ceylanicum]	EYB83509.1	unreviewed	Serine hydroxymethyltransferase (EC 2.1.2.1)	Acey_s0334.g2844 Y032_0334g2844	Ancylostoma ceylanicum	532	2.1.2.1	NA	glycine hydroxymethyltransferase activity [GO:0004372]; pyridoxal phosphate binding [GO:0030170]; glycine metabolic process [GO:0006544]; L-serine metabolic process [GO:0006563]; tetrahydrofolate interconversion [GO:0035999]	GO:0006563; GO:0004372; GO:0006544; GO:0030170; GO:0035999	SHMT family	PATHWAY: One-carbon metabolism; tetrahydrofolate interconversion. {ECO:0000256|RuleBase:RU000585}.	IPR015424;IPR015421;IPR015422;IPR001085;IPR019798;	NA	NA	NA	NA	NA	NA	NA	NA	NA	NA	NA	NA	PTHR11680;	PF00464;	NA	PS00096;	NA	NA
NO Significance	0.501992	0.41258	1	411	449.698	247	225.745	c14430_g1_i29	1419	428287285419	40.3101	597833816	69	3e-113	A0A016RZV9	NA	NA	hypothetical protein Y032_0334g2844 [Ancylostoma ceylanicum]	EYB83509.1	unreviewed	Serine hydroxymethyltransferase (EC 2.1.2.1)	Acey_s0334.g2844 Y032_0334g2844	Ancylostoma ceylanicum	532	2.1.2.1	NA	glycine hydroxymethyltransferase activity [GO:0004372]; pyridoxal phosphate binding [GO:0030170]; glycine metabolic process [GO:0006544]; L-serine metabolic process [GO:0006563]; tetrahydrofolate interconversion [GO:0035999]	GO:0006563; GO:0004372; GO:0006544; GO:0030170; GO:0035999	SHMT family	PATHWAY: One-carbon metabolism; tetrahydrofolate interconversion. {ECO:0000256|RuleBase:RU000585}.	IPR015424;IPR015421;IPR015422;IPR001085;IPR019798;	NA	NA	NA	NA	NA	NA	NA	NA	NA	NA	NA	NA	PTHR11680;	PF00464;	NA	PS00096;	NA	NA
NO Significance	0.64657	0.63286	1	239	261.503	185	169.08	c14430_g1_i28	935	288206191250	42.4599	597833816	92	2e-121	A0A016RZV9	NA	NA	hypothetical protein Y032_0334g2844 [Ancylostoma ceylanicum]	EYB83509.1	unreviewed	Serine hydroxymethyltransferase (EC 2.1.2.1)	Acey_s0334.g2844 Y032_0334g2844	Ancylostoma ceylanicum	532	2.1.2.1	NA	glycine hydroxymethyltransferase activity [GO:0004372]; pyridoxal phosphate binding [GO:0030170]; glycine metabolic process [GO:0006544]; L-serine metabolic process [GO:0006563]; tetrahydrofolate interconversion [GO:0035999]	GO:0006563; GO:0004372; GO:0006544; GO:0030170; GO:0035999	SHMT family	PATHWAY: One-carbon metabolism; tetrahydrofolate interconversion. {ECO:0000256|RuleBase:RU000585}.	IPR015424;IPR015421;IPR015422;IPR001085;IPR019798;	NA	NA	NA	NA	NA	NA	NA	NA	NA	NA	NA	NA	PTHR11680;	PF00464;	NA	PS00096;	NA	NA
NO Significance	0.509858	0.41445	1	462	505.5	282	257.733	c14430_g1_i27	1420	420289283428	40.2817	510860636	70	3e-139	A0A0D6LY17	NA	NA	glycine hydroxymethyltransferase [Ancylostoma ceylanicum]	EPB76088.1	unreviewed	Serine hydroxymethyltransferase (EC 2.1.2.1)	ANCCEY_04816	Ancylostoma ceylanicum	501	2.1.2.1	NA	glycine hydroxymethyltransferase activity [GO:0004372]; methyltransferase activity [GO:0008168]; pyridoxal phosphate binding [GO:0030170]; glycine metabolic process [GO:0006544]; L-serine metabolic process [GO:0006563]; tetrahydrofolate interconversion [GO:0035999]	GO:0006563; GO:0004372; GO:0006544; GO:0008168; GO:0030170; GO:0035999	SHMT family	PATHWAY: One-carbon metabolism; tetrahydrofolate interconversion. {ECO:0000256|RuleBase:RU000585}.	IPR015424;IPR015421;IPR015422;IPR001085;IPR019798;	NA	NA	NA	NA	NA	NA	NA	NA	NA	NA	NA	NA	PTHR11680;	PF00464;	NA	PS00096;	NA	NA
NO Significance	0.658364	0.65864	1	203	222.114	160	146.232	c14430_g1_i26	1060	335227202296	40.4717	510860636	93	1e-104	A0A0D6LY17	NA	NA	glycine hydroxymethyltransferase [Ancylostoma ceylanicum]	EPB76088.1	unreviewed	Serine hydroxymethyltransferase (EC 2.1.2.1)	ANCCEY_04816	Ancylostoma ceylanicum	501	2.1.2.1	NA	glycine hydroxymethyltransferase activity [GO:0004372]; methyltransferase activity [GO:0008168]; pyridoxal phosphate binding [GO:0030170]; glycine metabolic process [GO:0006544]; L-serine metabolic process [GO:0006563]; tetrahydrofolate interconversion [GO:0035999]	GO:0006563; GO:0004372; GO:0006544; GO:0008168; GO:0030170; GO:0035999	SHMT family	PATHWAY: One-carbon metabolism; tetrahydrofolate interconversion. {ECO:0000256|RuleBase:RU000585}.	IPR015424;IPR015421;IPR015422;IPR001085;IPR019798;	NA	NA	NA	NA	NA	NA	NA	NA	NA	NA	NA	NA	PTHR11680;	PF00464;	NA	PS00096;	NA	NA
NO Significance	0.516841	0.421	1	480	525.195	297	271.442	c14430_g1_i25	1369	411278278402	40.6136	510860636	74	2e-143	A0A0D6LY17	NA	NA	glycine hydroxymethyltransferase [Ancylostoma ceylanicum]	EPB76088.1	unreviewed	Serine hydroxymethyltransferase (EC 2.1.2.1)	ANCCEY_04816	Ancylostoma ceylanicum	501	2.1.2.1	NA	glycine hydroxymethyltransferase activity [GO:0004372]; methyltransferase activity [GO:0008168]; pyridoxal phosphate binding [GO:0030170]; glycine metabolic process [GO:0006544]; L-serine metabolic process [GO:0006563]; tetrahydrofolate interconversion [GO:0035999]	GO:0006563; GO:0004372; GO:0006544; GO:0008168; GO:0030170; GO:0035999	SHMT family	PATHWAY: One-carbon metabolism; tetrahydrofolate interconversion. {ECO:0000256|RuleBase:RU000585}.	IPR015424;IPR015421;IPR015422;IPR001085;IPR019798;	NA	NA	NA	NA	NA	NA	NA	NA	NA	NA	NA	NA	PTHR11680;	PF00464;	NA	PS00096;	NA	NA
NO Significance	0.680365	0.66944	1	248	271.351	202	184.617	c14430_g1_i20	988	313218194263	41.7004	597833816	92	1e-121	A0A016RZV9	NA	NA	hypothetical protein Y032_0334g2844 [Ancylostoma ceylanicum]	EYB83509.1	unreviewed	Serine hydroxymethyltransferase (EC 2.1.2.1)	Acey_s0334.g2844 Y032_0334g2844	Ancylostoma ceylanicum	532	2.1.2.1	NA	glycine hydroxymethyltransferase activity [GO:0004372]; pyridoxal phosphate binding [GO:0030170]; glycine metabolic process [GO:0006544]; L-serine metabolic process [GO:0006563]; tetrahydrofolate interconversion [GO:0035999]	GO:0006563; GO:0004372; GO:0006544; GO:0030170; GO:0035999	SHMT family	PATHWAY: One-carbon metabolism; tetrahydrofolate interconversion. {ECO:0000256|RuleBase:RU000585}.	IPR015424;IPR015421;IPR015422;IPR001085;IPR019798;	NA	NA	NA	NA	NA	NA	NA	NA	NA	NA	NA	NA	PTHR11680;	PF00464;	NA	PS00096;	NA	NA
NO Significance	0.499237	0.40574	1	430	470.487	257	234.884	c14430_g1_i18	1504	449305291459	39.6277	510860636	64	7e-133	A0A0D6LY17	NA	NA	glycine hydroxymethyltransferase [Ancylostoma ceylanicum]	EPB76088.1	unreviewed	Serine hydroxymethyltransferase (EC 2.1.2.1)	ANCCEY_04816	Ancylostoma ceylanicum	501	2.1.2.1	NA	glycine hydroxymethyltransferase activity [GO:0004372]; methyltransferase activity [GO:0008168]; pyridoxal phosphate binding [GO:0030170]; glycine metabolic process [GO:0006544]; L-serine metabolic process [GO:0006563]; tetrahydrofolate interconversion [GO:0035999]	GO:0006563; GO:0004372; GO:0006544; GO:0008168; GO:0030170; GO:0035999	SHMT family	PATHWAY: One-carbon metabolism; tetrahydrofolate interconversion. {ECO:0000256|RuleBase:RU000585}.	IPR015424;IPR015421;IPR015422;IPR001085;IPR019798;	NA	NA	NA	NA	NA	NA	NA	NA	NA	NA	NA	NA	PTHR11680;	PF00464;	NA	PS00096;	NA	NA
NO Significance	0.491352	0.39099	1	459	502.217	270	246.766	c14430_g1_i15	1453	440294286433	39.9174	510860636	67	7e-137	A0A0D6LY17	NA	NA	glycine hydroxymethyltransferase [Ancylostoma ceylanicum]	EPB76088.1	unreviewed	Serine hydroxymethyltransferase (EC 2.1.2.1)	ANCCEY_04816	Ancylostoma ceylanicum	501	2.1.2.1	NA	glycine hydroxymethyltransferase activity [GO:0004372]; methyltransferase activity [GO:0008168]; pyridoxal phosphate binding [GO:0030170]; glycine metabolic process [GO:0006544]; L-serine metabolic process [GO:0006563]; tetrahydrofolate interconversion [GO:0035999]	GO:0006563; GO:0004372; GO:0006544; GO:0008168; GO:0030170; GO:0035999	SHMT family	PATHWAY: One-carbon metabolism; tetrahydrofolate interconversion. {ECO:0000256|RuleBase:RU000585}.	IPR015424;IPR015421;IPR015422;IPR001085;IPR019798;	NA	NA	NA	NA	NA	NA	NA	NA	NA	NA	NA	NA	PTHR11680;	PF00464;	NA	PS00096;	NA	NA
Methylenetetrahydrofolate dehydrogenase
Significance	Fold_change	P_value	Adj_Pvalue	F2_Read_Count	F2_FPKM	A1_Read_Count	A1_FPKM	Transcript_ID	Length_Transcript	# Total_A,# Total_C,# Total_G,#Total_T	GC%	NCBI Accession	% Identity	E-value	Uniprot Accession	Gene ID	Gene Symbol	Gene Description	Protein ID	Status	Protein names	Gene names	Organism	Length	EC number	Domain [CC]	Gene ontology (GO)	Gene ontology IDs	Protein families	Pathway	Cross-reference (InterPro)	Developmental stage	Temperature dependence	Tissue specificity	pH dependence	Cross-reference (KEGG)	Cross-reference (PDB)	Cross-reference (RefSeq)	Cross-reference (eggNOG)	Cross-reference (OrthoDB)	Cross-reference (BioCyc)	Cross-reference (BRENDA)	Cross-reference (UniPathway)	Cross-reference (PANTHER)	Cross-reference (Pfam)	Cross-reference (TIGRFAMs)	Cross-reference (PROSITE)	Cross-reference (TAIR)	Subcellular location [CC]
Upregulated in A1	Inf	0.00101	0.0785856	0	0	184	168.166	c6139_g1_i1	3103	748731841783	50.6607	669315083	47	0	A0A085MMT7	NA	NA	hypothetical protein M513_00759 [Trichuris suis]	KFD58533.1	unreviewed	Uncharacterized protein	M513_00759	Trichuris suis (pig whipworm)	935	NA	NA	ATP binding [GO:0005524]; formate-tetrahydrofolate ligase activity [GO:0004329]; methylenetetrahydrofolate dehydrogenase (NADP+) activity [GO:0004488]; folic acid-containing compound biosynthetic process [GO:0009396]	GO:0005524; GO:0009396; GO:0004329; GO:0004488	NA	NA	IPR000559;IPR020628;IPR016040;IPR027417;IPR000672;IPR020630;IPR020867;IPR020631;	NA	NA	NA	NA	NA	NA	NA	NA	NA	NA	NA	NA	NA	PF01268;PF00763;PF02882;	NA	PS00721;PS00767;	NA	NA
NO Significance	Inf	0.19509	1	0	0	22	20.1068	c7911_g2_i1	402	103,105,100,94	50.995	510847134	55	2e-06	A0A0D6L462	NA	NA	tetrahydrofolate dehydrogenase/cyclohydrolase, NAD(P)-binding domain protein [Ancylostoma ceylanicum]	EPB65679.1	unreviewed	Tetrahydrofolate dehydrogenase/cyclohydrolase, NAD(P)-binding domain protein	ANCCEY_15254	Ancylostoma ceylanicum	588	NA	NA	hydrolase activity [GO:0016787]; methylenetetrahydrofolate dehydrogenase (NADP+) activity [GO:0004488]; transferase activity [GO:0016740]; folic acid-containing compound biosynthetic process [GO:0009396]	GO:0009396; GO:0016787; GO:0004488; GO:0016740	Beta-ketoacyl-ACP synthases family	NA	IPR018201;IPR014031;IPR014030;IPR016040;IPR020841;IPR000672;IPR020630;IPR020867;IPR020631;IPR016039;	NA	NA	NA	NA	NA	NA	NA	NA	NA	NA	NA	NA	NA	PF00109;PF02801;PF00763;PF02882;	NA	PS00606;PS00767;	NA	NA
NO Significance	Inf	0.08622	1	0	0	42	38.3858	c7911_g1_i1	817	186222213196	53.2436	669325876	52	5e-72	A0A085N9E7	NA	NA	hypothetical protein M514_00759 [Trichuris suis]	KFD66093.1	unreviewed	Uncharacterized protein	M514_00759	Trichuris suis (pig whipworm)	935	NA	NA	ATP binding [GO:0005524]; formate-tetrahydrofolate ligase activity [GO:0004329]; methylenetetrahydrofolate dehydrogenase (NADP+) activity [GO:0004488]; folic acid-containing compound biosynthetic process [GO:0009396]	GO:0005524; GO:0009396; GO:0004329; GO:0004488	NA	NA	IPR000559;IPR020628;IPR016040;IPR027417;IPR000672;IPR020630;IPR020867;IPR020631;	NA	NA	NA	NA	NA	NA	NA	NA	NA	NA	NA	NA	NA	PF01268;PF00763;PF02882;	NA	PS00721;PS00767;	NA	NA
NO Significance	5.84709	0.05133	0.960269	76	83.1558	532	486.22	c13556_g1_i8	934	301177150306	35.0107	597844990	79	3e-55	A0A016SW12	NA	NA	hypothetical protein Y032_0170g243 [Ancylostoma ceylanicum]	EYB94519.1	unreviewed	Uncharacterized protein	Acey_s0170.g243 Y032_0170g243	Ancylostoma ceylanicum	334	NA	NA	methylenetetrahydrofolate dehydrogenase (NADP+) activity [GO:0004488]; folic acid-containing compound biosynthetic process [GO:0009396]	GO:0009396; GO:0004488	NA	NA	IPR016040;IPR000672;IPR020630;IPR020867;IPR020631;	NA	NA	NA	NA	NA	NA	NA	NA	NA	NA	NA	NA	NA	PF00763;PF02882;	NA	PS00767;	NA	NA
NO Significance	1.49562	0.60935	1	401	438.756	718	656.214	c13556_g1_i7	1516	422318290486	40.1055	597844989	67	8e-66	A0A016SUZ0	NA	NA	hypothetical protein Y032_0170g243 [Ancylostoma ceylanicum]	EYB94518.1	unreviewed	Uncharacterized protein	Acey_s0170.g243 Y032_0170g243	Ancylostoma ceylanicum	304	NA	NA	methylenetetrahydrofolate dehydrogenase (NADP+) activity [GO:0004488]; folic acid-containing compound biosynthetic process [GO:0009396]	GO:0009396; GO:0004488	NA	NA	IPR016040;IPR000672;IPR020630;IPR020867;IPR020631;	NA	NA	NA	NA	NA	NA	NA	NA	NA	NA	NA	NA	NA	PF00763;PF02882;	NA	PS00767;	NA	NA
Methylenetetrahydrofolate reductase
Significance	Fold_change	P_value	Adj_Pvalue	F2_Read_Count	F2_FPKM	A1_Read_Count	A1_FPKM	Transcript_ID	Length_Transcript	# Total_A,# Total_C,# Total_G,#Total_T	GC%	NCBI Accession	% Identity	E-value	Uniprot Accession	Gene ID	Gene Symbol	Gene Description	Protein ID	Status	Protein names	Gene names	Organism	Length	EC number	Domain [CC]	Gene ontology (GO)	Gene ontology IDs	Protein families	Pathway	Cross-reference (InterPro)	Developmental stage	Temperature dependence	Tissue specificity	pH dependence	Cross-reference (KEGG)	Cross-reference (PDB)	Cross-reference (RefSeq)	Cross-reference (eggNOG)	Cross-reference (OrthoDB)	Cross-reference (BioCyc)	Cross-reference (BRENDA)	Cross-reference (UniPathway)	Cross-reference (PANTHER)	Cross-reference (Pfam)	Cross-reference (TIGRFAMs)	Cross-reference (PROSITE)	Cross-reference (TAIR)	Subcellular location [CC]
NO Significance	0.41765	0.63746	1	32	35.013	16	14.6232	c14852_g2_i3	218	70,54,35,59	40.8257	597877528	94	2e-26	A0A016VHI8	NA	NA	hypothetical protein Y032_0009g413 [Ancylostoma ceylanicum]	EYC26895.1	unreviewed	Methylenetetrahydrofolate reductase (EC 1.5.1.20)	Acey_s0009.g413 Y032_0009g413	Ancylostoma ceylanicum	667	1.5.1.20	NA	methylenetetrahydrofolate reductase (NAD(P)H) activity [GO:0004489]; methionine metabolic process [GO:0006555]; tetrahydrofolate interconversion [GO:0035999]	GO:0006555; GO:0004489; GO:0035999	Methylenetetrahydrofolate reductase family	PATHWAY: One-carbon metabolism; tetrahydrofolate interconversion. {ECO:0000256|RuleBase:RU004254}.	IPR029041;IPR003171;	NA	NA	NA	NA	NA	NA	NA	NA	NA	NA	NA	NA	NA	PF02219;	NA	NA	NA	NA
NO Significance	0.736355	0.77617	1	12984	14206.5	11446	10461	c14852_g2_i1	11740	3776,2325,1997,3642	36.8143	597877528	84	0	A0A016VHI8	NA	NA	hypothetical protein Y032_0009g413 [Ancylostoma ceylanicum]	EYC26895.1	unreviewed	Methylenetetrahydrofolate reductase (EC 1.5.1.20)	Acey_s0009.g413 Y032_0009g413	Ancylostoma ceylanicum	667	1.5.1.20	NA	methylenetetrahydrofolate reductase (NAD(P)H) activity [GO:0004489]; methionine metabolic process [GO:0006555]; tetrahydrofolate interconversion [GO:0035999]	GO:0006555; GO:0004489; GO:0035999	Methylenetetrahydrofolate reductase family	PATHWAY: One-carbon metabolism; tetrahydrofolate interconversion. {ECO:0000256|RuleBase:RU004254}.	IPR029041;IPR003171;	NA	NA	NA	NA	NA	NA	NA	NA	NA	NA	NA	NA	NA	PF02219;	NA	NA	NA	NA
Methionine cycle
S-adenosylmethionine-dependent methyltransferase
Significance	Fold_change	P_value	Adj_Pvalue	F2_Read_Count	F2_FPKM	A1_Read_Count	A1_FPKM	Transcript_ID	Length_Transcript	# Total_A,# Total_C,# Total_G,#Total_T	GC%	NCBI Accession	% Identity	E-value	Uniprot Accession	Gene ID	Gene Symbol	Gene Description	Protein ID	Status	Protein names	Gene names	Organism	Length	EC number	Domain [CC]	Gene ontology (GO)	Gene ontology IDs	Protein families	Pathway	Cross-reference (InterPro)	Developmental stage	Temperature dependence	Tissue specificity	pH dependence	Cross-reference (KEGG)	Cross-reference (PDB)	Cross-reference (RefSeq)	Cross-reference (eggNOG)	Cross-reference (OrthoDB)	Cross-reference (BioCyc)	Cross-reference (BRENDA)	Cross-reference (UniPathway)	Cross-reference (PANTHER)	Cross-reference (Pfam)	Cross-reference (TIGRFAMs)	Cross-reference (PROSITE)	Cross-reference (TAIR)	Subcellular location [CC]
Upregulated in A1	Inf	0.00021	0.0258361	0	0	249	227.573	c3674_g1_i1	1939	447545398549	48.6333	393908574	57	1e-151	E1G8Q6	NA	NA	nucleolar protein [Loa loa]	EFO18951.2	unreviewed	Nucleolar protein	LOAG_09543	Loa loa (Eye worm) (Filaria loa)	726	NA	NA	RNA binding [GO:0003723]; S-adenosylmethionine-dependent methyltransferase activity [GO:0008757]; rRNA processing [GO:0006364]	GO:0003723; GO:0008757; GO:0006364	NA	NA	IPR018314;IPR001678;IPR011023;IPR023267;IPR023273;IPR029063;	NA	NA	NA	NA	NA	NA	NA	NA	NA	NA	NA	NA	NA	PF01189;	TIGR00446;	PS01153;PS51686;	NA	NA
NO Significance	1.07625	0.92857	1	416	455.169	536	489.876	c13417_g1_i9	1948	586424287651	36.499	597836137	75	0	A0A016S5M7	NA	NA	hypothetical protein Y032_0290g1520 [Ancylostoma ceylanicum]	EYB85786.1	unreviewed	Uncharacterized protein	Acey_s0290.g1520 Y032_0290g1520	Ancylostoma ceylanicum	723	NA	NA	RNA binding [GO:0003723]; S-adenosylmethionine-dependent methyltransferase activity [GO:0008757]; rRNA processing [GO:0006364]	GO:0003723; GO:0008757; GO:0006364	NA	NA	IPR018314;IPR001678;IPR011023;IPR023267;IPR023273;IPR029063;	NA	NA	NA	NA	NA	NA	NA	NA	NA	NA	NA	NA	NA	PF01189;	TIGR00446;	PS01153;PS51686;	NA	NA
NO Significance	1.64707	0.65553	1	71	77.685	140	127.953	c13417_g1_i8	655	191147114203	39.8473	597836137	83	3e-124	A0A016S5M7	NA	NA	hypothetical protein Y032_0290g1520 [Ancylostoma ceylanicum]	EYB85786.1	unreviewed	Uncharacterized protein	Acey_s0290.g1520 Y032_0290g1520	Ancylostoma ceylanicum	723	NA	NA	RNA binding [GO:0003723]; S-adenosylmethionine-dependent methyltransferase activity [GO:0008757]; rRNA processing [GO:0006364]	GO:0003723; GO:0008757; GO:0006364	NA	NA	IPR018314;IPR001678;IPR011023;IPR023267;IPR023273;IPR029063;	NA	NA	NA	NA	NA	NA	NA	NA	NA	NA	NA	NA	NA	PF01189;	TIGR00446;	PS01153;PS51686;	NA	NA
NO Significance	2.19946	0.36097	1	169	184.912	445	406.706	c13417_g1_i7	1427	396299234498	37.3511	568293384	66	4e-125	W2TEQ0	NA	NA	NOL1/NOP2/sun family protein [Necator americanus]	ETN80535.1	unreviewed	NOL1/NOP2/sun family protein	NECAME_09083	Necator americanus (Human hookworm)	694	NA	NA	RNA binding [GO:0003723]; S-adenosylmethionine-dependent methyltransferase activity [GO:0008757]; rRNA processing [GO:0006364]	GO:0003723; GO:0008757; GO:0006364	NA	NA	IPR018314;IPR001678;IPR011023;IPR023267;IPR023273;IPR029063;	NA	NA	NA	NA	NA	NA	NA	NA	NA	NA	NA	NA	NA	PF01189;	TIGR00446;	PS01153;PS51686;	NA	NA
NO Significance	1.24338	0.78559	1	393	430.003	585	534.659	c13417_g1_i6	1897	563418276640	36.5841	597836137	77	0	A0A016S5M7	NA	NA	hypothetical protein Y032_0290g1520 [Ancylostoma ceylanicum]	EYB85786.1	unreviewed	Uncharacterized protein	Acey_s0290.g1520 Y032_0290g1520	Ancylostoma ceylanicum	723	NA	NA	RNA binding [GO:0003723]; S-adenosylmethionine-dependent methyltransferase activity [GO:0008757]; rRNA processing [GO:0006364]	GO:0003723; GO:0008757; GO:0006364	NA	NA	IPR018314;IPR001678;IPR011023;IPR023267;IPR023273;IPR029063;	NA	NA	NA	NA	NA	NA	NA	NA	NA	NA	NA	NA	NA	PF01189;	TIGR00446;	PS01153;PS51686;	NA	NA
NO Significance	0.963807	0.96838	1	273	298.704	315	287.893	c13417_g1_i5	1052	315224129384	33.5551	510856046	79	2e-69	A0A0D6LW38	NA	NA	NOL1/NOP2/sun family protein [Ancylostoma ceylanicum]	EPB71842.1	unreviewed	NOL1/NOP2/sun family protein	ANCCEY_09065	Ancylostoma ceylanicum	649	NA	NA	RNA binding [GO:0003723]; S-adenosylmethionine-dependent methyltransferase activity [GO:0008757]; rRNA processing [GO:0006364]	GO:0003723; GO:0008757; GO:0006364	NA	NA	IPR018314;IPR001678;IPR011023;IPR023267;IPR023273;IPR029063;	NA	NA	NA	NA	NA	NA	NA	NA	NA	NA	NA	NA	NA	PF01189;	TIGR00446;	PS01153;PS51686;	NA	NA
NO Significance	1.03593	0.96711	1	408	446.415	506	462.457	c13417_g1_i4	2070	639449295687	35.942	597836137	77	0	A0A016S5M7	NA	NA	hypothetical protein Y032_0290g1520 [Ancylostoma ceylanicum]	EYB85786.1	unreviewed	Uncharacterized protein	Acey_s0290.g1520 Y032_0290g1520	Ancylostoma ceylanicum	723	NA	NA	RNA binding [GO:0003723]; S-adenosylmethionine-dependent methyltransferase activity [GO:0008757]; rRNA processing [GO:0006364]	GO:0003723; GO:0008757; GO:0006364	NA	NA	IPR018314;IPR001678;IPR011023;IPR023267;IPR023273;IPR029063;	NA	NA	NA	NA	NA	NA	NA	NA	NA	NA	NA	NA	NA	PF01189;	TIGR00446;	PS01153;PS51686;	NA	NA
NO Significance	2.57654	0.25348	1	201	219.925	620	566.647	c13417_g1_i3	3299	1081,570,490,1158	32.1309	568293384	66	7e-118	W2TEQ0	NA	NA	NOL1/NOP2/sun family protein [Necator americanus]	ETN80535.1	unreviewed	NOL1/NOP2/sun family protein	NECAME_09083	Necator americanus (Human hookworm)	694	NA	NA	RNA binding [GO:0003723]; S-adenosylmethionine-dependent methyltransferase activity [GO:0008757]; rRNA processing [GO:0006364]	GO:0003723; GO:0008757; GO:0006364	NA	NA	IPR018314;IPR001678;IPR011023;IPR023267;IPR023273;IPR029063;	NA	NA	NA	NA	NA	NA	NA	NA	NA	NA	NA	NA	NA	PF01189;	TIGR00446;	PS01153;PS51686;	NA	NA
NO Significance	1.21317	0.82838	1	210	229.773	305	278.754	c13417_g1_i2	1004	316209126353	33.3665	510856046	65	8e-44	A0A0D6LW38	NA	NA	NOL1/NOP2/sun family protein [Ancylostoma ceylanicum]	EPB71842.1	unreviewed	NOL1/NOP2/sun family protein	ANCCEY_09065	Ancylostoma ceylanicum	649	NA	NA	RNA binding [GO:0003723]; S-adenosylmethionine-dependent methyltransferase activity [GO:0008757]; rRNA processing [GO:0006364]	GO:0003723; GO:0008757; GO:0006364	NA	NA	IPR018314;IPR001678;IPR011023;IPR023267;IPR023273;IPR029063;	NA	NA	NA	NA	NA	NA	NA	NA	NA	NA	NA	NA	NA	PF01189;	TIGR00446;	PS01153;PS51686;	NA	NA
NO Significance	0.851134	0.86205	1	211	230.867	215	196.499	c13417_g1_i12	1274	435259152428	32.2606	510856046	72	6e-39	A0A0D6LW38	NA	NA	NOL1/NOP2/sun family protein [Ancylostoma ceylanicum]	EPB71842.1	unreviewed	NOL1/NOP2/sun family protein	ANCCEY_09065	Ancylostoma ceylanicum	649	NA	NA	RNA binding [GO:0003723]; S-adenosylmethionine-dependent methyltransferase activity [GO:0008757]; rRNA processing [GO:0006364]	GO:0003723; GO:0008757; GO:0006364	NA	NA	IPR018314;IPR001678;IPR011023;IPR023267;IPR023273;IPR029063;	NA	NA	NA	NA	NA	NA	NA	NA	NA	NA	NA	NA	NA	PF01189;	TIGR00446;	PS01153;PS51686;	NA	NA
NO Significance	1.09943	0.90867	1	370	404.837	487	445.092	c13417_g1_i11	2007	599438290680	36.273	597836137	74	0	A0A016S5M7	NA	NA	hypothetical protein Y032_0290g1520 [Ancylostoma ceylanicum]	EYB85786.1	unreviewed	Uncharacterized protein	Acey_s0290.g1520 Y032_0290g1520	Ancylostoma ceylanicum	723	NA	NA	RNA binding [GO:0003723]; S-adenosylmethionine-dependent methyltransferase activity [GO:0008757]; rRNA processing [GO:0006364]	GO:0003723; GO:0008757; GO:0006364	NA	NA	IPR018314;IPR001678;IPR011023;IPR023267;IPR023273;IPR029063;	NA	NA	NA	NA	NA	NA	NA	NA	NA	NA	NA	NA	NA	PF01189;	TIGR00446;	PS01153;PS51686;	NA	NA
NO Significance	1.49717	0.60313	1	472	516.441	846	773.199	c13417_g1_i10	2669	768570396935	36.1933	597836137	71	0	A0A016S5M7	NA	NA	hypothetical protein Y032_0290g1520 [Ancylostoma ceylanicum]	EYB85786.1	unreviewed	Uncharacterized protein	Acey_s0290.g1520 Y032_0290g1520	Ancylostoma ceylanicum	723	NA	NA	RNA binding [GO:0003723]; S-adenosylmethionine-dependent methyltransferase activity [GO:0008757]; rRNA processing [GO:0006364]	GO:0003723; GO:0008757; GO:0006364	NA	NA	IPR018314;IPR001678;IPR011023;IPR023267;IPR023273;IPR029063;	NA	NA	NA	NA	NA	NA	NA	NA	NA	NA	NA	NA	NA	PF01189;	TIGR00446;	PS01153;PS51686;	NA	NA
NO Significance	1.12925	0.88686	1	287	314.023	388	354.611	c13417_g1_i1	1345	406289176474	34.5725	510856046	82	3e-97	A0A0D6LW38	NA	NA	NOL1/NOP2/sun family protein [Ancylostoma ceylanicum]	EPB71842.1	unreviewed	NOL1/NOP2/sun family protein	ANCCEY_09065	Ancylostoma ceylanicum	649	NA	NA	RNA binding [GO:0003723]; S-adenosylmethionine-dependent methyltransferase activity [GO:0008757]; rRNA processing [GO:0006364]	GO:0003723; GO:0008757; GO:0006364	NA	NA	IPR018314;IPR001678;IPR011023;IPR023267;IPR023273;IPR029063;	NA	NA	NA	NA	NA	NA	NA	NA	NA	NA	NA	NA	NA	PF01189;	TIGR00446;	PS01153;PS51686;	NA	NA
S-adenosylmethionine synthase
Significance	Fold_change	P_value	Adj_Pvalue	F2_Read_Count	F2_FPKM	A1_Read_Count	A1_FPKM	Transcript_ID	Length_Transcript	# Total_A,# Total_C,# Total_G,#Total_T	GC%	NCBI Accession	% Identity	E-value	Uniprot Accession	Gene ID	Gene Symbol	Gene Description	Protein ID	Status	Protein names	Gene names	Organism	Length	EC number	Domain [CC]	Gene ontology (GO)	Gene ontology IDs	Protein families	Pathway	Cross-reference (InterPro)	Developmental stage	Temperature dependence	Tissue specificity	pH dependence	Cross-reference (KEGG)	Cross-reference (PDB)	Cross-reference (RefSeq)	Cross-reference (eggNOG)	Cross-reference (OrthoDB)	Cross-reference (BioCyc)	Cross-reference (BRENDA)	Cross-reference (UniPathway)	Cross-reference (PANTHER)	Cross-reference (Pfam)	Cross-reference (TIGRFAMs)	Cross-reference (PROSITE)	Cross-reference (TAIR)	Subcellular location [CC]
Upregulated in A1	196.713	4e-05	0.00726474	2	2.18831	471	430.469	c2927_g1_i1	1387	411331300345	45.4939	597881895	68	3e-177	A0A016VW44	NA	NA	hypothetical protein Y032_0004g2057 [Ancylostoma ceylanicum]	EYC31257.1	unreviewed	S-adenosylmethionine synthase (EC 2.5.1.6)	Acey_s0004.g2057 Y032_0004g2057	Ancylostoma ceylanicum	405	2.5.1.6	NA	ATP binding [GO:0005524]; metal ion binding [GO:0046872]; methionine adenosyltransferase activity [GO:0004478]; one-carbon metabolic process [GO:0006730]; S-adenosylmethionine biosynthetic process [GO:0006556]	GO:0005524; GO:0006556; GO:0046872; GO:0004478; GO:0006730	AdoMet synthase family	PATHWAY: Amino-acid biosynthesis; S-adenosyl-L-methionine biosynthesis; S-adenosyl-L-methionine from L-methionine: step 1/1. {ECO:0000256|RuleBase:RU000541}.	IPR022631;IPR022630;IPR022629;IPR022628;IPR002133;IPR022636;	NA	NA	NA	NA	NA	NA	NA	NA	NA	NA	NA	NA	PTHR11964;	PF02773;PF02772;PF00438;	TIGR01034;	PS00376;PS00377;	NA	NA
NO Significance	0.289142	0.32543	1	104	113.792	36	32.9021	c382_g1_i1	1144	293234261356	43.2692	341899976	68	0	G0NA59	NA	NA	hypothetical protein CAEBREN_08651 [Caenorhabditis brenneri]	EGT55911.1	unreviewed	S-adenosylmethionine synthase (EC 2.5.1.6)	CAEBREN_08651	Caenorhabditis brenneri (Nematode worm)	404	2.5.1.6	NA	ATP binding [GO:0005524]; metal ion binding [GO:0046872]; methionine adenosyltransferase activity [GO:0004478]; one-carbon metabolic process [GO:0006730]; S-adenosylmethionine biosynthetic process [GO:0006556]	GO:0005524; GO:0006556; GO:0046872; GO:0004478; GO:0006730	AdoMet synthase family	PATHWAY: Amino-acid biosynthesis; S-adenosyl-L-methionine biosynthesis; S-adenosyl-L-methionine from L-methionine: step 1/1. {ECO:0000256|RuleBase:RU000541}.	IPR022631;IPR022630;IPR022629;IPR022628;IPR002133;IPR022636;	NA	NA	NA	NA	NA	NA	NA	NA	NA	NA	NA	NA	PTHR11964;	PF02773;PF02772;PF00438;	TIGR01034;	PS00376;PS00377;	NA	NA
NO Significance	0.123241	0.0693	1	183	200.23	27	24.6766	c10821_g1_i1	1311	393278243397	39.7407	341899976	63	4e-167	G0NA59	NA	NA	hypothetical protein CAEBREN_08651 [Caenorhabditis brenneri]	EGT55911.1	unreviewed	S-adenosylmethionine synthase (EC 2.5.1.6)	CAEBREN_08651	Caenorhabditis brenneri (Nematode worm)	404	2.5.1.6	NA	ATP binding [GO:0005524]; metal ion binding [GO:0046872]; methionine adenosyltransferase activity [GO:0004478]; one-carbon metabolic process [GO:0006730]; S-adenosylmethionine biosynthetic process [GO:0006556]	GO:0005524; GO:0006556; GO:0046872; GO:0004478; GO:0006730	AdoMet synthase family	PATHWAY: Amino-acid biosynthesis; S-adenosyl-L-methionine biosynthesis; S-adenosyl-L-methionine from L-methionine: step 1/1. {ECO:0000256|RuleBase:RU000541}.	IPR022631;IPR022630;IPR022629;IPR022628;IPR002133;IPR022636;	NA	NA	NA	NA	NA	NA	NA	NA	NA	NA	NA	NA	PTHR11964;	PF02773;PF02772;PF00438;	TIGR01034;	PS00376;PS00377;	NA	NA
S-adenosylhomocysteine hydrolase
Significance	Fold_change	P_value	Adj_Pvalue	F2_Read_Count	F2_FPKM	A1_Read_Count	A1_FPKM	Transcript_ID	Length_Transcript	# Total_A,# Total_C,# Total_G,#Total_T	GC%	NCBI Accession	% Identity	E-value	Uniprot Accession	Gene ID	Gene Symbol	Gene Description	Protein ID	Status	Protein names	Gene names	Organism	Length	EC number	Domain [CC]	Gene ontology (GO)	Gene ontology IDs	Protein families	Pathway	Cross-reference (InterPro)	Developmental stage	Temperature dependence	Tissue specificity	pH dependence	Cross-reference (KEGG)	Cross-reference (PDB)	Cross-reference (RefSeq)	Cross-reference (eggNOG)	Cross-reference (OrthoDB)	Cross-reference (BioCyc)	Cross-reference (BRENDA)	Cross-reference (UniPathway)	Cross-reference (PANTHER)	Cross-reference (Pfam)	Cross-reference (TIGRFAMs)	Cross-reference (PROSITE)	Cross-reference (TAIR)	Subcellular location [CC]
Upregulated in A1	Inf	0	0.00014719	0	0	696	636.107	c15526_g1_i1	1563	459399372333	49.3282	156326	71	0	P27604	NA	NA	S-adenosylhomocysteine hydrolase [Caenorhabditis elegans]	AAA28062.1	reviewed	Adenosylhomocysteinase (AdoHcyase) (EC 3.3.1.1) (Protein dumpy-14) (S-adenosyl-L-homocysteine hydrolase)	ahcy-1 ahh dpy-14 K02F2.2	Caenorhabditis elegans	437	3.3.1.1	NA	cytosol [GO:0005829]; adenosylhomocysteinase activity [GO:0004013]; one-carbon metabolic process [GO:0006730]; S-adenosylhomocysteine catabolic process [GO:0019510]	GO:0019510; GO:0004013; GO:0005829; GO:0006730	Adenosylhomocysteinase family	PATHWAY: Amino-acid biosynthesis; L-homocysteine biosynthesis; L-homocysteine from S-adenosyl-L-homocysteine: step 1/1.	IPR000043;IPR015878;IPR016040;IPR020082;	NA	NA	NA	NA	cel:CELE_K02F2.2;	NA	NP_491955.1;	COG0499;	NA	NA	NA	NA	PTHR23420;	PF05221;PF00670;	TIGR00936;	PS00738;PS00739;	NA	NA
Transsulfuration pathway
Cysteine synthase/cystathionine beta-synthase
Significance	Fold_change	P_value	Adj_Pvalue	F2_Read_Count	F2_FPKM	A1_Read_Count	A1_FPKM	Transcript_ID	Length_Transcript	# Total_A,# Total_C,# Total_G,#Total_T	GC%	NCBI Accession	% Identity	E-value	Uniprot Accession	Gene ID	Gene Symbol	Gene Description	Protein ID	Status	Protein names	Gene names	Organism	Length	EC number	Domain [CC]	Gene ontology (GO)	Gene ontology IDs	Protein families	Pathway	Cross-reference (InterPro)	Developmental stage	Temperature dependence	Tissue specificity	pH dependence	Cross-reference (KEGG)	Cross-reference (PDB)	Cross-reference (RefSeq)	Cross-reference (eggNOG)	Cross-reference (OrthoDB)	Cross-reference (BioCyc)	Cross-reference (BRENDA)	Cross-reference (UniPathway)	Cross-reference (PANTHER)	Cross-reference (Pfam)	Cross-reference (TIGRFAMs)	Cross-reference (PROSITE)	Cross-reference (TAIR)	Subcellular location [CC]
Downregulated in A1	0.114121	0.00837	0.33516	2635	2883.1	360	329.021	c9840_g1_i4	1385	424224291446	37.1841	597883971	72	9e-117	A0A016W158	NA	NA	hypothetical protein Y032_0002g728 [Ancylostoma ceylanicum]	EYC33331.1	unreviewed	Cysteine synthase (EC 2.5.1.47)	Acey_s0002.g728 Y032_0002g728	Ancylostoma ceylanicum	369	2.5.1.47	NA	cysteine synthase activity [GO:0004124]; transferase activity [GO:0016740]; cysteine biosynthetic process from serine [GO:0006535]	GO:0006535; GO:0004124; GO:0016740	Cysteine synthase/cystathionine beta-synthase family	NA	IPR005856;IPR005859;IPR001216;IPR001926;	NA	NA	NA	NA	NA	NA	NA	NA	NA	NA	NA	NA	NA	PF00291;	TIGR01139;TIGR01136;	PS00901;	NA	NA
Downregulated in A1	0.115142	0.00882	0.347522	2822	3087.71	389	355.525	c9840_g1_i3	2065	604336415710	36.368	259430889	69	1e-124	O01592	259617	cysl-3	Protein CYSL-3	259430889	reviewed	Cysteine synthase 3 (EC 2.5.1.47) (O-acetylserine (thiol)-lyase 3) (OAS-TL)	cysl-3 R08E5.2	Caenorhabditis elegans	337	2.5.1.47	NA	cysteine synthase activity [GO:0004124]; transferase activity [GO:0016740]; cysteine biosynthetic process from serine [GO:0006535]	GO:0006535; GO:0004124; GO:0016740	Cysteine synthase/cystathionine beta-synthase family	PATHWAY: Amino-acid biosynthesis; L-cysteine biosynthesis; L-cysteine from L-serine: step 2/2. {ECO:0000305}.	IPR005856;IPR005859;IPR001216;IPR001926;	NA	NA	NA	NA	cel:CELE_R08E5.2;	NA	NP_504046.1;NP_872131.1;NP_872132.1;	COG0031;	NA	NA	NA	NA	NA	PF00291;	TIGR01139;TIGR01136;	PS00901;	NA	NA
Downregulated in A1	0.116361	0.00954	0.363639	3137	3432.37	437	399.395	c9840_g1_i1	1989	583324406676	36.7019	597883971	66	4e-161	A0A016W158	NA	NA	hypothetical protein Y032_0002g728 [Ancylostoma ceylanicum]	EYC33331.1	unreviewed	Cysteine synthase (EC 2.5.1.47)	Acey_s0002.g728 Y032_0002g728	Ancylostoma ceylanicum	369	2.5.1.47	NA	cysteine synthase activity [GO:0004124]; transferase activity [GO:0016740]; cysteine biosynthetic process from serine [GO:0006535]	GO:0006535; GO:0004124; GO:0016740	Cysteine synthase/cystathionine beta-synthase family	NA	IPR005856;IPR005859;IPR001216;IPR001926;	NA	NA	NA	NA	NA	NA	NA	NA	NA	NA	NA	NA	NA	PF00291;	TIGR01139;TIGR01136;	PS00901;	NA	NA
NO Significance	0.128284	0.01136	0.408511	2012	2201.44	309	282.41	c9840_g1_i2	1860	544299384633	36.7204	597883971	69	3e-150	A0A016W158	NA	NA	hypothetical protein Y032_0002g728 [Ancylostoma ceylanicum]	EYC33331.1	unreviewed	Cysteine synthase (EC 2.5.1.47)	Acey_s0002.g728 Y032_0002g728	Ancylostoma ceylanicum	369	2.5.1.47	NA	cysteine synthase activity [GO:0004124]; transferase activity [GO:0016740]; cysteine biosynthetic process from serine [GO:0006535]	GO:0006535; GO:0004124; GO:0016740	Cysteine synthase/cystathionine beta-synthase family	NA	IPR005856;IPR005859;IPR001216;IPR001926;	NA	NA	NA	NA	NA	NA	NA	NA	NA	NA	NA	NA	NA	PF00291;	TIGR01139;TIGR01136;	PS00901;	NA	NA
NO Significance	0.626152	0.55013	1	647	707.919	485	443.264	c12601_g1_i9	2812	857465531959	35.4196	510857811	74	1e-158	A0A0D6LTT7	NA	NA	cysteine synthase A [Ancylostoma ceylanicum]	EPB73461.1	unreviewed	Cysteine synthase (EC 2.5.1.47)	ANCCEY_07445	Ancylostoma ceylanicum	349	2.5.1.47	NA	cysteine synthase activity [GO:0004124]; transferase activity [GO:0016740]; cysteine biosynthetic process from serine [GO:0006535]	GO:0006535; GO:0004124; GO:0016740	Cysteine synthase/cystathionine beta-synthase family	NA	IPR005856;IPR005859;IPR001216;IPR001926;	NA	NA	NA	NA	NA	NA	NA	NA	NA	NA	NA	NA	NA	PF00291;	TIGR01139;TIGR01136;	PS00901;	NA	NA
NO Significance	0.60749	0.52449	1	660	722.143	480	438.695	c12601_g1_i7	3215	1027,531,621,1036	35.832	510857811	70	2e-168	A0A0D6LTT7	NA	NA	cysteine synthase A [Ancylostoma ceylanicum]	EPB73461.1	unreviewed	Cysteine synthase (EC 2.5.1.47)	ANCCEY_07445	Ancylostoma ceylanicum	349	2.5.1.47	NA	cysteine synthase activity [GO:0004124]; transferase activity [GO:0016740]; cysteine biosynthetic process from serine [GO:0006535]	GO:0006535; GO:0004124; GO:0016740	Cysteine synthase/cystathionine beta-synthase family	NA	IPR005856;IPR005859;IPR001216;IPR001926;	NA	NA	NA	NA	NA	NA	NA	NA	NA	NA	NA	NA	NA	PF00291;	TIGR01139;TIGR01136;	PS00901;	NA	NA
NO Significance	0.543399	0.43021	1	827	904.866	538	491.703	c12601_g1_i6	2907	891480541995	35.1221	510857811	71	3e-138	A0A0D6LTT7	NA	NA	cysteine synthase A [Ancylostoma ceylanicum]	EPB73461.1	unreviewed	Cysteine synthase (EC 2.5.1.47)	ANCCEY_07445	Ancylostoma ceylanicum	349	2.5.1.47	NA	cysteine synthase activity [GO:0004124]; transferase activity [GO:0016740]; cysteine biosynthetic process from serine [GO:0006535]	GO:0006535; GO:0004124; GO:0016740	Cysteine synthase/cystathionine beta-synthase family	NA	IPR005856;IPR005859;IPR001216;IPR001926;	NA	NA	NA	NA	NA	NA	NA	NA	NA	NA	NA	NA	NA	PF00291;	TIGR01139;TIGR01136;	PS00901;	NA	NA
NO Significance	0.607774	0.51838	1	804	879.701	585	534.659	c12601_g1_i3	2774	848468519939	35.5804	510857811	71	1e-140	A0A0D6LTT7	NA	NA	cysteine synthase A [Ancylostoma ceylanicum]	EPB73461.1	unreviewed	Cysteine synthase (EC 2.5.1.47)	ANCCEY_07445	Ancylostoma ceylanicum	349	2.5.1.47	NA	cysteine synthase activity [GO:0004124]; transferase activity [GO:0016740]; cysteine biosynthetic process from serine [GO:0006535]	GO:0006535; GO:0004124; GO:0016740	Cysteine synthase/cystathionine beta-synthase family	NA	IPR005856;IPR005859;IPR001216;IPR001926;	NA	NA	NA	NA	NA	NA	NA	NA	NA	NA	NA	NA	NA	PF00291;	TIGR01139;TIGR01136;	PS00901;	NA	NA
NO Significance	0.642159	0.56973	1	679	742.932	522	477.08	c12601_g1_i2	3431	1109,567,658,1097	35.7039	510857811	70	1e-167	A0A0D6LTT7	NA	NA	cysteine synthase A [Ancylostoma ceylanicum]	EPB73461.1	unreviewed	Cysteine synthase (EC 2.5.1.47)	ANCCEY_07445	Ancylostoma ceylanicum	349	2.5.1.47	NA	cysteine synthase activity [GO:0004124]; transferase activity [GO:0016740]; cysteine biosynthetic process from serine [GO:0006535]	GO:0006535; GO:0004124; GO:0016740	Cysteine synthase/cystathionine beta-synthase family	NA	IPR005856;IPR005859;IPR001216;IPR001926;	NA	NA	NA	NA	NA	NA	NA	NA	NA	NA	NA	NA	NA	PF00291;	TIGR01139;TIGR01136;	PS00901;	NA	NA
NO Significance	0.585938	0.49447	1	680	744.026	477	435.953	c12601_g1_i12	2790	845470530945	35.8423	510857811	67	2e-168	A0A0D6LTT7	NA	NA	cysteine synthase A [Ancylostoma ceylanicum]	EPB73461.1	unreviewed	Cysteine synthase (EC 2.5.1.47)	ANCCEY_07445	Ancylostoma ceylanicum	349	2.5.1.47	NA	cysteine synthase activity [GO:0004124]; transferase activity [GO:0016740]; cysteine biosynthetic process from serine [GO:0006535]	GO:0006535; GO:0004124; GO:0016740	Cysteine synthase/cystathionine beta-synthase family	NA	IPR005856;IPR005859;IPR001216;IPR001926;	NA	NA	NA	NA	NA	NA	NA	NA	NA	NA	NA	NA	NA	PF00291;	TIGR01139;TIGR01136;	PS00901;	NA	NA
NO Significance	0.62379	0.54095	1	778	851.253	581	531.003	c12601_g1_i11	2851	874472531974	35.1806	510857811	72	9e-157	A0A0D6LTT7	NA	NA	cysteine synthase A [Ancylostoma ceylanicum]	EPB73461.1	unreviewed	Cysteine synthase (EC 2.5.1.47)	ANCCEY_07445	Ancylostoma ceylanicum	349	2.5.1.47	NA	cysteine synthase activity [GO:0004124]; transferase activity [GO:0016740]; cysteine biosynthetic process from serine [GO:0006535]	GO:0006535; GO:0004124; GO:0016740	Cysteine synthase/cystathionine beta-synthase family	NA	IPR005856;IPR005859;IPR001216;IPR001926;	NA	NA	NA	NA	NA	NA	NA	NA	NA	NA	NA	NA	NA	PF00291;	TIGR01139;TIGR01136;	PS00901;	NA	NA
NO Significance	0.580124	0.47969	1	838	916.902	582	531.917	c12601_g1_i10	2718	831460509918	35.6512	510857811	71	3e-174	A0A0D6LTT7	NA	NA	cysteine synthase A [Ancylostoma ceylanicum]	EPB73461.1	unreviewed	Cysteine synthase (EC 2.5.1.47)	ANCCEY_07445	Ancylostoma ceylanicum	349	2.5.1.47	NA	cysteine synthase activity [GO:0004124]; transferase activity [GO:0016740]; cysteine biosynthetic process from serine [GO:0006535]	GO:0006535; GO:0004124; GO:0016740	Cysteine synthase/cystathionine beta-synthase family	NA	IPR005856;IPR005859;IPR001216;IPR001926;	NA	NA	NA	NA	NA	NA	NA	NA	NA	NA	NA	NA	NA	PF00291;	TIGR01139;TIGR01136;	PS00901;	NA	NA
NO Significance	0.814589	0.81947	1	242	264.786	236	215.691	c12601_g1_i1	2108	651349393715	35.1992	510857811	69	1e-94	A0A0D6LTT7	NA	NA	cysteine synthase A [Ancylostoma ceylanicum]	EPB73461.1	unreviewed	Cysteine synthase (EC 2.5.1.47)	ANCCEY_07445	Ancylostoma ceylanicum	349	2.5.1.47	NA	cysteine synthase activity [GO:0004124]; transferase activity [GO:0016740]; cysteine biosynthetic process from serine [GO:0006535]	GO:0006535; GO:0004124; GO:0016740	Cysteine synthase/cystathionine beta-synthase family	NA	IPR005856;IPR005859;IPR001216;IPR001926;	NA	NA	NA	NA	NA	NA	NA	NA	NA	NA	NA	NA	NA	PF00291;	TIGR01139;TIGR01136;	PS00901;	NA	NA
NO Significance	0.15599	0.02357	0.624834	996	1089.78	186	169.994	c11347_g1_i9	3175	1025,538,487,1125	32.2835	597883972	85	8e-113	A0A016W211	NA	NA	hypothetical protein Y032_0002g728 [Ancylostoma ceylanicum]	EYC33332.1	unreviewed	Cysteine synthase (EC 2.5.1.47)	Acey_s0002.g728 Y032_0002g728	Ancylostoma ceylanicum	375	2.5.1.47	NA	cysteine synthase activity [GO:0004124]; transferase activity [GO:0016740]; cysteine biosynthetic process from serine [GO:0006535]	GO:0006535; GO:0004124; GO:0016740	Cysteine synthase/cystathionine beta-synthase family	NA	IPR005856;IPR005859;IPR001216;IPR001926;	NA	NA	NA	NA	NA	NA	NA	NA	NA	NA	NA	NA	NA	PF00291;	TIGR01139;TIGR01136;	PS00901;	NA	NA
NO Significance	0.25951	0.09434	1	824	901.584	256	233.97	c11347_g1_i8	1744	518307274645	33.3142	597883972	81	8e-174	A0A016W211	NA	NA	hypothetical protein Y032_0002g728 [Ancylostoma ceylanicum]	EYC33332.1	unreviewed	Cysteine synthase (EC 2.5.1.47)	Acey_s0002.g728 Y032_0002g728	Ancylostoma ceylanicum	375	2.5.1.47	NA	cysteine synthase activity [GO:0004124]; transferase activity [GO:0016740]; cysteine biosynthetic process from serine [GO:0006535]	GO:0006535; GO:0004124; GO:0016740	Cysteine synthase/cystathionine beta-synthase family	NA	IPR005856;IPR005859;IPR001216;IPR001926;	NA	NA	NA	NA	NA	NA	NA	NA	NA	NA	NA	NA	NA	PF00291;	TIGR01139;TIGR01136;	PS00901;	NA	NA
NO Significance	0.155295	0.02259	0.610004	1065	1165.28	198	180.962	c11347_g1_i5	3111	991,531,481,1108	32.5297	597883972	85	3e-119	A0A016W211	NA	NA	hypothetical protein Y032_0002g728 [Ancylostoma ceylanicum]	EYC33332.1	unreviewed	Cysteine synthase (EC 2.5.1.47)	Acey_s0002.g728 Y032_0002g728	Ancylostoma ceylanicum	375	2.5.1.47	NA	cysteine synthase activity [GO:0004124]; transferase activity [GO:0016740]; cysteine biosynthetic process from serine [GO:0006535]	GO:0006535; GO:0004124; GO:0016740	Cysteine synthase/cystathionine beta-synthase family	NA	IPR005856;IPR005859;IPR001216;IPR001926;	NA	NA	NA	NA	NA	NA	NA	NA	NA	NA	NA	NA	NA	PF00291;	TIGR01139;TIGR01136;	PS00901;	NA	NA
NO Significance	0.253248	0.08098	1	1194	1306.42	362	330.849	c11347_g1_i4	1681	493298267623	33.6109	597883971	86	5e-179	A0A016W158	NA	NA	hypothetical protein Y032_0002g728 [Ancylostoma ceylanicum]	EYC33331.1	unreviewed	Cysteine synthase (EC 2.5.1.47)	Acey_s0002.g728 Y032_0002g728	Ancylostoma ceylanicum	369	2.5.1.47	NA	cysteine synthase activity [GO:0004124]; transferase activity [GO:0016740]; cysteine biosynthetic process from serine [GO:0006535]	GO:0006535; GO:0004124; GO:0016740	Cysteine synthase/cystathionine beta-synthase family	NA	IPR005856;IPR005859;IPR001216;IPR001926;	NA	NA	NA	NA	NA	NA	NA	NA	NA	NA	NA	NA	NA	PF00291;	TIGR01139;TIGR01136;	PS00901;	NA	NA
NO Significance	0.219324	0.0668	1	716	783.415	188	171.822	c11347_g1_i2	1611	474285254598	33.4575	597883972	87	3e-127	A0A016W211	NA	NA	hypothetical protein Y032_0002g728 [Ancylostoma ceylanicum]	EYC33332.1	unreviewed	Cysteine synthase (EC 2.5.1.47)	Acey_s0002.g728 Y032_0002g728	Ancylostoma ceylanicum	375	2.5.1.47	NA	cysteine synthase activity [GO:0004124]; transferase activity [GO:0016740]; cysteine biosynthetic process from serine [GO:0006535]	GO:0006535; GO:0004124; GO:0016740	Cysteine synthase/cystathionine beta-synthase family	NA	IPR005856;IPR005859;IPR001216;IPR001926;	NA	NA	NA	NA	NA	NA	NA	NA	NA	NA	NA	NA	NA	PF00291;	TIGR01139;TIGR01136;	PS00901;	NA	NA
cystathionine gamma-lyase
Significance	Fold_change	P_value	Adj_Pvalue	F2_Read_Count	F2_FPKM	A1_Read_Count	A1_FPKM	Transcript_ID	Length_Transcript	# Total_A,# Total_C,# Total_G,#Total_T	GC%	NCBI Accession	% Identity	E-value	Uniprot Accession	Gene ID	Gene Symbol	Gene Description	Protein ID	Status	Protein names	Gene names	Organism	Length	EC number	Domain [CC]	Gene ontology (GO)	Gene ontology IDs	Protein families	Pathway	Cross-reference (InterPro)	Developmental stage	Temperature dependence	Tissue specificity	pH dependence	Cross-reference (KEGG)	Cross-reference (PDB)	Cross-reference (RefSeq)	Cross-reference (eggNOG)	Cross-reference (OrthoDB)	Cross-reference (BioCyc)	Cross-reference (BRENDA)	Cross-reference (UniPathway)	Cross-reference (PANTHER)	Cross-reference (Pfam)	Cross-reference (TIGRFAMs)	Cross-reference (PROSITE)	Cross-reference (TAIR)	Subcellular location [CC]
Upregulated in A1	Inf	0	0.000506161	0	0	555	507.241	c4364_g1_i1	1296	347314349286	51.1574	307758720	49	2e-118	E1GBK4	9947990	LOAG_10544	cystathionine gamma-lyase	307758720	unreviewed	Cystathionine gamma-lyase	LOAG_10544	Loa loa (Eye worm) (Filaria loa)	398	NA	NA	lyase activity [GO:0016829]; pyridoxal phosphate binding [GO:0030170]	GO:0016829; GO:0030170	Trans-sulfuration enzymes family	NA	IPR000277;IPR015424;IPR015421;IPR015422;	NA	NA	NA	NA	loa:LOAG_10544;	NA	XP_003146116.1;	NA	NA	NA	NA	NA	PTHR11808;	PF01053;	NA	NA	NA	NA
cystathionine beta-lyase
Significance	Fold_change	P_value	Adj_Pvalue	F2_Read_Count	F2_FPKM	A1_Read_Count	A1_FPKM	Transcript_ID	Length_Transcript	# Total_A,# Total_C,# Total_G,#Total_T	GC%	NCBI Accession	% Identity	E-value	Uniprot Accession	Gene ID	Gene Symbol	Gene Description	Protein ID	Status	Protein names	Gene names	Organism	Length	EC number	Domain [CC]	Gene ontology (GO)	Gene ontology IDs	Protein families	Pathway	Cross-reference (InterPro)	Developmental stage	Temperature dependence	Tissue specificity	pH dependence	Cross-reference (KEGG)	Cross-reference (PDB)	Cross-reference (RefSeq)	Cross-reference (eggNOG)	Cross-reference (OrthoDB)	Cross-reference (BioCyc)	Cross-reference (BRENDA)	Cross-reference (UniPathway)	Cross-reference (PANTHER)	Cross-reference (Pfam)	Cross-reference (TIGRFAMs)	Cross-reference (PROSITE)	Cross-reference (TAIR)	Subcellular location [CC]
NO Significance	0.390412	0.35737	1	184	201.325	86	78.5994	c13544_g1_i2	284	97,48,53,86	35.5634	510851896	82	2e-16	A0A0D6L961	NA	NA	putative cystathionine beta-lyase [Ancylostoma ceylanicum]	EPB68234.1	unreviewed	Putative cystathionine beta-lyase	ANCCEY_12674	Ancylostoma ceylanicum	410	NA	NA	lyase activity [GO:0016829]; pyridoxal phosphate binding [GO:0030170]	GO:0016829; GO:0030170	Trans-sulfuration enzymes family	NA	IPR000277;IPR015424;IPR015421;IPR015422;	NA	NA	NA	NA	NA	NA	NA	NA	NA	NA	NA	NA	PTHR11808;	PF01053;	NA	PS00868;	NA	NA
NO Significance	0.603272	0.61724	1	162	177.253	117	106.932	c13544_g1_i1	282	88,54,56,84	39.0071	510851896	70	2e-36	A0A0D6L961	NA	NA	putative cystathionine beta-lyase [Ancylostoma ceylanicum]	EPB68234.1	unreviewed	Putative cystathionine beta-lyase	ANCCEY_12674	Ancylostoma ceylanicum	410	NA	NA	lyase activity [GO:0016829]; pyridoxal phosphate binding [GO:0030170]	GO:0016829; GO:0030170	Trans-sulfuration enzymes family	NA	IPR000277;IPR015424;IPR015421;IPR015422;	NA	NA	NA	NA	NA	NA	NA	NA	NA	NA	NA	NA	PTHR11808;	PF01053;	NA	PS00868;	NA	NA
Polyamine biosynthesis
ornithine decarboxylase
Significance	Fold_change	P_value	Adj_Pvalue	F2_Read_Count	F2_FPKM	A1_Read_Count	A1_FPKM	Transcript_ID	Length_Transcript	# Total_A,# Total_C,# Total_G,#Total_T	GC%	NCBI Accession	% Identity	E-value	Uniprot Accession	Gene ID	Gene Symbol	Gene Description	Protein ID	Status	Protein names	Gene names	Organism	Length	EC number	Domain [CC]	Gene ontology (GO)	Gene ontology IDs	Protein families	Pathway	Cross-reference (InterPro)	Developmental stage	Temperature dependence	Tissue specificity	pH dependence	Cross-reference (KEGG)	Cross-reference (PDB)	Cross-reference (RefSeq)	Cross-reference (eggNOG)	Cross-reference (OrthoDB)	Cross-reference (BioCyc)	Cross-reference (BRENDA)	Cross-reference (UniPathway)	Cross-reference (PANTHER)	Cross-reference (Pfam)	Cross-reference (TIGRFAMs)	Cross-reference (PROSITE)	Cross-reference (TAIR)	Subcellular location [CC]
Upregulated in A1	Inf	0.0002	0.0247143	0	0	252	230.315	c29864_g1_i1	1591	425422390354	51.0371	802796092	42	6e-93	A0A0F5D4D9	NA	NA	odc-1 [Pristionchus pacificus]	KKA79200.1	unreviewed	Odc-1	PRIPAC_3386	Pristionchus pacificus (Parasitic nematode)	421	NA	NA	NA	NA	Orn/Lys/Arg decarboxylase class-II family	NA	IPR009006;IPR022643;IPR022644;IPR022653;IPR000183;IPR002433;IPR029066;	NA	NA	NA	NA	NA	NA	NA	NA	NA	NA	NA	NA	NA	PF02784;PF00278;	NA	PS00878;	NA	NA
Upregulated in A1	Inf	0.00054	0.0505958	0	0	209	191.015	c22949_g1_i1	2464	717579581587	47.0779	150865157	72	0	A3LUF4	4838388	PICST_59493	hypothetical protein	150865157	unreviewed	Orn/DAP/Arg decarboxylase 2 (Fragment)	PICST_59493	Scheffersomyces stipitis (strain ATCC 58785 / CBS 6054 / NBRC 10063 / NRRL Y-11545) (Yeast) (Pichia stipitis)	651	NA	NA	NA	NA	NA	NA	IPR010308;	NA	NA	NA	NA	pic:PICST_59493;	NA	XP_001384259.2;	NA	EOG7TBC9V;	NA	NA	NA	NA	PF06011;	NA	NA	NA	NA
NO Significance	0.633005	0.55786	1	2494	2728.82	1890	1727.36	c13376_g1_i9	1772	543415395419	45.7111	510851419	60	6e-177	A0A016WV51	NA	NA	Pyridoxal-dependent decarboxylase, pyridoxal binding domain protein [Ancylostoma ceylanicum]	EPB67862.1	unreviewed	Pyridoxal-dependent decarboxylase, pyridoxal binding domain protein (Uncharacterized protein)	Acey_s0492.g2416 ANCCEY_13050 Y032_0492g2416	Ancylostoma ceylanicum	485	NA	NA	catalytic activity [GO:0003824]; polyamine biosynthetic process [GO:0006596]	GO:0003824; GO:0006596	Orn/Lys/Arg decarboxylase class-II family	NA	IPR009006;IPR022643;IPR022657;IPR022644;IPR000183;IPR002433;IPR029066;	NA	NA	NA	NA	NA	NA	NA	NA	NA	NA	NA	NA	NA	PF02784;PF00278;	NA	PS00879;	NA	NA
NO Significance	0.699832	0.64047	1	1745	1909.3	1462	1336.19	c13376_g1_i7	2078	685459421513	42.3484	510851419	56	3e-155	A0A016WV51	NA	NA	Pyridoxal-dependent decarboxylase, pyridoxal binding domain protein [Ancylostoma ceylanicum]	EPB67862.1	unreviewed	Pyridoxal-dependent decarboxylase, pyridoxal binding domain protein (Uncharacterized protein)	Acey_s0492.g2416 ANCCEY_13050 Y032_0492g2416	Ancylostoma ceylanicum	485	NA	NA	catalytic activity [GO:0003824]; polyamine biosynthetic process [GO:0006596]	GO:0003824; GO:0006596	Orn/Lys/Arg decarboxylase class-II family	NA	IPR009006;IPR022643;IPR022657;IPR022644;IPR000183;IPR002433;IPR029066;	NA	NA	NA	NA	NA	NA	NA	NA	NA	NA	NA	NA	NA	PF02784;PF00278;	NA	PS00879;	NA	NA
NO Significance	0.650282	0.57413	1	1842	2015.43	1434	1310.6	c13376_g1_i6	2189	725473438553	41.6172	568268014	60	5e-75	W2SLE6	NA	NA	Pyridoxal-dependent decarboxylase, pyridoxal binding domain protein [Necator americanus]	ETN69562.1	unreviewed	Pyridoxal-dependent decarboxylase, pyridoxal binding domain protein	NECAME_15224	Necator americanus (Human hookworm)	485	NA	NA	catalytic activity [GO:0003824]; polyamine biosynthetic process [GO:0006596]	GO:0003824; GO:0006596	Orn/Lys/Arg decarboxylase class-II family	NA	IPR009006;IPR022643;IPR022657;IPR022644;IPR000183;IPR002433;IPR029066;	NA	NA	NA	NA	NA	NA	NA	NA	NA	NA	NA	NA	NA	PF02784;PF00278;	NA	PS00879;	NA	NA
NO Significance	0.778621	0.74109	1	1179	1290.01	1099	1004.43	c13376_g1_i5	2347	808491452596	40.179	568268014	58	3e-71	W2SLE6	NA	NA	Pyridoxal-dependent decarboxylase, pyridoxal binding domain protein [Necator americanus]	ETN69562.1	unreviewed	Pyridoxal-dependent decarboxylase, pyridoxal binding domain protein	NECAME_15224	Necator americanus (Human hookworm)	485	NA	NA	catalytic activity [GO:0003824]; polyamine biosynthetic process [GO:0006596]	GO:0003824; GO:0006596	Orn/Lys/Arg decarboxylase class-II family	NA	IPR009006;IPR022643;IPR022657;IPR022644;IPR000183;IPR002433;IPR029066;	NA	NA	NA	NA	NA	NA	NA	NA	NA	NA	NA	NA	NA	PF02784;PF00278;	NA	PS00879;	NA	NA
NO Significance	0.562992	0.52996	1	7681	8404.21	5177	4731.5	c13376_g1_i4	5057	1836,1014,913,1294	38.1056	510851419	53	2e-169	A0A016WV51	NA	NA	Pyridoxal-dependent decarboxylase, pyridoxal binding domain protein [Ancylostoma ceylanicum]	EPB67862.1	unreviewed	Pyridoxal-dependent decarboxylase, pyridoxal binding domain protein (Uncharacterized protein)	Acey_s0492.g2416 ANCCEY_13050 Y032_0492g2416	Ancylostoma ceylanicum	485	NA	NA	catalytic activity [GO:0003824]; polyamine biosynthetic process [GO:0006596]	GO:0003824; GO:0006596	Orn/Lys/Arg decarboxylase class-II family	NA	IPR009006;IPR022643;IPR022657;IPR022644;IPR000183;IPR002433;IPR029066;	NA	NA	NA	NA	NA	NA	NA	NA	NA	NA	NA	NA	NA	PF02784;PF00278;	NA	PS00879;	NA	NA
NO Significance	0.538903	0.66284	1	62	67.8376	40	36.5579	c13376_g1_i3	248	90,54,41,63	38.3065	510851419	62	1e-20	A0A016WV51	NA	NA	Pyridoxal-dependent decarboxylase, pyridoxal binding domain protein [Ancylostoma ceylanicum]	EPB67862.1	unreviewed	Pyridoxal-dependent decarboxylase, pyridoxal binding domain protein (Uncharacterized protein)	Acey_s0492.g2416 ANCCEY_13050 Y032_0492g2416	Ancylostoma ceylanicum	485	NA	NA	catalytic activity [GO:0003824]; polyamine biosynthetic process [GO:0006596]	GO:0003824; GO:0006596	Orn/Lys/Arg decarboxylase class-II family	NA	IPR009006;IPR022643;IPR022657;IPR022644;IPR000183;IPR002433;IPR029066;	NA	NA	NA	NA	NA	NA	NA	NA	NA	NA	NA	NA	NA	PF02784;PF00278;	NA	PS00879;	NA	NA
NO Significance	0.56854	0.54616	1	8467	9264.21	5763	5267.08	c13376_g1_i2	5755	2103,1125,1017,1510	37.2198	510851419	57	3e-174	A0A016WV51	NA	NA	Pyridoxal-dependent decarboxylase, pyridoxal binding domain protein [Ancylostoma ceylanicum]	EPB67862.1	unreviewed	Pyridoxal-dependent decarboxylase, pyridoxal binding domain protein (Uncharacterized protein)	Acey_s0492.g2416 ANCCEY_13050 Y032_0492g2416	Ancylostoma ceylanicum	485	NA	NA	catalytic activity [GO:0003824]; polyamine biosynthetic process [GO:0006596]	GO:0003824; GO:0006596	Orn/Lys/Arg decarboxylase class-II family	NA	IPR009006;IPR022643;IPR022657;IPR022644;IPR000183;IPR002433;IPR029066;	NA	NA	NA	NA	NA	NA	NA	NA	NA	NA	NA	NA	NA	PF02784;PF00278;	NA	PS00879;	NA	NA
NO Significance	0.621948	0.54093	1	2353	2574.55	1752	1601.24	c13376_g1_i1	1981	628447416490	43.5639	510851419	62	1e-142	A0A016WV51	NA	NA	Pyridoxal-dependent decarboxylase, pyridoxal binding domain protein [Ancylostoma ceylanicum]	EPB67862.1	unreviewed	Pyridoxal-dependent decarboxylase, pyridoxal binding domain protein (Uncharacterized protein)	Acey_s0492.g2416 ANCCEY_13050 Y032_0492g2416	Ancylostoma ceylanicum	485	NA	NA	catalytic activity [GO:0003824]; polyamine biosynthetic process [GO:0006596]	GO:0003824; GO:0006596	Orn/Lys/Arg decarboxylase class-II family	NA	IPR009006;IPR022643;IPR022657;IPR022644;IPR000183;IPR002433;IPR029066;	NA	NA	NA	NA	NA	NA	NA	NA	NA	NA	NA	NA	NA	PF02784;PF00278;	NA	PS00879;	NA	NA
NO Significance	1.6706	0.5748	1	147	160.841	294	268.7	c11831_g1_i9	1303	418255250380	38.7567	510855265	70	3e-119	A0A0D6LGC9	NA	NA	Pyridoxal-dependent decarboxylase, pyridoxal binding domain protein, partial [Ancylostoma ceylanicum]	EPB71130.1	unreviewed	Pyridoxal-dependent decarboxylase, pyridoxal binding domain protein (Fragment)	ANCCEY_09791	Ancylostoma ceylanicum	373	NA	NA	catalytic activity [GO:0003824]; polyamine biosynthetic process [GO:0006596]	GO:0003824; GO:0006596	Orn/Lys/Arg decarboxylase class-II family	NA	IPR009006;IPR022643;IPR022644;IPR022653;IPR000183;IPR002433;IPR029066;	NA	NA	NA	NA	NA	NA	NA	NA	NA	NA	NA	NA	NA	PF02784;PF00278;	NA	PS00878;	NA	NA
NO Significance	3.40645	0.22373	1	64	70.0259	261	238.54	c11831_g1_i8	1643	521302353467	39.8661	597862564	59	4e-134	A0A016UAW2	NA	NA	hypothetical protein Y032_0049g1880 [Ancylostoma ceylanicum]	EYC11972.1	unreviewed	Uncharacterized protein	Acey_s0049.g1880 Y032_0049g1880	Ancylostoma ceylanicum	423	NA	NA	catalytic activity [GO:0003824]; polyamine biosynthetic process [GO:0006596]	GO:0003824; GO:0006596	Orn/Lys/Arg decarboxylase class-II family	NA	IPR009006;IPR022643;IPR022644;IPR022653;IPR000183;IPR002433;IPR029066;	NA	NA	NA	NA	NA	NA	NA	NA	NA	NA	NA	NA	NA	PF02784;PF00278;	NA	PS00878;	NA	NA
NO Significance	3.93233	0.16313	1	65	71.1201	306	279.668	c11831_g1_i7	1583	501293341448	40.0505	597862564	62	4e-138	A0A016UAW2	NA	NA	hypothetical protein Y032_0049g1880 [Ancylostoma ceylanicum]	EYC11972.1	unreviewed	Uncharacterized protein	Acey_s0049.g1880 Y032_0049g1880	Ancylostoma ceylanicum	423	NA	NA	catalytic activity [GO:0003824]; polyamine biosynthetic process [GO:0006596]	GO:0003824; GO:0006596	Orn/Lys/Arg decarboxylase class-II family	NA	IPR009006;IPR022643;IPR022644;IPR022653;IPR000183;IPR002433;IPR029066;	NA	NA	NA	NA	NA	NA	NA	NA	NA	NA	NA	NA	NA	PF02784;PF00278;	NA	PS00878;	NA	NA
NO Significance	2.60417	0.32713	1	85	93.0032	265	242.196	c11831_g1_i6	1815	590329377519	38.8981	510855265	70	3e-114	A0A0D6LGC9	NA	NA	Pyridoxal-dependent decarboxylase, pyridoxal binding domain protein, partial [Ancylostoma ceylanicum]	EPB71130.1	unreviewed	Pyridoxal-dependent decarboxylase, pyridoxal binding domain protein (Fragment)	ANCCEY_09791	Ancylostoma ceylanicum	373	NA	NA	catalytic activity [GO:0003824]; polyamine biosynthetic process [GO:0006596]	GO:0003824; GO:0006596	Orn/Lys/Arg decarboxylase class-II family	NA	IPR009006;IPR022643;IPR022644;IPR022653;IPR000183;IPR002433;IPR029066;	NA	NA	NA	NA	NA	NA	NA	NA	NA	NA	NA	NA	NA	PF02784;PF00278;	NA	PS00878;	NA	NA
NO Significance	1.48818	0.6331	1	261	285.575	465	424.985	c11831_g1_i5	1939	613379368579	38.525	597862564	74	3e-121	A0A016UAW2	NA	NA	hypothetical protein Y032_0049g1880 [Ancylostoma ceylanicum]	EYC11972.1	unreviewed	Uncharacterized protein	Acey_s0049.g1880 Y032_0049g1880	Ancylostoma ceylanicum	423	NA	NA	catalytic activity [GO:0003824]; polyamine biosynthetic process [GO:0006596]	GO:0003824; GO:0006596	Orn/Lys/Arg decarboxylase class-II family	NA	IPR009006;IPR022643;IPR022644;IPR022653;IPR000183;IPR002433;IPR029066;	NA	NA	NA	NA	NA	NA	NA	NA	NA	NA	NA	NA	NA	PF02784;PF00278;	NA	PS00878;	NA	NA
NO Significance	2.91427	0.25947	1	90	98.474	314	286.979	c11831_g1_i4	1448	447280302419	40.1934	597862564	72	6e-147	A0A016UAW2	NA	NA	hypothetical protein Y032_0049g1880 [Ancylostoma ceylanicum]	EYC11972.1	unreviewed	Uncharacterized protein	Acey_s0049.g1880 Y032_0049g1880	Ancylostoma ceylanicum	423	NA	NA	catalytic activity [GO:0003824]; polyamine biosynthetic process [GO:0006596]	GO:0003824; GO:0006596	Orn/Lys/Arg decarboxylase class-II family	NA	IPR009006;IPR022643;IPR022644;IPR022653;IPR000183;IPR002433;IPR029066;	NA	NA	NA	NA	NA	NA	NA	NA	NA	NA	NA	NA	NA	PF02784;PF00278;	NA	PS00878;	NA	NA
NO Significance	2.82065	0.30858	1	69	75.4967	233	212.95	c11831_g1_i3	1733	553323353504	39.0075	510855265	70	1e-114	A0A0D6LGC9	NA	NA	Pyridoxal-dependent decarboxylase, pyridoxal binding domain protein, partial [Ancylostoma ceylanicum]	EPB71130.1	unreviewed	Pyridoxal-dependent decarboxylase, pyridoxal binding domain protein (Fragment)	ANCCEY_09791	Ancylostoma ceylanicum	373	NA	NA	catalytic activity [GO:0003824]; polyamine biosynthetic process [GO:0006596]	GO:0003824; GO:0006596	Orn/Lys/Arg decarboxylase class-II family	NA	IPR009006;IPR022643;IPR022644;IPR022653;IPR000183;IPR002433;IPR029066;	NA	NA	NA	NA	NA	NA	NA	NA	NA	NA	NA	NA	NA	PF02784;PF00278;	NA	PS00878;	NA	NA
spermidine synthase
Significance	Fold_change	P_value	Adj_Pvalue	F2_Read_Count	F2_FPKM	A1_Read_Count	A1_FPKM	Transcript_ID	Length_Transcript	# Total_A,# Total_C,# Total_G,#Total_T	GC%	NCBI Accession	% Identity	E-value	Uniprot Accession	Gene ID	Gene Symbol	Gene Description	Protein ID	Status	Protein names	Gene names	Organism	Length	EC number	Domain [CC]	Gene ontology (GO)	Gene ontology IDs	Protein families	Pathway	Cross-reference (InterPro)	Developmental stage	Temperature dependence	Tissue specificity	pH dependence	Cross-reference (KEGG)	Cross-reference (PDB)	Cross-reference (RefSeq)	Cross-reference (eggNOG)	Cross-reference (OrthoDB)	Cross-reference (BioCyc)	Cross-reference (BRENDA)	Cross-reference (UniPathway)	Cross-reference (PANTHER)	Cross-reference (Pfam)	Cross-reference (TIGRFAMs)	Cross-reference (PROSITE)	Cross-reference (TAIR)	Subcellular location [CC]
Upregulated in A1	Inf	0.00206	0.128999	0	0	157	143.49	c19020_g1_i1	919	230198224267	45.9195	393909832	53	5e-104	E1FJD0	NA	NA	spermidine synthase [Loa loa]	EFO27473.2	unreviewed	Spermidine synthase	LOAG_01004	Loa loa (Eye worm) (Filaria loa)	297	NA	NA	transferase activity [GO:0016740]; polyamine metabolic process [GO:0006595]	GO:0006595; GO:0016740	Spermidine/spermine synthase family	NA	IPR030374;IPR030373;IPR029063;IPR001045;IPR030668;	NA	NA	NA	NA	NA	NA	NA	NA	NA	NA	NA	NA	NA	NA	TIGR00417;	PS01330;PS51006;	NA	NA
Nucleotide biosynthesis pathway
Phosphoribosylglycinamide formyltransferase
Significance	Fold_change	P_value	Adj_Pvalue	F2_Read_Count	F2_FPKM	A1_Read_Count	A1_FPKM	Transcript_ID	Length_Transcript	# Total_A,# Total_C,# Total_G,#Total_T	GC%	NCBI Accession	% Identity	E-value	Uniprot Accession	Gene ID	Gene Symbol	Gene Description	Protein ID	Status	Protein names	Gene names	Organism	Length	EC number	Domain [CC]	Gene ontology (GO)	Gene ontology IDs	Protein families	Pathway	Cross-reference (InterPro)	Developmental stage	Temperature dependence	Tissue specificity	pH dependence	Cross-reference (KEGG)	Cross-reference (PDB)	Cross-reference (RefSeq)	Cross-reference (eggNOG)	Cross-reference (OrthoDB)	Cross-reference (BioCyc)	Cross-reference (BRENDA)	Cross-reference (UniPathway)	Cross-reference (PANTHER)	Cross-reference (Pfam)	Cross-reference (TIGRFAMs)	Cross-reference (PROSITE)	Cross-reference (TAIR)	Subcellular location [CC]
Upregulated in A1	Inf	0.00217	0.133551	0	0	155	141.662	c30161_g1_i1	1865	528488400449	47.6139	373219487	43	5e-145	Q20143	0	NA	F38B6.4 [Caenorhabditis elegans]	373219487	unreviewed	F38B6.4	CELE_F38B6.4 F38B6.4	Caenorhabditis elegans	975	NA	NA	cytoplasm [GO:0005737]; ATP binding [GO:0005524]; metal ion binding [GO:0046872]; phosphoribosylamine-glycine ligase activity [GO:0004637]; phosphoribosylformylglycinamidine cyclo-ligase activity [GO:0004641]; phosphoribosylglycinamide formyltransferase activity [GO:0004644]; 'de novo' IMP biosynthetic process [GO:0006189]; purine nucleobase biosynthetic process [GO:0009113]	GO:0006189; GO:0005524; GO:0005737; GO:0046872; GO:0004637; GO:0004641; GO:0004644; GO:0009113	NA	NA	IPR010918;IPR000728;IPR011761;IPR013815;IPR013816;IPR002376;IPR016185;IPR020561;IPR000115;IPR020560;IPR020559;IPR020562;IPR004733;IPR016188;IPR004607;IPR011054;	NA	NA	NA	NA	cel:CELE_F38B6.4;	NA	NP_509122.2;	COG0151;	EOG7RBZ7H;	NA	NA	NA	NA	PF00586;PF02769;PF00551;PF01071;PF02843;PF02844;	TIGR00877;TIGR00878;TIGR00639;	PS50975;PS00184;	NA	NA
NO Significance	1.31103	0.77438	1	151	165.217	237	216.605	c11499_g1_i9	4133	1297,907,700,1229	38.8822	597888518	71	0	A0A016WCH0	NA	NA	hypothetical protein Y032_0838g2606 [Ancylostoma ceylanicum]	EYC36977.1	unreviewed	Uncharacterized protein	Acey_s0838.g2606 Y032_0838g2606	Ancylostoma ceylanicum	979	NA	NA	cytoplasm [GO:0005737]; ATP binding [GO:0005524]; metal ion binding [GO:0046872]; phosphoribosylamine-glycine ligase activity [GO:0004637]; phosphoribosylformylglycinamidine cyclo-ligase activity [GO:0004641]; phosphoribosylglycinamide formyltransferase activity [GO:0004644]; 'de novo' IMP biosynthetic process [GO:0006189]; purine nucleobase biosynthetic process [GO:0009113]	GO:0006189; GO:0005524; GO:0005737; GO:0046872; GO:0004637; GO:0004641; GO:0004644; GO:0009113	NA	NA	IPR010918;IPR000728;IPR011761;IPR013815;IPR013816;IPR002376;IPR016185;IPR020561;IPR000115;IPR020560;IPR020559;IPR020562;IPR004733;IPR016188;IPR004607;IPR011054;	NA	NA	NA	NA	NA	NA	NA	NA	NA	NA	NA	NA	NA	PF00586;PF02769;PF00551;PF01071;PF02843;PF02844;	TIGR00877;TIGR00878;TIGR00639;	PS50975;PS00184;	NA	NA
NO Significance	0.478399	0.52829	1	110	120.357	63	57.5787	c11499_g1_i8	1726	595318279534	34.5886	597888519	61	2e-42	A0A016WD96	NA	NA	hypothetical protein Y032_0838g2606 [Ancylostoma ceylanicum]	EYC36978.1	unreviewed	Uncharacterized protein	Acey_s0838.g2606 Y032_0838g2606	Ancylostoma ceylanicum	256	NA	NA	phosphoribosylglycinamide formyltransferase activity [GO:0004644]; 'de novo' IMP biosynthetic process [GO:0006189]	GO:0006189; GO:0004644	NA	NA	IPR002376;IPR004607;	NA	NA	NA	NA	NA	NA	NA	NA	NA	NA	NA	NA	NA	PF00551;	TIGR00639;	NA	NA	NA
NO Significance	1.00545	0.99917	1	216	236.338	260	237.626	c11499_g1_i6	3556	1056,835,626,1039	41.0855	597888518	68	0	A0A016WCH0	NA	NA	hypothetical protein Y032_0838g2606 [Ancylostoma ceylanicum]	EYC36977.1	unreviewed	Uncharacterized protein	Acey_s0838.g2606 Y032_0838g2606	Ancylostoma ceylanicum	979	NA	NA	cytoplasm [GO:0005737]; ATP binding [GO:0005524]; metal ion binding [GO:0046872]; phosphoribosylamine-glycine ligase activity [GO:0004637]; phosphoribosylformylglycinamidine cyclo-ligase activity [GO:0004641]; phosphoribosylglycinamide formyltransferase activity [GO:0004644]; 'de novo' IMP biosynthetic process [GO:0006189]; purine nucleobase biosynthetic process [GO:0009113]	GO:0006189; GO:0005524; GO:0005737; GO:0046872; GO:0004637; GO:0004641; GO:0004644; GO:0009113	NA	NA	IPR010918;IPR000728;IPR011761;IPR013815;IPR013816;IPR002376;IPR016185;IPR020561;IPR000115;IPR020560;IPR020559;IPR020562;IPR004733;IPR016188;IPR004607;IPR011054;	NA	NA	NA	NA	NA	NA	NA	NA	NA	NA	NA	NA	NA	PF00586;PF02769;PF00551;PF01071;PF02843;PF02844;	TIGR00877;TIGR00878;TIGR00639;	PS50975;PS00184;	NA	NA
NO Significance	0.925074	0.93417	1	214	234.149	237	216.605	c11499_g1_i5	3483	1029,819,619,1016	41.2862	597888518	68	0	A0A016WCH0	NA	NA	hypothetical protein Y032_0838g2606 [Ancylostoma ceylanicum]	EYC36977.1	unreviewed	Uncharacterized protein	Acey_s0838.g2606 Y032_0838g2606	Ancylostoma ceylanicum	979	NA	NA	cytoplasm [GO:0005737]; ATP binding [GO:0005524]; metal ion binding [GO:0046872]; phosphoribosylamine-glycine ligase activity [GO:0004637]; phosphoribosylformylglycinamidine cyclo-ligase activity [GO:0004641]; phosphoribosylglycinamide formyltransferase activity [GO:0004644]; 'de novo' IMP biosynthetic process [GO:0006189]; purine nucleobase biosynthetic process [GO:0009113]	GO:0006189; GO:0005524; GO:0005737; GO:0046872; GO:0004637; GO:0004641; GO:0004644; GO:0009113	NA	NA	IPR010918;IPR000728;IPR011761;IPR013815;IPR013816;IPR002376;IPR016185;IPR020561;IPR000115;IPR020560;IPR020559;IPR020562;IPR004733;IPR016188;IPR004607;IPR011054;	NA	NA	NA	NA	NA	NA	NA	NA	NA	NA	NA	NA	NA	PF00586;PF02769;PF00551;PF01071;PF02843;PF02844;	TIGR00877;TIGR00878;TIGR00639;	PS50975;PS00184;	NA	NA
NO Significance	1.02182	0.98485	1	206	225.396	252	230.315	c11499_g1_i4	3621	1073,847,634,1067	40.9003	597888518	68	0	A0A016WCH0	NA	NA	hypothetical protein Y032_0838g2606 [Ancylostoma ceylanicum]	EYC36977.1	unreviewed	Uncharacterized protein	Acey_s0838.g2606 Y032_0838g2606	Ancylostoma ceylanicum	979	NA	NA	cytoplasm [GO:0005737]; ATP binding [GO:0005524]; metal ion binding [GO:0046872]; phosphoribosylamine-glycine ligase activity [GO:0004637]; phosphoribosylformylglycinamidine cyclo-ligase activity [GO:0004641]; phosphoribosylglycinamide formyltransferase activity [GO:0004644]; 'de novo' IMP biosynthetic process [GO:0006189]; purine nucleobase biosynthetic process [GO:0009113]	GO:0006189; GO:0005524; GO:0005737; GO:0046872; GO:0004637; GO:0004641; GO:0004644; GO:0009113	NA	NA	IPR010918;IPR000728;IPR011761;IPR013815;IPR013816;IPR002376;IPR016185;IPR020561;IPR000115;IPR020560;IPR020559;IPR020562;IPR004733;IPR016188;IPR004607;IPR011054;	NA	NA	NA	NA	NA	NA	NA	NA	NA	NA	NA	NA	NA	PF00586;PF02769;PF00551;PF01071;PF02843;PF02844;	TIGR00877;TIGR00878;TIGR00639;	PS50975;PS00184;	NA	NA
NO Significance	1.0238	0.98244	1	226	247.279	277	253.163	c11499_g1_i3	3539	1047,832,624,1036	41.1416	597888518	68	0	A0A016WCH0	NA	NA	hypothetical protein Y032_0838g2606 [Ancylostoma ceylanicum]	EYC36977.1	unreviewed	Uncharacterized protein	Acey_s0838.g2606 Y032_0838g2606	Ancylostoma ceylanicum	979	NA	NA	cytoplasm [GO:0005737]; ATP binding [GO:0005524]; metal ion binding [GO:0046872]; phosphoribosylamine-glycine ligase activity [GO:0004637]; phosphoribosylformylglycinamidine cyclo-ligase activity [GO:0004641]; phosphoribosylglycinamide formyltransferase activity [GO:0004644]; 'de novo' IMP biosynthetic process [GO:0006189]; purine nucleobase biosynthetic process [GO:0009113]	GO:0006189; GO:0005524; GO:0005737; GO:0046872; GO:0004637; GO:0004641; GO:0004644; GO:0009113	NA	NA	IPR010918;IPR000728;IPR011761;IPR013815;IPR013816;IPR002376;IPR016185;IPR020561;IPR000115;IPR020560;IPR020559;IPR020562;IPR004733;IPR016188;IPR004607;IPR011054;	NA	NA	NA	NA	NA	NA	NA	NA	NA	NA	NA	NA	NA	PF00586;PF02769;PF00551;PF01071;PF02843;PF02844;	TIGR00877;TIGR00878;TIGR00639;	PS50975;PS00184;	NA	NA
NO Significance	0.966078	0.97345	1	198	216.643	229	209.294	c11499_g1_i2	3630	1092,842,631,1065	40.5785	597888518	68	0	A0A016WCH0	NA	NA	hypothetical protein Y032_0838g2606 [Ancylostoma ceylanicum]	EYC36977.1	unreviewed	Uncharacterized protein	Acey_s0838.g2606 Y032_0838g2606	Ancylostoma ceylanicum	979	NA	NA	cytoplasm [GO:0005737]; ATP binding [GO:0005524]; metal ion binding [GO:0046872]; phosphoribosylamine-glycine ligase activity [GO:0004637]; phosphoribosylformylglycinamidine cyclo-ligase activity [GO:0004641]; phosphoribosylglycinamide formyltransferase activity [GO:0004644]; 'de novo' IMP biosynthetic process [GO:0006189]; purine nucleobase biosynthetic process [GO:0009113]	GO:0006189; GO:0005524; GO:0005737; GO:0046872; GO:0004637; GO:0004641; GO:0004644; GO:0009113	NA	NA	IPR010918;IPR000728;IPR011761;IPR013815;IPR013816;IPR002376;IPR016185;IPR020561;IPR000115;IPR020560;IPR020559;IPR020562;IPR004733;IPR016188;IPR004607;IPR011054;	NA	NA	NA	NA	NA	NA	NA	NA	NA	NA	NA	NA	NA	PF00586;PF02769;PF00551;PF01071;PF02843;PF02844;	TIGR00877;TIGR00878;TIGR00639;	PS50975;PS00184;	NA	NA
NO Significance	1.05388	0.95651	1	214	234.149	270	246.766	c11499_g1_i10	3741	1134,855,650,1102	40.2299	597888518	71	0	A0A016WCH0	NA	NA	hypothetical protein Y032_0838g2606 [Ancylostoma ceylanicum]	EYC36977.1	unreviewed	Uncharacterized protein	Acey_s0838.g2606 Y032_0838g2606	Ancylostoma ceylanicum	979	NA	NA	cytoplasm [GO:0005737]; ATP binding [GO:0005524]; metal ion binding [GO:0046872]; phosphoribosylamine-glycine ligase activity [GO:0004637]; phosphoribosylformylglycinamidine cyclo-ligase activity [GO:0004641]; phosphoribosylglycinamide formyltransferase activity [GO:0004644]; 'de novo' IMP biosynthetic process [GO:0006189]; purine nucleobase biosynthetic process [GO:0009113]	GO:0006189; GO:0005524; GO:0005737; GO:0046872; GO:0004637; GO:0004641; GO:0004644; GO:0009113	NA	NA	IPR010918;IPR000728;IPR011761;IPR013815;IPR013816;IPR002376;IPR016185;IPR020561;IPR000115;IPR020560;IPR020559;IPR020562;IPR004733;IPR016188;IPR004607;IPR011054;	NA	NA	NA	NA	NA	NA	NA	NA	NA	NA	NA	NA	NA	PF00586;PF02769;PF00551;PF01071;PF02843;PF02844;	TIGR00877;TIGR00878;TIGR00639;	PS50975;PS00184;	NA	NA
NO Significance	1.05869	0.95536	1	172	188.195	218	199.24	c11499_g1_i1	4050	1265,896,690,1199	39.1605	597888518	71	0	A0A016WCH0	NA	NA	hypothetical protein Y032_0838g2606 [Ancylostoma ceylanicum]	EYC36977.1	unreviewed	Uncharacterized protein	Acey_s0838.g2606 Y032_0838g2606	Ancylostoma ceylanicum	979	NA	NA	cytoplasm [GO:0005737]; ATP binding [GO:0005524]; metal ion binding [GO:0046872]; phosphoribosylamine-glycine ligase activity [GO:0004637]; phosphoribosylformylglycinamidine cyclo-ligase activity [GO:0004641]; phosphoribosylglycinamide formyltransferase activity [GO:0004644]; 'de novo' IMP biosynthetic process [GO:0006189]; purine nucleobase biosynthetic process [GO:0009113]	GO:0006189; GO:0005524; GO:0005737; GO:0046872; GO:0004637; GO:0004641; GO:0004644; GO:0009113	NA	NA	IPR010918;IPR000728;IPR011761;IPR013815;IPR013816;IPR002376;IPR016185;IPR020561;IPR000115;IPR020560;IPR020559;IPR020562;IPR004733;IPR016188;IPR004607;IPR011054;	NA	NA	NA	NA	NA	NA	NA	NA	NA	NA	NA	NA	NA	PF00586;PF02769;PF00551;PF01071;PF02843;PF02844;	TIGR00877;TIGR00878;TIGR00639;	PS50975;PS00184;	NA	NA
Phosphoribosylaminoimidazolecarboxamide formyltransferase
Significance	Fold_change	P_value	Adj_Pvalue	F2_Read_Count	F2_FPKM	A1_Read_Count	A1_FPKM	Transcript_ID	Length_Transcript	# Total_A,# Total_C,# Total_G,#Total_T	GC%	NCBI Accession	% Identity	E-value	Uniprot Accession	Gene ID	Gene Symbol	Gene Description	Protein ID	Status	Protein names	Gene names	Organism	Length	EC number	Domain [CC]	Gene ontology (GO)	Gene ontology IDs	Protein families	Pathway	Cross-reference (InterPro)	Developmental stage	Temperature dependence	Tissue specificity	pH dependence	Cross-reference (KEGG)	Cross-reference (PDB)	Cross-reference (RefSeq)	Cross-reference (eggNOG)	Cross-reference (OrthoDB)	Cross-reference (BioCyc)	Cross-reference (BRENDA)	Cross-reference (UniPathway)	Cross-reference (PANTHER)	Cross-reference (Pfam)	Cross-reference (TIGRFAMs)	Cross-reference (PROSITE)	Cross-reference (TAIR)	Subcellular location [CC]
Upregulated in A1	Inf	0.00045	0.0440715	0	0	217	198.326	c29629_g1_i2	1802	496458423425	48.8901	308455731	55	0	E3NMJ8	9823208	CRE_05289	hypothetical protein	308455731	unreviewed	Putative uncharacterized protein	CRE_05289	Caenorhabditis remanei (Caenorhabditis vulgaris)	607	NA	NA	IMP cyclohydrolase activity [GO:0003937]; phosphoribosylaminoimidazolecarboxamide formyltransferase activity [GO:0004643]; purine nucleotide biosynthetic process [GO:0006164]	GO:0003937; GO:0004643; GO:0006164	NA	NA	IPR024051;IPR024050;IPR002695;IPR016193;IPR011607;	NA	NA	NA	NA	NA	NA	XP_003090373.1;	NA	NA	NA	NA	NA	PTHR11692;	PF01808;PF02142;	TIGR00355;	NA	NA	NA
Upregulated in A1	Inf	0.00049	0.0468107	0	0	213	194.671	c29629_g1_i1	1803	496453430424	48.9739	308455731	56	0	E3NMJ8	9823208	CRE_05289	hypothetical protein	308455731	unreviewed	Putative uncharacterized protein	CRE_05289	Caenorhabditis remanei (Caenorhabditis vulgaris)	607	NA	NA	IMP cyclohydrolase activity [GO:0003937]; phosphoribosylaminoimidazolecarboxamide formyltransferase activity [GO:0004643]; purine nucleotide biosynthetic process [GO:0006164]	GO:0003937; GO:0004643; GO:0006164	NA	NA	IPR024051;IPR024050;IPR002695;IPR016193;IPR011607;	NA	NA	NA	NA	NA	NA	XP_003090373.1;	NA	NA	NA	NA	NA	PTHR11692;	PF01808;PF02142;	TIGR00355;	NA	NA	NA
NO Significance	0.716318	0.69291	1	344	376.389	295	269.614	c13951_g2_i9	2642	767544536795	40.8781	583026332	84	0	Q7JNV5	NA	NA	ATIC-1, isoform c [Caenorhabditis elegans]	CCD67726.2	unreviewed	ATIC-1, isoform c	atic-1 C55F2.1 CELE_C55F2.1	Caenorhabditis elegans	464	NA	NA	IMP cyclohydrolase activity [GO:0003937]; phosphoribosylaminoimidazolecarboxamide formyltransferase activity [GO:0004643]; purine nucleotide biosynthetic process [GO:0006164]	GO:0003937; GO:0004643; GO:0006164	NA	NA	IPR024051;IPR024050;IPR002695;IPR016193;	NA	NA	NA	NA	NA	NA	NP_001023101.2;	COG0138;	NA	NA	NA	NA	PTHR11692;	PF01808;	NA	NA	NA	NA
NO Significance	0.780823	0.76621	1	368	402.649	344	314.398	c13951_g2_i8	1780	521376392491	43.1461	351060104	79	0	Q95QQ4	177576	C55F2.1	Protein C55F2.1	351060104	unreviewed	ATIC-1, isoform b	atic-1 C55F2.1 CELE_C55F2.1	Caenorhabditis elegans	594	NA	NA	IMP cyclohydrolase activity [GO:0003937]; phosphoribosylaminoimidazolecarboxamide formyltransferase activity [GO:0004643]; purine nucleotide biosynthetic process [GO:0006164]	GO:0003937; GO:0004643; GO:0006164	NA	NA	IPR024051;IPR024050;IPR002695;IPR016193;IPR011607;	NA	NA	NA	NA	NA	NA	NP_741452.2;	NA	NA	NA	NA	NA	PTHR11692;	PF01808;PF02142;	TIGR00355;	NA	NA	NA
NO Significance	0.596502	0.5016	1	850	930.032	607	554.766	c13951_g2_i7	3976	1221,775,784,1196	39.2103	308455731	72	0	E3NMJ8	9823208	CRE_05289	hypothetical protein	308455731	unreviewed	Putative uncharacterized protein	CRE_05289	Caenorhabditis remanei (Caenorhabditis vulgaris)	607	NA	NA	IMP cyclohydrolase activity [GO:0003937]; phosphoribosylaminoimidazolecarboxamide formyltransferase activity [GO:0004643]; purine nucleotide biosynthetic process [GO:0006164]	GO:0003937; GO:0004643; GO:0006164	NA	NA	IPR024051;IPR024050;IPR002695;IPR016193;IPR011607;	NA	NA	NA	NA	NA	NA	XP_003090373.1;	NA	NA	NA	NA	NA	PTHR11692;	PF01808;PF02142;	TIGR00355;	NA	NA	NA
NO Significance	0.671027	0.60264	1	839	917.996	674	616	c13951_g2_i6	5558	1752,1067,1024,1715	37.6214	341903987	80	0	G0NG65	NA	NA	hypothetical protein CAEBREN_25954 [Caenorhabditis brenneri]	EGT59922.1	unreviewed	Putative uncharacterized protein	CAEBREN_25954	Caenorhabditis brenneri (Nematode worm)	615	NA	NA	IMP cyclohydrolase activity [GO:0003937]; phosphoribosylaminoimidazolecarboxamide formyltransferase activity [GO:0004643]; purine nucleotide biosynthetic process [GO:0006164]	GO:0003937; GO:0004643; GO:0006164	NA	NA	IPR024051;IPR024050;IPR002695;IPR016193;IPR011607;	NA	NA	NA	NA	NA	NA	NA	NA	NA	NA	NA	NA	PTHR11692;	PF01808;PF02142;	TIGR00355;	NA	NA	NA
NO Significance	0.848505	0.85364	1	253	276.821	257	234.884	c13951_g2_i5	1509	444321322422	42.611	583026332	78	0	Q7JNV5	NA	NA	ATIC-1, isoform c [Caenorhabditis elegans]	CCD67726.2	unreviewed	ATIC-1, isoform c	atic-1 C55F2.1 CELE_C55F2.1	Caenorhabditis elegans	464	NA	NA	IMP cyclohydrolase activity [GO:0003937]; phosphoribosylaminoimidazolecarboxamide formyltransferase activity [GO:0004643]; purine nucleotide biosynthetic process [GO:0006164]	GO:0003937; GO:0004643; GO:0006164	NA	NA	IPR024051;IPR024050;IPR002695;IPR016193;	NA	NA	NA	NA	NA	NA	NP_001023101.2;	COG0138;	NA	NA	NA	NA	PTHR11692;	PF01808;	NA	NA	NA	NA
NO Significance	1.00016	1	1	76	83.1558	91	83.1692	c13951_g2_i3	1591	452320320499	40.2263	597833438	88	2e-102	A0A016RYT0	NA	NA	hypothetical protein Y032_0342g3040 [Ancylostoma ceylanicum]	EYB83139.1	unreviewed	Uncharacterized protein	Acey_s0342.g3040 Y032_0342g3040	Ancylostoma ceylanicum	215	NA	NA	IMP cyclohydrolase activity [GO:0003937]; phosphoribosylaminoimidazolecarboxamide formyltransferase activity [GO:0004643]; purine nucleotide biosynthetic process [GO:0006164]	GO:0003937; GO:0004643; GO:0006164	NA	NA	IPR024051;IPR002695;IPR016193;	NA	NA	NA	NA	NA	NA	NA	NA	NA	NA	NA	NA	PTHR11692;	PF01808;	NA	NA	NA	NA
NO Significance	2.30642	0.4324	1	67	73.3084	185	169.08	c13951_g2_i21	1622	495249290588	33.2306	597833439	71	7e-37	A0A016RXM8	NA	NA	hypothetical protein Y032_0342g3041 [Ancylostoma ceylanicum]	EYB83140.1	unreviewed	Uncharacterized protein	Acey_s0342.g3041 Y032_0342g3041	Ancylostoma ceylanicum	185	NA	NA	IMP cyclohydrolase activity [GO:0003937]; phosphoribosylaminoimidazolecarboxamide formyltransferase activity [GO:0004643]; purine nucleotide biosynthetic process [GO:0006164]	GO:0003937; GO:0004643; GO:0006164	NA	NA	IPR002695;IPR011607;	NA	NA	NA	NA	NA	NA	NA	NA	NA	NA	NA	NA	PTHR11692;	PF01808;PF02142;	NA	NA	NA	NA
NO Significance	1.04046	0.98532	1	57	62.3669	71	64.8902	c13951_g2_i20	1241	359259254369	41.3376	597833438	88	9e-104	A0A016RYT0	NA	NA	hypothetical protein Y032_0342g3040 [Ancylostoma ceylanicum]	EYB83139.1	unreviewed	Uncharacterized protein	Acey_s0342.g3040 Y032_0342g3040	Ancylostoma ceylanicum	215	NA	NA	IMP cyclohydrolase activity [GO:0003937]; phosphoribosylaminoimidazolecarboxamide formyltransferase activity [GO:0004643]; purine nucleotide biosynthetic process [GO:0006164]	GO:0003937; GO:0004643; GO:0006164	NA	NA	IPR024051;IPR002695;IPR016193;	NA	NA	NA	NA	NA	NA	NA	NA	NA	NA	NA	NA	PTHR11692;	PF01808;	NA	NA	NA	NA
NO Significance	0.882836	0.88972	1	246	269.162	260	237.626	c13951_g2_i2	1449	429314313393	43.2712	583026332	82	0	Q7JNV5	NA	NA	ATIC-1, isoform c [Caenorhabditis elegans]	CCD67726.2	unreviewed	ATIC-1, isoform c	atic-1 C55F2.1 CELE_C55F2.1	Caenorhabditis elegans	464	NA	NA	IMP cyclohydrolase activity [GO:0003937]; phosphoribosylaminoimidazolecarboxamide formyltransferase activity [GO:0004643]; purine nucleotide biosynthetic process [GO:0006164]	GO:0003937; GO:0004643; GO:0006164	NA	NA	IPR024051;IPR024050;IPR002695;IPR016193;	NA	NA	NA	NA	NA	NA	NP_001023101.2;	COG0138;	NA	NA	NA	NA	PTHR11692;	PF01808;	NA	NA	NA	NA
NO Significance	1.46177	0.76739	1	52	56.8961	91	83.1692	c13951_g2_i19	1169	341246237345	41.3174	597833438	88	3e-104	A0A016RYT0	NA	NA	hypothetical protein Y032_0342g3040 [Ancylostoma ceylanicum]	EYB83139.1	unreviewed	Uncharacterized protein	Acey_s0342.g3040 Y032_0342g3040	Ancylostoma ceylanicum	215	NA	NA	IMP cyclohydrolase activity [GO:0003937]; phosphoribosylaminoimidazolecarboxamide formyltransferase activity [GO:0004643]; purine nucleotide biosynthetic process [GO:0006164]	GO:0003937; GO:0004643; GO:0006164	NA	NA	IPR024051;IPR002695;IPR016193;	NA	NA	NA	NA	NA	NA	NA	NA	NA	NA	NA	NA	PTHR11692;	PF01808;	NA	NA	NA	NA
NO Significance	0.687893	0.87593	1	17	18.6006	14	12.7953	c13951_g2_i18	223	65,35,52,71	39.0135	597833433	92	2e-33	A0A016RYS7	NA	NA	hypothetical protein Y032_0342g3038 [Ancylostoma ceylanicum]	EYB83134.1	unreviewed	Uncharacterized protein	Acey_s0342.g3038 Y032_0342g3038	Ancylostoma ceylanicum	230	NA	NA	IMP cyclohydrolase activity [GO:0003937]; phosphoribosylaminoimidazolecarboxamide formyltransferase activity [GO:0004643]; purine nucleotide biosynthetic process [GO:0006164]	GO:0003937; GO:0004643; GO:0006164	NA	NA	IPR024051;IPR002695;IPR016193;IPR006605;IPR009017;IPR023413;	NA	NA	NA	NA	NA	NA	NA	NA	NA	NA	NA	NA	PTHR11692;	PF01808;PF07474;	NA	NA	NA	NA
NO Significance	0.661828	0.61314	1	443	484.711	351	320.795	c13951_g2_i17	1797	528379394496	43.0161	308492838	87	0	E3M506	9799232	CRE_11021	hypothetical protein	308492838	unreviewed	Putative uncharacterized protein	CRE_11021	Caenorhabditis remanei (Caenorhabditis vulgaris)	637	NA	NA	IMP cyclohydrolase activity [GO:0003937]; phosphoribosylaminoimidazolecarboxamide formyltransferase activity [GO:0004643]; purine nucleotide biosynthetic process [GO:0006164]	GO:0003937; GO:0004643; GO:0006164	NA	NA	IPR024051;IPR024050;IPR002695;IPR016193;IPR011607;	NA	NA	NA	NA	NA	NA	XP_003108609.1;	NA	NA	NA	NA	NA	PTHR11692;	PF01808;PF02142;	TIGR00355;	NA	NA	NA
NO Significance	0.645654	0.56591	1	969	1060.24	749	684.546	c13951_g2_i16	4987	1546,970,940,1531	38.2996	341903987	80	0	G0NG65	NA	NA	hypothetical protein CAEBREN_25954 [Caenorhabditis brenneri]	EGT59922.1	unreviewed	Putative uncharacterized protein	CAEBREN_25954	Caenorhabditis brenneri (Nematode worm)	615	NA	NA	IMP cyclohydrolase activity [GO:0003937]; phosphoribosylaminoimidazolecarboxamide formyltransferase activity [GO:0004643]; purine nucleotide biosynthetic process [GO:0006164]	GO:0003937; GO:0004643; GO:0006164	NA	NA	IPR024051;IPR024050;IPR002695;IPR016193;IPR011607;	NA	NA	NA	NA	NA	NA	NA	NA	NA	NA	NA	NA	PTHR11692;	PF01808;PF02142;	TIGR00355;	NA	NA	NA
NO Significance	0.665367	0.59967	1	698	763.72	556	508.155	c13951_g2_i15	3861	1188,748,754,1171	38.9018	341903987	80	0	G0NG65	NA	NA	hypothetical protein CAEBREN_25954 [Caenorhabditis brenneri]	EGT59922.1	unreviewed	Putative uncharacterized protein	CAEBREN_25954	Caenorhabditis brenneri (Nematode worm)	615	NA	NA	IMP cyclohydrolase activity [GO:0003937]; phosphoribosylaminoimidazolecarboxamide formyltransferase activity [GO:0004643]; purine nucleotide biosynthetic process [GO:0006164]	GO:0003937; GO:0004643; GO:0006164	NA	NA	IPR024051;IPR024050;IPR002695;IPR016193;IPR011607;	NA	NA	NA	NA	NA	NA	NA	NA	NA	NA	NA	NA	PTHR11692;	PF01808;PF02142;	TIGR00355;	NA	NA	NA
NO Significance	0.701953	0.67752	1	332	363.26	279	254.991	c13951_g2_i14	2748	799568562819	41.1208	308455731	76	0	E3NMJ8	9823208	CRE_05289	hypothetical protein	308455731	unreviewed	Putative uncharacterized protein	CRE_05289	Caenorhabditis remanei (Caenorhabditis vulgaris)	607	NA	NA	IMP cyclohydrolase activity [GO:0003937]; phosphoribosylaminoimidazolecarboxamide formyltransferase activity [GO:0004643]; purine nucleotide biosynthetic process [GO:0006164]	GO:0003937; GO:0004643; GO:0006164	NA	NA	IPR024051;IPR024050;IPR002695;IPR016193;IPR011607;	NA	NA	NA	NA	NA	NA	XP_003090373.1;	NA	NA	NA	NA	NA	PTHR11692;	PF01808;PF02142;	TIGR00355;	NA	NA	NA
NO Significance	0.89198	0.89616	1	280	306.364	299	273.27	c13951_g2_i13	1466	436317315398	43.1105	351060104	84	0	Q95QQ4	177576	C55F2.1	Protein C55F2.1	351060104	unreviewed	ATIC-1, isoform b	atic-1 C55F2.1 CELE_C55F2.1	Caenorhabditis elegans	594	NA	NA	IMP cyclohydrolase activity [GO:0003937]; phosphoribosylaminoimidazolecarboxamide formyltransferase activity [GO:0004643]; purine nucleotide biosynthetic process [GO:0006164]	GO:0003937; GO:0004643; GO:0006164	NA	NA	IPR024051;IPR024050;IPR002695;IPR016193;IPR011607;	NA	NA	NA	NA	NA	NA	NP_741452.2;	NA	NA	NA	NA	NA	PTHR11692;	PF01808;PF02142;	TIGR00355;	NA	NA	NA
NO Significance	0.677447	0.6268	1	508	555.831	412	376.546	c13951_g2_i12	2999	902580612905	39.7466	341903987	79	0	G0NG65	NA	NA	hypothetical protein CAEBREN_25954 [Caenorhabditis brenneri]	EGT59922.1	unreviewed	Putative uncharacterized protein	CAEBREN_25954	Caenorhabditis brenneri (Nematode worm)	615	NA	NA	IMP cyclohydrolase activity [GO:0003937]; phosphoribosylaminoimidazolecarboxamide formyltransferase activity [GO:0004643]; purine nucleotide biosynthetic process [GO:0006164]	GO:0003937; GO:0004643; GO:0006164	NA	NA	IPR024051;IPR024050;IPR002695;IPR016193;IPR011607;	NA	NA	NA	NA	NA	NA	NA	NA	NA	NA	NA	NA	PTHR11692;	PF01808;PF02142;	TIGR00355;	NA	NA	NA
NO Significance	0.678625	0.611	1	933	1020.85	758	692.772	c13951_g2_i11	5659	1781,1092,1052,1734	37.8866	308455731	72	0	E3NMJ8	9823208	CRE_05289	hypothetical protein	308455731	unreviewed	Putative uncharacterized protein	CRE_05289	Caenorhabditis remanei (Caenorhabditis vulgaris)	607	NA	NA	IMP cyclohydrolase activity [GO:0003937]; phosphoribosylaminoimidazolecarboxamide formyltransferase activity [GO:0004643]; purine nucleotide biosynthetic process [GO:0006164]	GO:0003937; GO:0004643; GO:0006164	NA	NA	IPR024051;IPR024050;IPR002695;IPR016193;IPR011607;	NA	NA	NA	NA	NA	NA	XP_003090373.1;	NA	NA	NA	NA	NA	PTHR11692;	PF01808;PF02142;	TIGR00355;	NA	NA	NA
NO Significance	0.609401	0.51672	1	954	1043.82	696	636.107	c13951_g2_i10	5574	1759,1072,1027,1716	37.657	341903987	80	0	G0NG65	NA	NA	hypothetical protein CAEBREN_25954 [Caenorhabditis brenneri]	EGT59922.1	unreviewed	Putative uncharacterized protein	CAEBREN_25954	Caenorhabditis brenneri (Nematode worm)	615	NA	NA	IMP cyclohydrolase activity [GO:0003937]; phosphoribosylaminoimidazolecarboxamide formyltransferase activity [GO:0004643]; purine nucleotide biosynthetic process [GO:0006164]	GO:0003937; GO:0004643; GO:0006164	NA	NA	IPR024051;IPR024050;IPR002695;IPR016193;IPR011607;	NA	NA	NA	NA	NA	NA	NA	NA	NA	NA	NA	NA	PTHR11692;	PF01808;PF02142;	TIGR00355;	NA	NA	NA
NO Significance	0.638912	0.55693	1	957	1047.11	732	669.009	c13951_g2_i1	5502	1731,1059,1018,1694	37.7499	341903987	80	0	G0NG65	NA	NA	hypothetical protein CAEBREN_25954 [Caenorhabditis brenneri]	EGT59922.1	unreviewed	Putative uncharacterized protein	CAEBREN_25954	Caenorhabditis brenneri (Nematode worm)	615	NA	NA	IMP cyclohydrolase activity [GO:0003937]; phosphoribosylaminoimidazolecarboxamide formyltransferase activity [GO:0004643]; purine nucleotide biosynthetic process [GO:0006164]	GO:0003937; GO:0004643; GO:0006164	NA	NA	IPR024051;IPR024050;IPR002695;IPR016193;IPR011607;	NA	NA	NA	NA	NA	NA	NA	NA	NA	NA	NA	NA	PTHR11692;	PF01808;PF02142;	TIGR00355;	NA	NA	NA
Nucleoside diphosphate kinase
Significance	Fold_change	P_value	Adj_Pvalue	F2_Read_Count	F2_FPKM	A1_Read_Count	A1_FPKM	Transcript_ID	Length_Transcript	# Total_A,# Total_C,# Total_G,#Total_T	GC%	NCBI Accession	% Identity	E-value	Uniprot Accession	Gene ID	Gene Symbol	Gene Description	Protein ID	Status	Protein names	Gene names	Organism	Length	EC number	Domain [CC]	Gene ontology (GO)	Gene ontology IDs	Protein families	Pathway	Cross-reference (InterPro)	Developmental stage	Temperature dependence	Tissue specificity	pH dependence	Cross-reference (KEGG)	Cross-reference (PDB)	Cross-reference (RefSeq)	Cross-reference (eggNOG)	Cross-reference (OrthoDB)	Cross-reference (BioCyc)	Cross-reference (BRENDA)	Cross-reference (UniPathway)	Cross-reference (PANTHER)	Cross-reference (Pfam)	Cross-reference (TIGRFAMs)	Cross-reference (PROSITE)	Cross-reference (TAIR)	Subcellular location [CC]
Upregulated in A1	Inf	0	7.85255280403546e-06	0	0	1213	1108.62	c15500_g1_i1	469	134125103107	48.6141	268566719	65	2e-70	A8WS68	8581790	CBG02247	Hypothetical protein CBG02247	268566719	unreviewed	Nucleoside diphosphate kinase (EC 2.7.4.6)	ndk-1 Cbr-ndk-1 CBG02247 CBG_02247	Caenorhabditis briggsae	153	2.7.4.6	NA	cytosol [GO:0005829]; intracellular [GO:0005622]; ATP binding [GO:0005524]; nucleoside diphosphate kinase activity [GO:0004550]; CTP biosynthetic process [GO:0006241]; GTP biosynthetic process [GO:0006183]; nucleoside triphosphate biosynthetic process [GO:0009142]; purine nucleotide metabolic process [GO:0006163]; pyrimidine nucleotide metabolic process [GO:0006220]; regulation of apoptotic proce…	GO:0005524; GO:0006241; GO:0006183; GO:0006228; GO:0005829; GO:0005622; GO:0004550; GO:0009142; GO:0006163; GO:0006220; GO:0042981	NDK family	NA	IPR001564;IPR023005;	NA	NA	NA	NA	cbr:CBG02247;	NA	XP_002639796.1;	COG0105;	EOG7GJ6FG;	NA	NA	NA	NA	PF00334;	NA	PS00469;	NA	NA
NO Significance	0	0.02082	0.581715	64	70.0259	0	0	c68_g1_i1	423	122,96,96,109	45.3901	669314149	61	3e-63	A0A085NSC3	NA	NA	hypothetical protein M513_01706 [Trichuris suis]	KFD57603.1	unreviewed	Nucleoside diphosphate kinase (EC 2.7.4.6)	M513_01706 M514_01706	Trichuris suis (pig whipworm)	170	2.7.4.6	NA	ATP binding [GO:0005524]; nucleoside diphosphate kinase activity [GO:0004550]; CTP biosynthetic process [GO:0006241]; GTP biosynthetic process [GO:0006183]; UTP biosynthetic process [GO:0006228]	GO:0005524; GO:0006241; GO:0006183; GO:0006228; GO:0004550	NDK family	NA	IPR001564;IPR023005;	NA	NA	NA	NA	NA	NA	NA	NA	NA	NA	NA	NA	NA	PF00334;	NA	PS00469;	NA	NA
NO Significance	0.428583	0.39762	1	191	208.984	98	89.5668	c13523_g1_i14	501	148,102,67,184	33.7325	568301578	77	4e-41	W2U183	NA	NA	adenylate kinase [Necator americanus]	ETN87131.1	unreviewed	Adenylate kinase	NECAME_01290	Necator americanus (Human hookworm)	425	NA	NA	cytoplasm [GO:0005737]; adenylate kinase activity [GO:0004017]; ATP binding [GO:0005524]; nucleoside diphosphate kinase activity [GO:0004550]; ATP metabolic process [GO:0046034]; nucleoside triphosphate biosynthetic process [GO:0009142]	GO:0005524; GO:0046034; GO:0004017; GO:0005737; GO:0004550; GO:0009142	Adenylate kinase family	NA	IPR000850;IPR028582;IPR006267;IPR027417;	NA	NA	NA	NA	NA	NA	NA	NA	NA	NA	NA	NA	PTHR23359;	NA	TIGR01360;	PS00113;	NA	NA
Downregulated in A1	0	0.00054	0.0504128	164	179.441	0	0	c7903_g1_i1	1050	289239257265	47.2381	397644028	55	5e-110	K0TFW0	NA	NA	hypothetical protein THAOC_02038 [Thalassiosira oceanica]	EJK76215.1	unreviewed	Uncharacterized protein	THAOC_02038	Thalassiosira oceanica (Marine diatom)	427	NA	NA	ATP binding [GO:0005524]; nucleoside diphosphate kinase activity [GO:0004550]; CTP biosynthetic process [GO:0006241]; GTP biosynthetic process [GO:0006183]; UTP biosynthetic process [GO:0006228]	GO:0005524; GO:0006241; GO:0006183; GO:0006228; GO:0004550	NA	NA	IPR001564;	NA	NA	NA	NA	NA	NA	NA	NA	NA	NA	NA	NA	NA	NA	NA	NA	NA	NA
